# Supplementary material for: A Bivalent Securinine Compound SN3-L6 Induces Neuronal Differentiation via Translational Upregulation of Neurogenic Transcription Factors
Source: Front Pharmacol. 2018 Apr 5;9:290. doi: 10.3389/fphar.2018.00290 (PMC5895701; doi:10.3389/fphar.2018.00290)
Supplement: TABLE S1 — Total proteins identified by iTRAQ. [file Table_1.XLSX]

## Sheet: Sheet1
Accession	Description	Coverage	Proteins	Unique Peptides	DMSO-1/REF	DMSO-1/REF Variability [%]	DMSO-2/REF	DMSO-2/REF Variability [%]	DMSO-3/REF	DMSO-3/REF Variability [%]	DRUG-1/REF	DRUG-1/REF Variability [%]	DRUG-2/REF	DRUG-2/REF Variability [%]	DRUG-3/REF	DRUG-3/REF Variability [%]	MW [kDa]	calc. pI
Q9JHU4	Cytoplasmic dynein 1 heavy chain 1 OS=Mus musculus GN=Dync1h1 PE=1 SV=2 - [DYHC1_MOUSE]	36.09	9	129	0.917647	16.7106	1.04611	9.87972	1.01543	13.3701	1.0353	15.813	1.00711	14.5562	0.924427	15.949	531.71	6.41748
A3KGU7	Spectrin alpha chain, non-erythrocytic 1 OS=Mus musculus GN=Sptan1 PE=1 SV=1 - [A3KGU7_MOUSE]	53.01	15	111	0.902547	15.4028	0.998505	8.36651	1.07437	12.4814	1.07059	14.3384	1.00456	12.7374	0.922896	18.0386	284.977	5.33838
Q8VDD5	Myosin-9 OS=Mus musculus GN=Myh9 PE=1 SV=4 - [MYH9_MOUSE]	51.02	26	84	0.916984	15.1683	1.013	7.61009	1.04625	13.7267	1.06293	13.2715	1.03617	10.5576	0.951077	16.6384	226.232	5.65576
B9EKP5	Filamin, alpha OS=Mus musculus GN=Flna PE=2 SV=1 - [B9EKP5_MOUSE]	54.95	13	90	0.962428	16.7824	0.992319	9.46645	1.02351	13.2924	1.0868	15.6383	1.02296	13.0379	0.910805	19.243	280.297	6.01123
Q9QXS1	Plectin OS=Mus musculus GN=Plec PE=1 SV=3 - [PLEC_MOUSE]	34.26	16	128	0.953095	16.5029	1.02717	8.92917	0.996376	14.8805	1.05	13.8909	0.978121	13.7184	0.885011	15.2349	533.861	5.96045
Q62261	Spectrin beta chain, non-erythrocytic 1 OS=Mus musculus GN=Sptbn1 PE=1 SV=2 - [SPTB2_MOUSE]	50.74	21	92	0.90826	18.1321	1.00999	7.28866	1.08256	13.9043	1.0847	14.0287	0.989299	12.6076	0.880958	16.0498	274.052	5.57959
B2RQQ5	Microtubule-associated protein 1B OS=Mus musculus GN=Map1b PE=2 SV=1 - [B2RQQ5_MOUSE]	44.32	9	83	0.962592	14.5783	0.975712	9.50406	1.02883	15.5376	1.07002	11.9698	1.057	14.9835	0.968329	16.7598	270.141	4.83057
Q6P4T2	U5 small nuclear ribonucleoprotein 200 kDa helicase OS=Mus musculus GN=Snrnp200 PE=1 SV=1 - [U520_MOUSE]	43.82	3	77	0.896107	16.591	1.02263	9.33553	1.0557	16.0744	1.06499	15.2238	0.952741	13.6669	0.895935	17.9328	244.392	6.06201
Q68FD5	Clathrin heavy chain 1 OS=Mus musculus GN=Cltc PE=1 SV=3 - [CLH1_MOUSE]	53.73	10	69	0.914076	19.9806	1.00908	12.0215	1.04636	11.9301	1.04558	18.3041	0.990641	15.678	0.974317	20.3798	191.435	5.69385
P19096	Fatty acid synthase OS=Mus musculus GN=Fasn PE=1 SV=2 - [FAS_MOUSE]	46.37	4	83	0.985344	15.7504	1.02597	10.6119	0.986095	13.5524	1.02179	15.7201	0.988472	11.2356	0.970274	19.3075	272.257	6.58057
E9PVA8	Protein Gcn1l1 OS=Mus musculus GN=Gcn1l1 PE=1 SV=1 - [E9PVA8_MOUSE]	35.27	10	74	0.932451	16.3176	1.03321	10.3452	1.04559	12.4234	1.01003	14.3413	0.990894	13.8533	0.972587	18.3791	292.834	7.35693
E9Q616	Protein Ahnak OS=Mus musculus GN=Ahnak PE=1 SV=1 - [E9Q616_MOUSE]	36.72	11	80	0.919421	12.8115	1.01529	6.57233	1.04686	10.0382	1.06998	10.5471	1.01032	8.77135	0.885175	14.0335	603.866	6.30322
Q99PV0	Pre-mRNA-processing-splicing factor 8 OS=Mus musculus GN=Prpf8 PE=1 SV=2 - [PRP8_MOUSE]	41.11	4	78	0.913723	23.3029	0.99376	11.3973	1.06223	13.0993	1.04405	15.4029	0.949353	15.7359	0.914606	18.2146	273.443	8.83643
Q01320	DNA topoisomerase 2-alpha OS=Mus musculus GN=Top2a PE=1 SV=2 - [TOP2A_MOUSE]	48.56	6	57	0.871844	17.6322	1.01374	10.546	1.0831	15.6081	1.09686	16.6382	0.991136	17.8435	0.86542	19.5337	172.682	8.60205
Q61879	Myosin-10 OS=Mus musculus GN=Myh10 PE=1 SV=2 - [MYH10_MOUSE]	39.88	27	55	0.928052	14.6485	1.00808	9.43446	1.03488	13.0637	1.04962	12.3072	1.01816	13.5554	0.95415	16.4309	228.855	5.5415
F6ZDS4	Nucleoprotein TPR OS=Mus musculus GN=Tpr PE=1 SV=1 - [TPR_MOUSE]	34.31	15	71	0.929706	13.9462	0.981747	8.28706	1.09695	12.7464	1.09767	13.0191	0.978927	11.1694	0.914425	14.0793	273.824	5.03369
Q6PB66	Leucine-rich PPR motif-containing protein, mitochondrial OS=Mus musculus GN=Lrpprc PE=1 SV=2 - [LPPRC_MOUSE]	53.66	2	63	0.895432	22.0278	1.01557	10.5215	1.06367	16.9152	1.00341	19.8217	0.970603	16.4896	0.947773	18.9529	156.516	6.82959
Q7TPV4	Myb-binding protein 1A OS=Mus musculus GN=Mybbp1a PE=1 SV=2 - [MBB1A_MOUSE]	54.46	3	60	0.884988	19.0447	0.985375	13.3403	1.09351	14.8988	1.06368	19.9273	0.967768	14.4674	0.921695	23.9572	151.942	8.95361
B9EIU1	Glutamyl-prolyl-tRNA synthetase OS=Mus musculus GN=Eprs PE=2 SV=1 - [B9EIU1_MOUSE]	57.34	9	67	0.931327	16.6937	1.04884	9.39834	0.996222	15.9681	0.978621	18.1189	1.0089	16.4245	0.975416	15.3651	169.856	7.59131
P63038	60 kDa heat shock protein, mitochondrial OS=Mus musculus GN=Hspd1 PE=1 SV=1 - [CH60_MOUSE]	78.36	3	37	0.931719	20.7244	1.03302	10.0082	1.00895	17.753	1.02975	17.2515	0.961683	21.3629	0.981645	21.3791	60.9174	6.17627
E9PVX6	Protein Mki67 OS=Mus musculus GN=Mki67 PE=1 SV=1 - [E9PVX6_MOUSE]	29.93	3	67	0.968674	20.1586	0.988201	10.1984	1.03847	15.6093	1.08058	13.7599	0.975704	16.2088	0.825876	16.0493	350.65	9.71533
Q3V117	ATP-citrate synthase OS=Mus musculus GN=Acly PE=1 SV=1 - [Q3V117_MOUSE]	55.5	7	1	0.856715	1.23467	1.03871	15.1473	1.07528	18.1051	1.226	10.0944	1.07768	25.7339	0.976966	13.6166	120.718	7.44482
Q91V92	ATP-citrate synthase OS=Mus musculus GN=Acly PE=1 SV=1 - [ACLY_MOUSE]	55.55	6	1	0.962121		0.949239		1.10113		1.14651		1.0991		1.0653		119.651	7.44482
Q80UW7	IQ motif containing GTPase activating protein 1 OS=Mus musculus GN=Iqgap1 PE=2 SV=1 - [Q80UW7_MOUSE]	41.58	8	12	0.882469	26.2343	1.01418	5.29087	1.09569	11.761	1.07517	15.7009	1.03517	12.4724	0.925771	18.7274	188.652	6.44287
P58252	Elongation factor 2 OS=Mus musculus GN=Eef2 PE=1 SV=2 - [EF2_MOUSE]	62.7	20	46	0.945938	18.6928	1.0298	9.73221	0.999678	15.9589	1.0274	13.9192	1.02698	16.6136	1.03441	21.5298	95.2529	6.82959
Q7TPT7	Valyl-tRNA synthetase OS=Mus musculus GN=Vars PE=2 SV=1 - [Q7TPT7_MOUSE]	47.11	8	51	0.954807	21.3288	1.0373	10.2667	0.987371	14.912	1.03907	13.4304	1.00417	12.161	0.980381	16.7271	140.141	7.76709
P11499	Heat shock protein HSP 90-beta OS=Mus musculus GN=Hsp90ab1 PE=1 SV=3 - [HS90B_MOUSE]	57.32	6	12	0.921295	16.2108	1.02436	11.0896	1.02175	10.425	1.0874	20.7292	1.02448	17.2081	1.08159	17.4517	83.2291	5.03369
E9QAI5	CAD protein OS=Mus musculus GN=Cad PE=1 SV=1 - [E9QAI5_MOUSE]	38.3	10	58	0.96289	18.183	0.992017	12.1013	1.05921	13.9243	1.04914	19.0661	0.990876	12.7126	0.92678	21.4499	236.099	6.49365
Q9WTQ5	A-kinase anchor protein 12 OS=Mus musculus GN=Akap12 PE=1 SV=1 - [AKA12_MOUSE]	39.37	2	42	0.949604	13.3433	0.992861	8.58861	1.05598	10.8932	1.07918	11.3598	1.01071	13.0419	0.898288	15.8255	180.586	4.43701
A2ANY6	Protein Mdn1 OS=Mus musculus GN=Mdn1 PE=1 SV=1 - [A2ANY6_MOUSE]	16.1	7	68	0.950679	13.716	0.996841	10.2441	1.0308	16.5345	1.01501	13.6108	0.987645	12.0511	0.918194	13.9637	629.945	5.71924
P57780	Alpha-actinin-4 OS=Mus musculus GN=Actn4 PE=1 SV=1 - [ACTN4_MOUSE]	60.96	10	31	0.950408	14.5915	0.996484	8.64536	1.05759	10.3972	1.03491	10.706	1.00298	8.64726	0.972373	8.32042	104.911	5.41455
Q9JIK5	Nucleolar RNA helicase 2 OS=Mus musculus GN=Ddx21 PE=1 SV=3 - [DDX21_MOUSE]	63.22	10	47	0.938887	18.7688	0.969877	10.6549	1.08478	13.5767	1.09735	14.0274	0.965485	16.3456	0.94324	16.4984	93.4932	9.11475
Q9ERU9	E3 SUMO-protein ligase RanBP2 OS=Mus musculus GN=Ranbp2 PE=1 SV=2 - [RBP2_MOUSE]	29.61	2	67	0.897438	14.2302	0.985643	9.38409	1.09092	13.2319	1.07279	11.8172	0.992788	11.8074	0.895088	14.8136	340.907	6.17627
Q7TPR4	Alpha-actinin-1 OS=Mus musculus GN=Actn1 PE=1 SV=1 - [ACTN1_MOUSE]	57.96	5	28	0.98257	15.9546	0.988063	7.81498	1.04182	14.7846	1.00788	12.5403	1.00866	16.819	1.04166	15.1388	103.004	5.37646
E9QNN1	ATP-dependent RNA helicase A OS=Mus musculus GN=Dhx9 PE=1 SV=1 - [E9QNN1_MOUSE]	45.88	5	1	0.925453	0.859951	0.863976	9.10963	1.20386	4.22489	1.41291	5.84371	1.14326	1.22373	0.968871	0.628528	149.596	6.82959
P08113	Endoplasmin OS=Mus musculus GN=Hsp90b1 PE=1 SV=2 - [ENPL_MOUSE]	55.99	8	43	0.886246	18.9489	0.987982	11.5773	1.10436	16.4516	1.07454	16.12	0.989241	16.4072	0.925125	22.9021	92.4183	4.81787
Q80X90	Filamin-B OS=Mus musculus GN=Flnb PE=1 SV=3 - [FLNB_MOUSE]	32.4	2	51	0.969796	13.3971	1.01996	8.07837	0.991707	12.6635	1.03749	14.3503	1.03571	12.6593	0.929459	12.2029	277.651	5.70654
Q80Y35	Nuclear mitotic apparatus protein 1 OS=Mus musculus GN=Numa1 PE=2 SV=1 - [Q80Y35_MOUSE]	36.96	5	42	0.931543	16.2073	0.966173	8.65379	1.09604	13.3405	1.07457	12.615	1.02282	12.3213	0.863235	18.7669	235.515	5.87158
G3X9B1	HEAT repeat containing 1 OS=Mus musculus GN=Heatr1 PE=1 SV=1 - [G3X9B1_MOUSE]	27.53	11	51	0.939913	18.1737	0.970141	8.8336	1.07592	13.2516	0.997087	19.6313	0.921442	15.7574	0.936336	19.3228	241.917	6.97607
P26039	Talin-1 OS=Mus musculus GN=Tln1 PE=1 SV=2 - [TLN1_MOUSE]	30.85	9	47	0.965906	11.6038	1.01501	7.07628	1.0121	13.3364	1.0282	13.1822	0.996092	12.5248	0.933315	11.6525	269.653	6.17627
A0A087WPL5	ATP-dependent RNA helicase A OS=Mus musculus GN=Dhx9 PE=1 SV=1 - [A0A087WPL5_MOUSE]	45.84	5	1	0.999232	13.693	0.909636	8.5542	1.09994	19.4324	1.15386	30.9013	0.986181	3.84227	0.84165	24.4674	149.525	6.82959
Q3TFD9	Putative uncharacterized protein OS=Mus musculus GN=Vim PE=2 SV=1 - [Q3TFD9_MOUSE]	81.97	14	2	1.07331	10.4698	0.962458	7.11046	0.939663	10.3811	1.0205	4.75276	0.934883	16.6177	0.890414	18.6879	53.656	5.09717
Q3TWV0	Putative uncharacterized protein OS=Mus musculus GN=Vim PE=2 SV=1 - [Q3TWV0_MOUSE]	77.9	12	2	1.01034	10.9663	1.01507	6.98384	0.983375	11.8425	1.04222	13.3005	0.955394	10.3242	0.983842	10.6556	53.6331	5.16064
Q4JG03	Mcl-1 ubiquitin ligase OS=Mus musculus GN=Huwe1 PE=2 SV=1 - [Q4JG03_MOUSE]	16.72	10	51	0.997609	17.3172	1.01559	9.21306	1.01405	18.8692	0.975549	13.818	1.00365	12.7887	0.893018	16.4968	482.443	5.22412
P80314	T-complex protein 1 subunit beta OS=Mus musculus GN=Cct2 PE=1 SV=4 - [TCPB_MOUSE]	75.7	2	31	0.999632	17.6941	1.03705	10.3934	0.961067	16.4711	1.00513	17.4736	0.998342	15.3595	1.06604	18.4548	57.4411	6.40479
Q5XG71	Small subunit processome component 20 homolog OS=Mus musculus GN=Utp20 PE=2 SV=2 - [UTP20_MOUSE]	23.96	3	50	0.902204	17.841	1.03185	9.67348	1.05507	11.9818	1.03434	17.1465	0.983018	12.5949	0.854879	15.6082	317.542	8.08936
P63017	Heat shock cognate 71 kDa protein OS=Mus musculus GN=Hspa8 PE=1 SV=1 - [HSP7C_MOUSE]	56.5	23	2	1.07725	8.77193	0.943685	10.657	1.0057	12.786	1.02184	13.5096	0.997531	28.3049	1.21636	11.9103	70.8272	5.51611
P07901	Heat shock protein HSP 90-alpha OS=Mus musculus GN=Hsp90aa1 PE=1 SV=4 - [HS90A_MOUSE]	58.53	12	25	0.948994	15.1174	1.01434	10.1678	1.00826	13.1388	1.04608	14.5543	1.02045	17.3562	1.03617	16.788	84.7348	5.0083
P20029	78 kDa glucose-regulated protein OS=Mus musculus GN=Hspa5 PE=1 SV=3 - [GRP78_MOUSE]	54.96	11	33	0.932777	17.8584	1.04236	7.99154	1.00351	15.2597	1.04181	14.5615	1.03167	16.7182	0.924953	17.8851	72.3775	5.16064
Q01853	Transitional endoplasmic reticulum ATPase OS=Mus musculus GN=Vcp PE=1 SV=4 - [TERA_MOUSE]	65.14	8	40	0.956481	16.0347	1.04433	10.3158	1.0031	15.6571	1.04009	14.2313	1.06612	15.8929	0.991621	17.8718	89.2657	5.26221
Q3UD67	Alanine--tRNA ligase, cytoplasmic OS=Mus musculus GN=Aars PE=2 SV=1 - [Q3UD67_MOUSE]	50.72	6	35	0.936551	16.599	1.02261	9.56383	1.01851	15.7694	1.0643	14.8337	1.05755	13.1114	0.970847	16.4694	106.811	5.71924
A2AVJ7	Ribosome-binding protein 1 OS=Mus musculus GN=Rrbp1 PE=1 SV=1 - [A2AVJ7_MOUSE]	50.27	10	19	0.854964	13.245	1.03362	7.32499	1.10723	9.76646	1.03584	25.1992	0.988398	18.0074	0.817747	16.7279	158.301	9.18799
P38647	Stress-70 protein, mitochondrial OS=Mus musculus GN=Hspa9 PE=1 SV=3 - [GRP75_MOUSE]	56.7	1	36	0.93009	18.3402	1.01886	9.0165	1.03127	15.6458	1.05745	13.2872	1.02084	13.6684	0.995972	18.9284	73.4156	6.07471
Q3TF16	Putative uncharacterized protein OS=Mus musculus GN=Hspa8 PE=2 SV=1 - [Q3TF16_MOUSE]	56.35	10	1	0.666641		1.04942		1.24558		0.763922		0.780968		0.691938		70.8412	5.51611
P13864	DNA (cytosine-5)-methyltransferase 1 OS=Mus musculus GN=Dnmt1 PE=1 SV=5 - [DNMT1_MOUSE]	37.96	7	46	0.977202	17.7497	0.992195	8.97031	1.02119	13.4452	1.08047	15.4831	0.99	15.0174	0.928246	15.9777	183.074	7.73779
Q6NS46	Protein RRP5 homolog OS=Mus musculus GN=Pdcd11 PE=2 SV=2 - [RRP5_MOUSE]	31.15	3	47	0.946483	15.3517	0.991495	9.89824	1.06207	13.9021	1.03424	13.447	0.936401	13.142	0.898167	13.9799	207.649	8.74854
Q9JKR6	Hypoxia up-regulated protein 1 OS=Mus musculus GN=Hyou1 PE=1 SV=1 - [HYOU1_MOUSE]	46.15	4	38	0.925449	16.8029	1.01773	9.72148	1.04484	14.7274	1.00763	13.5789	1.00405	16.0864	0.964333	17.6189	111.112	5.18604
Q1W5W7	Putative gag-pol protein OS=Mus musculus GN=gag-pol PE=4 SV=1 - [Q1W5W7_MOUSE]	48.27	10	5	0.973674	14.3221	1.0825	5.66678	0.959376	15.85	1.01705	10.4643	0.934359	9.90574	0.918321	7.38396	119.66	9.26123
Q3V3R1	Monofunctional C1-tetrahydrofolate synthase, mitochondrial OS=Mus musculus GN=Mthfd1l PE=1 SV=2 - [C1TM_MOUSE]	44.83	1	36	0.883169	14.709	1.01158	8.90287	1.08874	14.9685	1.06882	13.2873	0.967254	11.6263	0.958601	15.1336	105.662	7.02002
Q61699	Heat shock protein 105 kDa OS=Mus musculus GN=Hsph1 PE=1 SV=2 - [HS105_MOUSE]	54.31	5	35	0.951892	17.2174	1.02692	9.0691	0.98949	12.1525	1.07406	12.0638	1.04301	11.707	0.984068	14.635	96.3464	5.52881
O08810	116 kDa U5 small nuclear ribonucleoprotein component OS=Mus musculus GN=Eftud2 PE=2 SV=1 - [U5S1_MOUSE]	54.58	8	36	0.943289	16.2582	1.02752	7.57287	1.0193	10.772	1.03567	13.4962	0.96083	12.0604	0.965246	12.9174	109.291	4.99561
A0A087WQI3	Kinectin OS=Mus musculus GN=Ktn1 PE=1 SV=1 - [A0A087WQI3_MOUSE]	45.61	15	1	0.900725		1.23736		0.816968		0.877955		0.945945		0.552335		143.553	6.25244
G5E8R3	Pyruvate carboxylase OS=Mus musculus GN=Pcx PE=1 SV=1 - [G5E8R3_MOUSE]	43.04	8	39	0.953195	12.033	1.02211	7.13619	1.00805	10.2632	1.01913	13.9851	0.957959	12.7057	0.960709	13.6681	129.618	6.7124
F8VQC7	Kinectin OS=Mus musculus GN=Ktn1 PE=1 SV=1 - [F8VQC7_MOUSE]	42.8	14	2	0.8409	13.8725	0.963455	8.69965	1.19004	0.243304	0.994293	3.04399	1.12554	6.30185	0.947144	7.63713	152.449	5.89697
P52480	Pyruvate kinase PKM OS=Mus musculus GN=Pkm PE=1 SV=4 - [KPYM_MOUSE]	70.06	1	30	0.986899	15.2393	1.02329	9.09715	0.979667	14.833	1.03037	18.3494	1.01602	16.5921	1.04164	21.0073	57.808	7.47412
Q02053	Ubiquitin-like modifier-activating enzyme 1 OS=Mus musculus GN=Uba1 PE=1 SV=1 - [UBA1_MOUSE]	50.57	3	40	0.960297	16.7992	1.01889	8.3946	0.978653	17.2812	1.02128	12.8642	1.00406	14.069	0.984669	16.0704	117.734	5.65576
P15331	Peripherin OS=Mus musculus GN=Prph PE=1 SV=2 - [PERI_MOUSE]	70.11	3	33	0.959194	15.2047	1.0082	10.1132	1.01246	14.421	1.03288	15.6321	1.0033	14.0641	0.992382	17.8833	54.2346	5.51611
Q3U2G2	Heat shock 70 kDa protein 4 OS=Mus musculus GN=Hspa4 PE=1 SV=1 - [Q3U2G2_MOUSE]	63.54	5	42	0.909359	14.0068	1.01611	8.02936	1.0469	12.3526	1.05158	12.1365	1.05582	11.5012	0.963009	13.201	94.1494	5.21143
D3YW87	Filamin-C OS=Mus musculus GN=Flnc PE=1 SV=1 - [D3YW87_MOUSE]	25.15	4	38	0.973186	13.3182	1.10349	7.14894	0.906723	10.8277	1.0008	12.3737	1.08767	14.9833	0.929363	10.7959	288.411	5.99854
Q8VDN2	Sodium/potassium-transporting ATPase subunit alpha-1 OS=Mus musculus GN=Atp1a1 PE=1 SV=1 - [AT1A1_MOUSE]	38.51	12	20	0.961032	15.0589	1.01004	10.1311	1.0425	14.0505	1.02747	11.4028	0.968172	12.1491	0.973362	12.1838	112.91	5.45264
P56480	ATP synthase subunit beta, mitochondrial OS=Mus musculus GN=Atp5b PE=1 SV=2 - [ATPB_MOUSE]	68.24	1	25	0.955454	16.6165	1.02752	7.71106	0.993622	14.3926	1.003	14.5054	1.00256	14.6251	0.973406	19.8807	56.2655	5.33838
E9QAS4	Chromodomain-helicase-DNA-binding protein 4 OS=Mus musculus GN=Chd4 PE=1 SV=1 - [E9QAS4_MOUSE]	30.13	14	36	0.98019	17.4593	0.972518	8.31268	1.06708	10.3172	1.07284	15.7061	1.007	12.2773	0.957686	17.6024	216.234	5.92236
Q3TT41	Putative uncharacterized protein OS=Mus musculus GN=Ncl PE=2 SV=1 - [Q3TT41_MOUSE]	41.87	3	5	0.978937	52.5503	1.02759	7.97972	0.941155	32.6575	1.10384	23.4396	0.964157	51.2682	1.03207	52.9026	76.6908	4.75439
Q64511	DNA topoisomerase 2-beta OS=Mus musculus GN=Top2b PE=1 SV=2 - [TOP2B_MOUSE]	31.27	6	31	0.898529	14.7552	0.972766	10.1764	1.0954	9.61974	1.05127	11.8474	0.994314	9.42409	0.982218	17.548	181.795	8.29443
Q03265	ATP synthase subunit alpha, mitochondrial OS=Mus musculus GN=Atp5a1 PE=1 SV=1 - [ATPA_MOUSE]	62.93	4	29	0.960667	14.4551	1.01378	9.85543	0.997827	12.8139	1.04884	14.4329	0.999005	14.5849	0.971758	17.2638	59.7156	9.18799
Q8BI84	Melanoma inhibitory activity protein 3 OS=Mus musculus GN=Mia3 PE=1 SV=2 - [MIA3_MOUSE]	26.58	2	27	0.954565	10.2891	1.01139	10.2078	1.00408	12.9966	1.06694	10.995	1.01695	10.8918	0.91324	13.9361	213.544	4.75439
P23116	Eukaryotic translation initiation factor 3 subunit A OS=Mus musculus GN=Eif3a PE=1 SV=5 - [EIF3A_MOUSE]	37.72	7	50	0.951146	15.0081	1.0009	11.7562	1.01233	13.1906	1.00511	13.7003	0.985861	13.3078	0.958154	16.7485	161.838	6.771
Q8CE30	Putative uncharacterized protein OS=Mus musculus GN=Ncl PE=2 SV=1 - [Q8CE30_MOUSE]	40.74	2	2	0.930497	5.58913	0.997098	9.99082	1.06011	7.89327	1.07324	15.6864	1.02225	9.40892	0.998947	9.08354	76.6658	4.76709
Q6P5E4	UDP-glucose:glycoprotein glucosyltransferase 1 OS=Mus musculus GN=Uggt1 PE=1 SV=4 - [UGGG1_MOUSE]	38.94	8	41	0.909443	16.1891	0.998701	8.00827	1.08864	13.692	1.05259	15.0885	0.984225	13.0719	0.93712	14.9378	176.323	5.61768
Q9Z277	Tyrosine-protein kinase BAZ1B OS=Mus musculus GN=Baz1b PE=1 SV=2 - [BAZ1B_MOUSE]	32.12	1	41	0.897914	26.0221	0.994178	9.66265	1.11248	16.2338	1.07277	16.5399	0.965064	11.1024	0.897493	12.9256	170.544	8.60205
P42932	T-complex protein 1 subunit theta OS=Mus musculus GN=Cct8 PE=1 SV=3 - [TCPQ_MOUSE]	73.36	12	33	0.955084	15.4021	1.01757	8.70876	1.00049	13.4752	1.09203	17.4435	1.01736	13.7619	1.025	16.5427	59.5175	5.61768
Q3TWN8	Putative uncharacterized protein OS=Mus musculus GN=Aldh18a1 PE=2 SV=1 - [Q3TWN8_MOUSE]	54.84	8	35	0.917042	20.4244	1.02746	9.40228	1.04787	12.4769	0.999961	18.0065	0.976255	13.9258	0.960336	19.7566	87.2089	7.6792
P11983	T-complex protein 1 subunit alpha OS=Mus musculus GN=Tcp1 PE=1 SV=3 - [TCPA_MOUSE]	67.81	11	25	0.934923	13.2101	1.02003	7.20056	1.02585	12.7798	1.09175	15.3064	1.01101	15.0019	1.02649	17.4768	60.4107	6.16357
Q99KI0	Aconitate hydratase, mitochondrial OS=Mus musculus GN=Aco2 PE=1 SV=1 - [ACON_MOUSE]	55.26	1	35	0.932944	19.174	1.02833	8.98964	1.03038	14.9116	1.03561	14.0886	1.01604	16.8695	0.973866	22.9603	85.41	7.92822
Q3TCS0	Putative uncharacterized protein OS=Mus musculus GN=Prep PE=2 SV=1 - [Q3TCS0_MOUSE]	69.44	4	39	0.981368	13.9649	0.991482	10.2459	1.0185	13.8348	1.01683	13.4333	1.0085	11.4427	1.04474	16.9856	80.6308	5.66846
Q9D0I9	Arginine--tRNA ligase, cytoplasmic OS=Mus musculus GN=Rars PE=2 SV=2 - [SYRC_MOUSE]	61.06	3	39	0.960025	21.232	1.00805	10.4166	1.03488	18.0076	1.01152	12.738	1.0477	13.4059	1.0359	18.2208	75.6251	7.54736
Q6P5F9	Exportin-1 OS=Mus musculus GN=Xpo1 PE=1 SV=1 - [XPO1_MOUSE]	41.92	5	37	0.898366	15.7637	1.01064	11.9275	1.09788	14.6451	0.953973	24.0487	0.955984	16.8408	1.02737	17.2446	123.013	6.07471
P17182	Alpha-enolase OS=Mus musculus GN=Eno1 PE=1 SV=3 - [ENOA_MOUSE]	72.12	6	16	0.984221	14.1685	1.01949	9.01923	0.997513	14.8591	1.06572	15.1962	1.03381	17.5717	1.05266	15.8644	47.1112	6.80029
O55143	Sarcoplasmic/endoplasmic reticulum calcium ATPase 2 OS=Mus musculus GN=Atp2a2 PE=1 SV=2 - [AT2A2_MOUSE]	40.71	14	39	0.922167	22.7124	0.991798	9.9131	1.07445	13.8338	1.03879	16.1301	0.974566	13.7463	0.914025	22.5072	114.784	5.33838
Z4YL78	Cytoskeleton-associated protein 5 OS=Mus musculus GN=Ckap5 PE=1 SV=1 - [Z4YL78_MOUSE]	27.74	7	44	0.933025	16.9167	1.05011	9.16794	1.0194	10.8678	1.07797	12.0923	1.00044	11.561	0.962315	11.5155	218.569	8.11865
P25206	DNA replication licensing factor MCM3 OS=Mus musculus GN=Mcm3 PE=1 SV=2 - [MCM3_MOUSE]	46.67	3	30	0.955647	20.1064	1.03284	10.0859	0.987107	17.5668	1.09596	14.8037	0.983719	12.7457	0.931849	18.542	91.4892	5.5542
Q9CW03	Structural maintenance of chromosomes protein 3 OS=Mus musculus GN=Smc3 PE=1 SV=2 - [SMC3_MOUSE]	37.8	12	43	0.932804	16.1657	0.967391	8.22697	1.0706	17.7225	1.07652	11.6914	1.00464	13.9415	0.936771	15.3332	141.468	7.18115
E9PVC5	Eukaryotic translation initiation factor 4 gamma 1 OS=Mus musculus GN=Eif4g1 PE=1 SV=1 - [E9PVC5_MOUSE]	26.54	15	1	0.89982		1.05937		1.02698		1.18868		1.00123		0.964307		175.35	5.37646
E9Q9E1	Eukaryotic translation initiation factor 4 gamma 1 OS=Mus musculus GN=Eif4g1 PE=1 SV=1 - [E9Q9E1_MOUSE]	26.49	12	1	1.04225		1.08176		0.874273		1.02529		0.923687		0.872608		175.222	5.37646
Q3TW51	Putative uncharacterized protein OS=Mus musculus GN=Snd1 PE=2 SV=1 - [Q3TW51_MOUSE]	60.55	6	43	0.954115	16.0091	1.02724	9.53031	1.02405	12.9964	1.02169	12.4522	1.02464	11.7116	1.00536	20.3846	101.967	7.56201
Q0VGU4	MCG18019 OS=Mus musculus GN=Vgf PE=1 SV=1 - [Q0VGU4_MOUSE]	73.26	2	33	1.13573	17.3058	0.917475	11.9138	0.994443	20.0521	1.03421	14.9036	0.904441	19.161	1.05241	17.5961	68.1909	4.70361
P63260	Actin, cytoplasmic 2 OS=Mus musculus GN=Actg1 PE=1 SV=1 - [ACTG_MOUSE]	76.8	31	1	1.03397	11.5695	1.04992	2.94143	0.914815	7.61701	0.899251	5.6518	1.13267	10.9386	1.1751	2.03565	41.7658	5.47803
Q9DBG3	AP-2 complex subunit beta OS=Mus musculus GN=Ap2b1 PE=1 SV=1 - [AP2B1_MOUSE]	48.24	6	21	0.940826	20.0654	0.988883	11.065	1.01642	14.7455	0.970381	19.7006	0.990252	9.86383	0.966408	13.6073	104.516	5.37646
Q61656	Probable ATP-dependent RNA helicase DDX5 OS=Mus musculus GN=Ddx5 PE=1 SV=2 - [DDX5_MOUSE]	52.93	13	24	0.943637	14.6542	0.983788	10.2236	1.0785	12.8805	1.08333	16.8475	1.00966	14.7997	1.04254	22.3409	69.2468	8.92432
E9PWE8	Dihydropyrimidinase-related protein 3 OS=Mus musculus GN=Dpysl3 PE=1 SV=1 - [E9PWE8_MOUSE]	62.66	7	26	0.995266	12.0673	1.01789	8.4817	0.962127	12.519	1.0437	15.5067	0.994671	15.0759	1.0946	16.5697	73.8379	6.45557
Q6ZQ38	Cullin-associated NEDD8-dissociated protein 1 OS=Mus musculus GN=Cand1 PE=2 SV=2 - [CAND1_MOUSE]	39.43	3	38	0.928362	14.5667	1.02298	9.01574	1.02195	13.105	1.00554	17.4723	1.01594	12.8003	1.03049	14.9105	136.245	5.78271
Q64727	Vinculin OS=Mus musculus GN=Vcl PE=1 SV=4 - [VINC_MOUSE]	41.84	4	37	0.936976	12.2682	1.0285	8.23428	1.00279	15.7918	1.02938	12.5309	1.0556	13.9214	0.957608	14.1602	116.644	5.99854
Q3TX36	Putative uncharacterized protein OS=Mus musculus GN=Parp1 PE=2 SV=1 - [Q3TX36_MOUSE]	43.69	11	38	0.890516	19.9884	1.01106	8.98553	1.06889	12.9642	1.08111	12.8186	1.04972	11.128	0.942357	15.3984	112.722	8.95361
Q8BKC5	Importin-5 OS=Mus musculus GN=Ipo5 PE=1 SV=3 - [IPO5_MOUSE]	47.49	6	35	0.920034	18.3204	1.02056	12.7255	1.05141	13.2618	1.01783	16.4997	0.992201	12.7615	0.993033	15.8083	123.511	4.93213
A1A4T2	Alpha glucosidase 2 alpha neutral subunit OS=Mus musculus GN=Ganab PE=2 SV=1 - [A1A4T2_MOUSE]	47.83	3	1	0.802731		0.861738		1.34542		0.693842		1.08302		0.894898		109.335	6.15088
P80316	T-complex protein 1 subunit epsilon OS=Mus musculus GN=Cct5 PE=1 SV=1 - [TCPE_MOUSE]	62.29	2	31	0.947728	15.9499	1.02947	9.45896	1.01664	13.3851	1.03137	14.7154	1.01631	18.4967	1.01329	18.2614	59.5859	6.02393
Q3THB3	Putative uncharacterized protein OS=Mus musculus GN=Hnrnpm PE=1 SV=1 - [Q3THB3_MOUSE]	54.93	11	1	0.921249	14.7736	1.10731	2.67632	0.953378	13.9096	1.13855	15.5614	1.16802	51.7291	1.11439	15.6253	73.6924	8.74854
Q6P5D8	Structural maintenance of chromosomes flexible hinge domain-containing protein 1 OS=Mus musculus GN=Smchd1 PE=1 SV=2 - [SMHD1_MOUSE]	27.6	1	43	0.942007	14.6034	1.01312	7.4624	1.02672	11.1377	1.06743	12.5078	0.996982	10.9248	0.89585	17.3311	225.506	7.23975
Q6PDG0	Nup205 protein (Fragment) OS=Mus musculus GN=Nup205 PE=2 SV=1 - [Q6PDG0_MOUSE]	25.21	11	38	0.960705	20.0418	1.01438	14.6647	1.05566	14.755	1.04117	19.9826	0.934739	14.5029	0.886428	18.6005	226.788	6.34131
P99024	Tubulin beta-5 chain OS=Mus musculus GN=Tubb5 PE=1 SV=1 - [TBB5_MOUSE]	72.75	3	5	0.974406	15.1084	1.01402	10.6022	0.96232	22.294	0.979459	28.4922	1.02963	16.1888	1.10925	19.9769	49.639	4.89404
Q3TWN5	Putative uncharacterized protein OS=Mus musculus GN=Hnrnpu PE=2 SV=1 - [Q3TWN5_MOUSE]	49.5	1	12	0.879389	18.1269	1.00416	9.46997	1.10142	12.4416	1.1511	17.3124	0.945378	15.0627	0.984927	11.7382	87.8647	6.07471
P48678	Prelamin-A/C OS=Mus musculus GN=Lmna PE=1 SV=2 - [LMNA_MOUSE]	54.14	4	31	0.979961	18.8521	0.968818	8.20871	1.05015	11.8844	1.05179	15.6632	1.00947	13.3192	0.960597	25.051	74.1927	6.97607
P27773	Protein disulfide-isomerase A3 OS=Mus musculus GN=Pdia3 PE=1 SV=2 - [PDIA3_MOUSE]	67.72	2	33	0.934822	14.9209	0.988287	9.33784	1.06705	12.8314	1.03739	12.7806	0.988808	16.4532	0.955944	20.371	56.6427	6.21436
P80318	T-complex protein 1 subunit gamma OS=Mus musculus GN=Cct3 PE=1 SV=1 - [TCPG_MOUSE]	67.52	9	34	0.957637	19.7757	1.02661	10.7365	0.992737	14.6814	1.06457	15.8289	1.04662	14.4166	1.00627	19.2217	60.5914	6.69775
P68369	Tubulin alpha-1A chain OS=Mus musculus GN=Tuba1a PE=1 SV=1 - [TBA1A_MOUSE]	68.51	4	1	0.885143		1.09135		1.00241		1.24085		1.43733		1.00965		50.1036	5.05908
P97310	DNA replication licensing factor MCM2 OS=Mus musculus GN=Mcm2 PE=1 SV=3 - [MCM2_MOUSE]	45.02	3	32	0.978858	14.6267	1.00439	9.93513	1.00371	13.3952	1.01532	18.6805	0.985022	13.688	0.927437	16.4301	102.013	5.71924
Q5RKP4	Dolichyl-diphosphooligosaccharide--protein glycosyltransferase subunit 1 (Fragment) OS=Mus musculus GN=Rpn1 PE=2 SV=1 - [Q5RKP4_MOUSE]	66.56	5	33	1.02916	11.9538	1.00413	9.70391	0.99089	14.3465	0.975655	14.0943	0.973851	14.3104	0.98468	17.0226	68.3547	6.45557
P14733	Lamin-B1 OS=Mus musculus GN=Lmnb1 PE=1 SV=3 - [LMNB1_MOUSE]	57.31	2	34	0.896635	20.5808	0.954797	10.9418	1.16095	14.7645	1.10976	14.0613	0.987806	12.8139	0.904564	17.0554	66.7448	5.16064
Q3UGS0	Putative uncharacterized protein OS=Mus musculus GN=Actb PE=2 SV=1 - [Q3UGS0_MOUSE]	72.27	9	1	1.04482		0.827314		1.17106		0.434139		0.463849		0.37714		41.7378	5.59229
Q8C2B1	Putative uncharacterized protein OS=Mus musculus GN=BC094435 PE=2 SV=1 - [Q8C2B1_MOUSE]	53.19	5	3	0.790318	6.10214	1.07274	1.8741	1.09225	13.7663	1.11733	2.10845	0.934143	3.09836	0.890341	3.34011	90.8995	8.99756
Q8BHN3	Neutral alpha-glucosidase AB OS=Mus musculus GN=Ganab PE=1 SV=1 - [GANAB_MOUSE]	51.17	1	1	1.19202		0.923838		0.926981		1.19022		0.780597		1.30141		106.844	6.06201
Q5SWU9	Acetyl-CoA carboxylase 1 OS=Mus musculus GN=Acaca PE=1 SV=1 - [ACACA_MOUSE]	23.41	11	39	0.94869	16.1685	1.0233	6.09696	1.00504	13.4247	1.0232	11.0725	0.996829	12.6537	0.929292	13.8891	265.088	6.39209
P80317	T-complex protein 1 subunit zeta OS=Mus musculus GN=Cct6a PE=1 SV=3 - [TCPZ_MOUSE]	60.83	6	1	1.04634	5.99149	1.19596	2.82814	0.949133	1.75738	0.911151	20.4948	1.02081	9.63485	0.797065	24.5492	57.9677	7.07861
Q922Z3	Trap1 protein (Fragment) OS=Mus musculus GN=Trap1 PE=2 SV=1 - [Q922Z3_MOUSE]	60.71	6	34	0.936286	15.1108	1.02935	8.4545	1.04294	12.146	1.02061	10.218	0.992767	10.3364	0.981552	17.1867	80.0275	6.68311
Q99JX6	Annexin OS=Mus musculus GN=Anxa6 PE=2 SV=1 - [Q99JX6_MOUSE]	50.52	5	3	0.931458	5.76958	0.937608	12.5909	1.08193	18.4297	1.00997	17.8458	0.976827	7.59152	0.991925	11.9071	75.213	5.50342
Q3THQ5	Putative uncharacterized protein OS=Mus musculus GN=Stip1 PE=2 SV=1 - [Q3THQ5_MOUSE]	60.77	2	34	0.961124	18.9444	0.988745	10.6043	1.0503	14.2319	1.10887	12.9959	1.0285	15.5894	1.05292	17.7779	62.4613	6.65381
Q8BTF0	Coatomer subunit alpha OS=Mus musculus GN=Copa PE=2 SV=1 - [Q8BTF0_MOUSE]	44.36	10	41	0.981771	13.3665	1.01331	9.95988	1.00404	12.9065	1.01538	13.7685	0.986647	16.0526	1.00363	12.057	138.434	7.66455
P68372	Tubulin beta-4B chain OS=Mus musculus GN=Tubb4b PE=1 SV=1 - [TBB4B_MOUSE]	72.58	5	1	0.939494	10.0546	0.934805	1.20716	1.08874	9.05607	1.09108	7.75283	1.10695	6.76445	1.1573	12.5919	49.799	4.89404
Q8CAQ8	MICOS complex subunit Mic60 OS=Mus musculus GN=Immt PE=1 SV=1 - [MIC60_MOUSE]	57.99	12	35	0.909197	17.4442	0.980289	8.45367	1.08413	14.2494	1.0784	12.6309	1.00524	11.9779	0.985536	14.6177	83.8482	6.60986
Q60597	2-oxoglutarate dehydrogenase, mitochondrial OS=Mus musculus GN=Ogdh PE=1 SV=3 - [ODO1_MOUSE]	48.29	3	1	0.8463		1.19401		0.916211		0.996481		0.670649		1.04178		116.375	6.82959
Q9CWJ9	Bifunctional purine biosynthesis protein PURH OS=Mus musculus GN=Atic PE=1 SV=2 - [PUR9_MOUSE]	54.05	2	23	0.999019	14.5852	1.021	10.0149	0.962694	13.6409	0.990809	15.7281	0.978519	12.8018	1.02432	16.3276	64.1771	6.75635
Q8CC13	AP complex subunit beta OS=Mus musculus GN=Ap1b1 PE=2 SV=1 - [Q8CC13_MOUSE]	47.85	1	1	0.915456		1.03308		1.044		1.00024		0.914601		0.961419		104.931	5.05908
Q3TFE8	Putative uncharacterized protein OS=Mus musculus GN=Kpnb1 PE=2 SV=1 - [Q3TFE8_MOUSE]	39.77	4	25	0.958009	18.3606	1.01057	9.44889	1.03996	14.8786	0.981689	21.9839	1.00539	16.8889	0.975158	21.5884	97.051	4.77979
Q5SVG5	AP-1 complex subunit beta-1 OS=Mus musculus GN=Ap1b1 PE=1 SV=1 - [Q5SVG5_MOUSE]	49.45	6	1	0.97758		0.958432		1.07661		1.0759		0.831049		0.805599		101.128	5.22412
Q3V1M8	Putative uncharacterized protein OS=Mus musculus GN=Hdlbp PE=2 SV=1 - [Q3V1M8_MOUSE]	37.3	9	35	0.949047	14.672	1.0354	7.40788	1.0149	13.5509	1.01556	9.27518	1.03696	9.17791	0.91685	15.0787	141.654	6.87354
G5E866	Splicing factor 3B subunit 1 OS=Mus musculus GN=Sf3b1 PE=1 SV=1 - [G5E866_MOUSE]	36.27	9	36	0.930273	15.9681	0.983206	10.972	1.05558	13.2415	1.04522	23.2261	0.94656	13.9044	0.949045	23.3922	145.738	7.09326
Q61033	Lamina-associated polypeptide 2, isoforms alpha/zeta OS=Mus musculus GN=Tmpo PE=1 SV=4 - [LAP2A_MOUSE]	60.32	1	20	1.0015	17.4115	1.00392	9.35426	1.0131	19.831	1.05428	15.4578	1.00152	13.2461	0.916365	14.7155	75.1223	8.04541
Z4YJV4	2-oxoglutarate dehydrogenase, mitochondrial OS=Mus musculus GN=Ogdh PE=1 SV=1 - [Z4YJV4_MOUSE]	48.77	3	1	1.03482		1.18767		0.756375		0.745893		0.928874		0.987195		115.953	6.97607
Q3TW40	Putative uncharacterized protein OS=Mus musculus GN=Hnrnpm PE=2 SV=1 - [Q3TW40_MOUSE]	54.93	5	1	1.13936	1.51877	1.06801	3.79316	0.802672	7.85205	0.823359	4.99551	0.887601	4.10861	0.950792	7.62272	73.7205	8.74854
Q3UBP6	Putative uncharacterized protein OS=Mus musculus GN=Actb PE=2 SV=1 - [Q3UBP6_MOUSE]	69.33	10	1	1.24288		0.744399		1.09277		0.921396		0.789941		2.01329		41.7417	5.47803
Q3TW74	Putative uncharacterized protein OS=Mus musculus GN=Mthfd1 PE=2 SV=1 - [Q3TW74_MOUSE]	42.25	5	30	0.981662	12.1475	1.00955	8.51638	1.0222	12.8072	1.05442	13.2046	1.00141	12.6897	0.997224	14.7165	101.106	7.26904
B7ZWL1	CCR4-NOT transcription complex subunit 1 OS=Mus musculus GN=Cnot1 PE=1 SV=1 - [B7ZWL1_MOUSE]	22.83	5	42	1.00372	22.577	1.00972	11.5986	0.976575	12.5811	1.03446	13.8293	0.974304	9.80682	0.934773	17.3757	260.791	7.02002
O08553	Dihydropyrimidinase-related protein 2 OS=Mus musculus GN=Dpysl2 PE=1 SV=2 - [DPYL2_MOUSE]	69.06	1	21	1.01864	9.32995	1.02676	9.50224	0.968281	9.29964	0.973947	17.842	0.996233	12.8098	1.03537	18.5192	62.2386	6.37939
O08528	Hexokinase-2 OS=Mus musculus GN=Hk2 PE=2 SV=1 - [HXK2_MOUSE]	43.95	12	29	0.923852	18.0163	1.00913	8.5165	1.08245	10.4933	1.04101	15.1589	0.978042	9.8924	0.983974	11.9421	102.469	6.11279
Q3UUX9	Putative uncharacterized protein OS=Mus musculus GN=Gdi2 PE=2 SV=1 - [Q3UUX9_MOUSE]	73.93	6	23	1.00919	18.9842	1.03311	10.9561	0.945088	17.0449	1.0167	17.9695	0.999142	16.1766	1.03393	25.5857	50.4747	6.46826
Q6PDI5	Proteasome-associated protein ECM29 homolog OS=Mus musculus GN=Ecm29 PE=1 SV=3 - [ECM29_MOUSE]	26.79	8	37	0.877874	16.4019	1.0549	8.33647	1.04048	12.4276	1.03254	13.6857	1.01081	14.7516	0.941988	17.2024	203.573	7.06396
Q8BU30	Isoleucine--tRNA ligase, cytoplasmic OS=Mus musculus GN=Iars PE=2 SV=2 - [SYIC_MOUSE]	38.19	9	39	0.909077	18.8669	1.0234	7.03498	1.0402	14.2387	1.00841	13.135	0.987974	9.36783	0.944661	11.7016	144.179	6.55127
Q7TQ37	Pol protein OS=Mus musculus GN=pol PE=4 SV=1 - [Q7TQ37_MOUSE]	49.57	5	1	0.898941		1.00587		1.09063		0.931937		1.1516		1.02383		89.9571	8.89502
Q8BMJ2	Leucine--tRNA ligase, cytoplasmic OS=Mus musculus GN=Lars PE=1 SV=2 - [SYLC_MOUSE]	33.02	4	31	0.896786	14.7822	1.04597	9.449	1.03353	14.5034	1.01505	16.422	1.04222	13.3868	1.00783	12.9573	134.106	7.04932
Q62318	Transcription intermediary factor 1-beta OS=Mus musculus GN=Trim28 PE=1 SV=3 - [TIF1B_MOUSE]	40.65	2	27	0.941743	15.7292	0.999496	10.9702	1.05293	17.0276	1.05546	13.9739	1.03835	11.1855	0.980147	15.9581	88.7905	5.77002
Q1HFZ0	tRNA (cytosine(34)-C(5))-methyltransferase OS=Mus musculus GN=Nsun2 PE=1 SV=2 - [NSUN2_MOUSE]	54.56	3	31	0.97719	20.2425	1.0107	8.81104	1.0061	14.7712	1.05594	17.8844	1.0482	19.0925	1.02897	12.4079	85.3972	6.58057
A2AN08	E3 ubiquitin-protein ligase UBR4 OS=Mus musculus GN=Ubr4 PE=1 SV=1 - [UBR4_MOUSE]	11.85	5	43	0.999293	13.8821	1.0228	10.2063	0.950442	16.309	0.929956	19.075	0.992733	10.1585	0.945168	15.3367	571.927	6.06201
Q61213	Gag OS=Mus musculus GN=gag PE=2 SV=1 - [Q61213_MOUSE]	37.61	5	4	1.06036	12.3642	1.0707	7.51251	0.87964	13.5618	0.895758	10.7864	0.996443	12.0112	0.901075	13.5723	91.647	9.29053
P10126	Elongation factor 1-alpha 1 OS=Mus musculus GN=Eef1a1 PE=1 SV=3 - [EF1A1_MOUSE]	74.89	7	15	0.979606	16.6083	1.06094	14.7033	0.96132	18.6262	1.04581	15.9998	1.01029	16.6416	1.14305	19.228	50.0821	9.01221
Q8JZQ9	Eukaryotic translation initiation factor 3 subunit B OS=Mus musculus GN=Eif3b PE=1 SV=1 - [EIF3B_MOUSE]	43.34	2	28	0.979617	15.9966	1.0138	9.36159	0.993356	12.8129	1.05892	14.1678	0.978829	13.7684	1.05424	13.8983	91.3131	5.021
Q9EPU0	Regulator of nonsense transcripts 1 OS=Mus musculus GN=Upf1 PE=1 SV=2 - [RENT1_MOUSE]	40.84	1	33	0.998025	14.4787	1.01977	6.73735	0.97775	15.5449	1.0303	12.4739	0.99301	10.7174	0.992467	17.3728	123.889	6.60986
Q921M3	Splicing factor 3B subunit 3 OS=Mus musculus GN=Sf3b3 PE=2 SV=1 - [SF3B3_MOUSE]	34.59	1	33	0.931297	17.3999	1.01746	6.89453	1.04778	13.0928	1.02942	13.7907	0.975087	10.4943	0.943536	12.4414	135.465	5.26221
B2RXT3	Ogdhl protein OS=Mus musculus GN=Ogdhl PE=2 SV=1 - [B2RXT3_MOUSE]	40.99	2	22	0.947771	19.3763	1.07413	7.79749	0.991043	11.4626	1.01456	11.5809	0.99496	15.7135	0.872824	17.4822	114.488	6.84424
Q3TI62	Putative uncharacterized protein OS=Mus musculus GN=Cct6a PE=2 SV=1 - [Q3TI62_MOUSE]	52.35	1	1	0.767566		1.07675		1.12391		0.742971		0.758597		0.534445		57.9666	6.62451
Q61881	DNA replication licensing factor MCM7 OS=Mus musculus GN=Mcm7 PE=1 SV=1 - [MCM7_MOUSE]	53.13	7	28	1.01462	14.9824	0.983197	7.69815	1.02095	12.1116	0.963482	14.6252	0.975615	13.3071	0.99624	15.4682	81.1595	6.3667
O88569	Heterogeneous nuclear ribonucleoproteins A2/B1 OS=Mus musculus GN=Hnrnpa2b1 PE=1 SV=2 - [ROA2_MOUSE]	64.59	2	18	0.980992	12.5792	0.984265	8.10699	1.04086	12.6691	1.06072	12.7542	0.973822	12.7502	0.975968	14.5081	37.3797	8.95361
P14824	Annexin A6 OS=Mus musculus GN=Anxa6 PE=1 SV=3 - [ANXA6_MOUSE]	47.55	5	1	0.950099	9.27383	1.06628	13.3192	0.982351	12.7561	1.09943	6.85008	0.935752	4.7461	1.06629	7.85703	75.8374	5.50342
Q6ZPS0	MKIAA1398 protein (Fragment) OS=Mus musculus GN=Rrbp1 PE=2 SV=1 - [Q6ZPS0_MOUSE]	41.67	6	1	0.946577	1.01156	1.03764	7.58559	1.01674	6.05114	1.01716	11.159	0.940906	10.1239	1.03419	5.82439	90.2515	5.38916
P80315	T-complex protein 1 subunit delta OS=Mus musculus GN=Cct4 PE=1 SV=3 - [TCPD_MOUSE]	53.25	7	23	0.989121	12.808	1.0156	8.30521	0.995116	16.6104	1.05952	15.9035	1.0362	18.8848	1.04235	19.5814	58.0297	8.01611
B7ZWF1	Ddx3x protein OS=Mus musculus GN=Ddx3x PE=2 SV=1 - [B7ZWF1_MOUSE]	49.92	8	32	0.967201	14.5621	1.00445	10.4532	1.01858	12.1079	1.03414	12.5777	0.975074	13.2267	1.04763	20.8498	73.027	7.18115
P68373	Tubulin alpha-1C chain OS=Mus musculus GN=Tuba1c PE=1 SV=1 - [TBA1C_MOUSE]	64.14	3	1	1.36785	2.51562	0.908457	2.5329	0.788707	0.442233	1.12428	6.17759	0.829206	17.8361	0.729551	27.7268	49.8775	5.09717
Q8C605	ATP-dependent 6-phosphofructokinase OS=Mus musculus GN=Pfkp PE=1 SV=1 - [Q8C605_MOUSE]	47.7	6	25	0.927768	16.5739	1.02189	6.85183	1.01388	15.0009	1.05326	15.5725	1.03249	13.34	0.976061	12.3559	85.4923	6.88818
Q8R1B4	Eukaryotic translation initiation factor 3 subunit C OS=Mus musculus GN=Eif3c PE=1 SV=1 - [EIF3C_MOUSE]	32.38	11	28	0.998588	20.4749	1.02102	9.46436	1.00525	15.6602	1.01158	16.8264	0.96943	16.2925	0.999982	22.7059	105.465	5.78271
Q9CWF2	Tubulin beta-2B chain OS=Mus musculus GN=Tubb2b PE=1 SV=1 - [TBB2B_MOUSE]	72.58	4	1	1.04813	8.68308	0.903437	1.74659	1.04811	9.78241	1.07019	3.73354	1.04264	5.9099	1.10173	13.1368	49.9209	4.89404
Q61753	D-3-phosphoglycerate dehydrogenase OS=Mus musculus GN=Phgdh PE=1 SV=3 - [SERA_MOUSE]	42.78	3	21	1.00377	16.3462	1.03611	5.38322	0.980106	14.0812	1.0593	15.2072	1.07599	10.4241	1.0303	14.7425	56.5491	6.53662
Q7TMM9	Tubulin beta-2A chain OS=Mus musculus GN=Tubb2a PE=1 SV=1 - [TBB2A_MOUSE]	72.58	4	1	0.919961	2.09664	0.943665	14.8445	1.15656	12.2274	1.07872	8.0592	1.11768	12.3556	1.07287	13.5208	49.875	4.89404
Q3TKT4	Transcription activator BRG1 OS=Mus musculus GN=Smarca4 PE=1 SV=1 - [SMCA4_MOUSE]	26.97	27	35	0.973659	17.7441	1.01827	5.67352	1.00572	13.8521	1.05258	13.1879	0.981509	14.9826	0.904173	18.2088	181.313	8.00146
Q9ERD7	Tubulin beta-3 chain OS=Mus musculus GN=Tubb3 PE=1 SV=1 - [TBB3_MOUSE]	71.78	3	8	1.02155	13.9555	0.99667	13.9089	0.950074	16.1314	0.984346	12.219	0.953774	23.1137	1.09084	14.0205	50.3862	4.93213
Q05D44	Eukaryotic translation initiation factor 5B OS=Mus musculus GN=Eif5b PE=1 SV=2 - [IF2P_MOUSE]	31.09	5	32	0.935165	14.392	1.0119	10.4286	1.04171	15.5215	1.04704	14.4226	1.02754	13.4752	0.974197	17.0063	137.532	5.59229
P80313	T-complex protein 1 subunit eta OS=Mus musculus GN=Cct7 PE=1 SV=1 - [TCPH_MOUSE]	52.94	7	23	0.950437	13.3702	1.02638	9.88617	1.0078	12.8709	1.05751	17.2041	1.00266	15.8697	1.04562	19.9066	59.6141	7.84033
P97311	DNA replication licensing factor MCM6 OS=Mus musculus GN=Mcm6 PE=1 SV=1 - [MCM6_MOUSE]	41.41	4	29	0.931698	16.3121	1.01033	8.06795	1.05909	12.3072	1.05624	16.9388	1.00738	8.92229	0.943523	15.2924	92.809	5.45264
Q9CPY7	Cytosol aminopeptidase OS=Mus musculus GN=Lap3 PE=1 SV=3 - [AMPL_MOUSE]	60.69	1	23	1.00322	14.6422	0.981788	9.99283	1.01172	12.4391	1.05546	15.0905	0.995306	16.2085	0.957897	16.8	56.1058	7.72314
Q8K224	N-acetyltransferase 10 OS=Mus musculus GN=Nat10 PE=2 SV=1 - [NAT10_MOUSE]	41.02	2	33	0.91419	17.0123	1.028	7.76059	1.01489	18.3225	1.0396	17.4158	0.96167	14.2269	0.917517	13.725	115.346	8.32373
Q9D0R2	Threonine--tRNA ligase, cytoplasmic OS=Mus musculus GN=Tars PE=1 SV=2 - [SYTC_MOUSE]	53.6	5	32	0.9939	21.8677	1.01185	11.6595	1.0176	10.8137	1.05835	11.7213	1.00638	17.689	1.0269	13.9762	83.3029	7.35693
Q3UDR2	Protein disulfide-isomerase (Fragment) OS=Mus musculus GN=P4hb PE=2 SV=1 - [Q3UDR2_MOUSE]	59.01	15	26	0.948134	16.163	0.970613	10.5921	1.09282	15.9752	1.05881	14.7655	1.02447	12.6715	0.991764	17.0284	56.5655	4.89404
G3UVV4	Hexokinase OS=Mus musculus GN=Hk1 PE=1 SV=1 - [G3UVV4_MOUSE]	38.71	11	26	0.980759	23.0866	1.01772	8.46666	0.989251	18.1979	0.95088	20.1953	0.996692	10.9948	1.01214	11.7397	101.808	6.66846
Q91ZW3	SWI/SNF-related matrix-associated actin-dependent regulator of chromatin subfamily A member 5 OS=Mus musculus GN=Smarca5 PE=1 SV=1 - [SMCA5_MOUSE]	35.49	8	40	0.912807	20.501	0.977583	9.41172	1.09853	14.617	1.05158	11.4641	0.963743	11.5773	0.91605	14.8861	121.55	8.14795
Q6P5B0	RRP12-like protein OS=Mus musculus GN=Rrp12 PE=1 SV=1 - [RRP12_MOUSE]	33.82	1	34	0.94237	15.5128	0.971963	11.691	1.04933	11.4706	1.02348	22.2729	0.988362	13.2755	0.968462	14.1861	143.041	8.90967
P26041	Moesin OS=Mus musculus GN=Msn PE=1 SV=3 - [MOES_MOUSE]	56.33	4	23	0.997152	17.9502	0.984653	10.317	1.00403	13.5467	0.994185	19.5659	0.990355	20.5734	1.04592	9.81606	67.7249	6.59521
Q9DBE9	pre-rRNA processing protein FTSJ3 OS=Mus musculus GN=Ftsj3 PE=1 SV=1 - [SPB1_MOUSE]	42.24	1	24	0.928692	11.8311	1.00371	8.21643	1.06203	12.5914	1.10255	14.3343	0.980377	13.0085	0.951393	13.5867	95.4739	8.38232
Q9ER72	Cysteine--tRNA ligase, cytoplasmic OS=Mus musculus GN=Cars PE=2 SV=2 - [SYCC_MOUSE]	43.8	4	30	0.90156	11.4267	1.02981	7.75913	1.03842	13.3064	1.04158	9.04357	1.01396	11.144	0.994357	19.9275	94.8	6.75635
Q3U4W8	Ubiquitin carboxyl-terminal hydrolase OS=Mus musculus GN=Usp5 PE=1 SV=1 - [Q3U4W8_MOUSE]	38.44	5	28	0.987762	16.0852	1.00141	10.4835	1.01594	21.9208	1.0168	13.5904	1.05214	17.0801	1.03465	13.0691	93.2954	5.05908
Q9EPL8	Importin-7 OS=Mus musculus GN=Ipo7 PE=1 SV=2 - [IPO7_MOUSE]	30.25	1	24	0.987996	12.8854	1.00451	8.71834	1.0244	12.4323	0.966905	24.3987	0.963075	19.6394	1.07076	18.4574	119.41	4.81787
E9QP46	Nesprin-2 OS=Mus musculus GN=Syne2 PE=1 SV=1 - [E9QP46_MOUSE]	8.14	14	30	0.929363	12.3816	1.01085	7.70526	1.0494	11.3178	1.01245	14.9069	1.01825	11.2787	0.917402	10.4219	781.658	5.31299
Q3U8W9	Putative uncharacterized protein OS=Mus musculus GN=Hnrnpr PE=2 SV=1 - [Q3U8W9_MOUSE]	46.2	14	22	0.951683	19.6056	0.960423	10.9344	1.06452	14.6027	1.03596	15.5093	0.962604	18.1246	1.03119	20.1594	70.8342	8.1333
Q3U0V1	Far upstream element-binding protein 2 OS=Mus musculus GN=Khsrp PE=1 SV=2 - [FUBP2_MOUSE]	42.25	2	23	0.959651	20.9854	0.99559	15.4263	1.00593	14.6312	1.07804	11.4203	1.07218	10.9886	0.970572	11.3328	76.7277	7.32764
Q80YC2	Hsp90ab1 protein (Fragment) OS=Mus musculus GN=Hsp90ab1 PE=2 SV=1 - [Q80YC2_MOUSE]	60.06	2	1	0.976133	8.1987	1.03067	2.2958	0.991093	4.35256	0.819063	20.4975	0.840324	0.504654	0.990261	0.981504	41.702	5.07178
Q9CZD3	Glycine--tRNA ligase OS=Mus musculus GN=Gars PE=1 SV=1 - [SYG_MOUSE]	48.7	2	31	0.944408	19.8353	0.975672	12.79	1.06254	15.0145	1.02485	19.5186	1.01793	17.4337	1.00622	18.3351	81.8257	6.65381
Q6GQT9	Nodal modulator 1 OS=Mus musculus GN=Nomo1 PE=1 SV=1 - [NOMO1_MOUSE]	34.1	1	28	0.998979	10.9667	1.03973	7.76404	0.969285	11.1739	1.01727	11.1345	0.942273	10.694	0.9337	14.9986	133.336	6.0874
P08003	Protein disulfide-isomerase A4 OS=Mus musculus GN=Pdia4 PE=1 SV=3 - [PDIA4_MOUSE]	48.59	2	27	0.884651	13.0042	0.985224	8.13259	1.10716	11.4293	1.08111	12.7709	1.03619	10.5963	0.943925	13.3764	71.9375	5.31299
Q91WQ3	Tyrosine--tRNA ligase, cytoplasmic OS=Mus musculus GN=Yars PE=2 SV=3 - [SYYC_MOUSE]	65.15	3	31	0.977636	17.2149	1.01377	7.36397	1.01383	11.7638	1.0251	13.3596	1.05154	12.8848	1.01048	15.6506	59.0681	7.00537
G3X956	FACT complex subunit SPT16 OS=Mus musculus GN=Supt16 PE=1 SV=1 - [G3X956_MOUSE]	39.06	2	36	0.892362	12.7768	1.01457	8.75483	1.0852	11.7605	1.07576	11.7243	1.03492	12.2176	0.961273	13.4968	119.763	5.65576
Q3U1J4	DNA damage-binding protein 1 OS=Mus musculus GN=Ddb1 PE=1 SV=2 - [DDB1_MOUSE]	31.32	3	30	0.960929	14.8999	1.03655	9.83482	0.992016	10.6998	0.981829	13.8247	0.950309	16.1576	0.98109	13.6495	126.772	5.26221
P16014	Secretogranin-1 OS=Mus musculus GN=Chgb PE=1 SV=2 - [SCG1_MOUSE]	45.35	5	28	1.17838	12.6711	0.959043	10.7823	0.88118	12.0923	0.853981	14.7153	1.03629	14.0397	1.22536	19.3474	77.9223	5.07178
P30416	Peptidyl-prolyl cis-trans isomerase FKBP4 OS=Mus musculus GN=Fkbp4 PE=1 SV=5 - [FKBP4_MOUSE]	71.18	5	27	1.00221	18.9815	1.00029	9.83389	1.01446	15.8282	1.08043	15.8519	1.04358	16.4252	1.06425	17.7601	51.5399	5.71924
Q9CU62	Structural maintenance of chromosomes protein 1A OS=Mus musculus GN=Smc1a PE=1 SV=4 - [SMC1A_MOUSE]	29.03	11	33	0.89507	13.5382	0.978239	8.0704	1.16368	6.09002	1.08142	8.66197	1.00576	9.0438	0.935135	11.0931	143.146	7.63525
Q501J6	Probable ATP-dependent RNA helicase DDX17 OS=Mus musculus GN=Ddx17 PE=1 SV=1 - [DDX17_MOUSE]	41.38	5	18	0.932476	15.3739	1.00151	9.82687	1.03039	11.9278	1.00078	14.5246	1.00378	15.4503	0.98318	16.2727	72.354	8.5874
Q3UAI4	Putative uncharacterized protein OS=Mus musculus GN=Sf3b2 PE=2 SV=1 - [Q3UAI4_MOUSE]	39.64	7	30	0.923255	19.5062	0.96839	10.5072	1.07572	13.7084	1.07125	14.4556	0.965984	12.7792	0.964562	18.684	98.1278	5.57959
Q80X48	Nucleoporin 155 OS=Mus musculus GN=Nup155 PE=2 SV=1 - [Q80X48_MOUSE]	34.36	15	31	0.975636	17.638	0.981203	8.21066	1.02437	16.6156	0.987953	20.4573	0.93019	12.7618	0.896909	18.61	155.003	6.15088
Q91VR5	ATP-dependent RNA helicase DDX1 OS=Mus musculus GN=Ddx1 PE=1 SV=1 - [DDX1_MOUSE]	47.97	4	26	0.958473	17.7695	1.02508	6.89352	1.01089	14.7326	1.0133	15.6095	0.990612	11.9093	0.993024	11.7308	82.4478	7.21045
Q8CDT3	Putative uncharacterized protein (Fragment) OS=Mus musculus GN=Iqgap1 PE=2 SV=1 - [Q8CDT3_MOUSE]	36.4	7	2	0.764246		0.999474		1.21768		1.12405		1.10413		0.861536		107.818	9.1001
P08249	Malate dehydrogenase, mitochondrial OS=Mus musculus GN=Mdh2 PE=1 SV=3 - [MDHM_MOUSE]	63.61	1	17	1.0107	16.6601	0.975945	7.26001	1.02167	15.2731	1.02945	14.8324	0.97495	13.2989	1.04964	17.8212	35.5888	8.67529
P40142	Transketolase OS=Mus musculus GN=Tkt PE=1 SV=1 - [TKT_MOUSE]	52.49	3	25	0.950652	20.6618	1.02697	10.4084	0.996549	12.5693	1.03271	16.8865	1.05116	14.1646	0.998506	22.1528	67.5876	7.50342
Q61024	Asparagine synthetase [glutamine-hydrolyzing] OS=Mus musculus GN=Asns PE=2 SV=3 - [ASNS_MOUSE]	52.23	6	24	0.978379	13.9205	1.03131	8.53225	0.968418	12.7872	1.00384	14.6282	1.00289	13.5585	1.07881	16.3632	64.2415	6.58057
Q3TXS7	26S proteasome non-ATPase regulatory subunit 1 OS=Mus musculus GN=Psmd1 PE=1 SV=1 - [PSMD1_MOUSE]	42.29	9	30	0.953286	20.7977	1.00968	8.23333	0.999692	11.7214	1.03036	13.247	0.989146	15.6292	0.982298	20.9854	105.663	5.38916
Q9D6Z1	Nucleolar protein 56 OS=Mus musculus GN=Nop56 PE=1 SV=2 - [NOP56_MOUSE]	57.76	9	22	0.879723	16.068	0.99234	7.32989	1.11876	10.4373	1.0825	12.6269	1.04225	9.91729	0.991029	14.9076	64.4241	9.14404
Q99K87	Serine hydroxymethyltransferase OS=Mus musculus GN=Shmt2 PE=2 SV=1 - [Q99K87_MOUSE]	60.52	3	23	0.963283	15.1862	1.00971	10.0787	0.98931	13.0675	0.99587	15.2896	0.985009	18.4414	1.00536	18.5362	55.7256	8.45557
B2RQ83	Gem (Nuclear organelle) associated protein 5 OS=Mus musculus GN=Gemin5 PE=2 SV=1 - [B2RQ83_MOUSE]	21.97	6	3	1.0101	8.9088	0.995528	4.55884	1.02661	8.23138	1.00234	12.1915	1.07502	9.57445	0.922235	11.1897	166.435	6.7124
Q8K363	ATP-dependent RNA helicase DDX18 OS=Mus musculus GN=Ddx18 PE=2 SV=1 - [DDX18_MOUSE]	51.52	4	24	0.906092	19.9265	0.972906	11.5192	1.14576	16.0397	1.11506	16.1871	0.978882	13.5154	0.963123	13.1402	74.1343	9.5249
Q6P7V9	Structural maintenance of chromosomes protein OS=Mus musculus GN=Smc4 PE=2 SV=1 - [Q6P7V9_MOUSE]	32.24	7	33	0.924106	18.2454	0.983469	12.0475	1.08717	15.5738	1.07149	15.1326	0.987816	10.557	0.945903	16.4511	139.433	8.04541
Q61941	NAD(P) transhydrogenase, mitochondrial OS=Mus musculus GN=Nnt PE=1 SV=2 - [NNTM_MOUSE]	29.1	10	29	0.881854	17.4599	1.02279	9.10036	1.07573	13.2028	1.02511	16.0917	0.996551	13.221	0.937319	19.8336	113.765	7.63525
P29341	Polyadenylate-binding protein 1 OS=Mus musculus GN=Pabpc1 PE=1 SV=2 - [PABP1_MOUSE]	43.55	13	19	1.02486	18.1514	1.00136	9.95738	0.965059	8.84073	0.992897	19.8963	0.981844	17.9186	1.04625	17.9263	70.6259	9.49561
Q3TXV1	Putative uncharacterized protein OS=Mus musculus GN=Psmd2 PE=2 SV=1 - [Q3TXV1_MOUSE]	39.76	12	29	0.91718	16.098	1.02192	8.57301	1.06519	12.358	1.04377	19.4874	0.988693	13.171	0.998078	14.9639	100.081	5.19873
P09411	Phosphoglycerate kinase 1 OS=Mus musculus GN=Pgk1 PE=1 SV=4 - [PGK1_MOUSE]	75.78	9	24	1.00082	12.695	1.01162	8.64212	0.983514	16.7003	0.998166	17.2385	1.07579	15.811	1.03409	16.6516	44.522	7.89893
Q3TS50	Putative uncharacterized protein (Fragment) OS=Mus musculus GN=Hnrnpu PE=2 SV=1 - [Q3TS50_MOUSE]	54.78	2	2	0.868774	11.1869	0.974342	13.2014	1.11513	15.9	1.15123	20.2233	1.03401	26.8473	1.04315	20.3035	57.9558	4.81787
Q4VA53	Sister chromatid cohesion protein PDS5 homolog B OS=Mus musculus GN=Pds5b PE=1 SV=1 - [PDS5B_MOUSE]	24	2	24	0.881394	17.1895	1.01209	7.02605	1.08775	12.867	1.01038	15.9946	0.990487	12.6492	0.908677	15.903	164.315	8.49951
Q8K411	Presequence protease, mitochondrial OS=Mus musculus GN=Pitrm1 PE=1 SV=1 - [PREP_MOUSE]	40.73	1	34	0.916578	13.6015	1.01402	10.051	1.07162	11.838	1.06183	14.5495	1.00475	15.7762	0.93742	13.8435	117.297	7.1958
P48962	ADP/ATP translocase 1 OS=Mus musculus GN=Slc25a4 PE=1 SV=4 - [ADT1_MOUSE]	64.09	3	9	0.920873	12.3849	1.02215	9.5049	1.0254	12.6897	1.02376	12.233	1.02048	12.1463	1.0101	14.8143	32.8831	9.71533
E9Q3M3	Dynactin subunit 1 OS=Mus musculus GN=Dctn1 PE=1 SV=1 - [E9Q3M3_MOUSE]	32.2	6	1	0.845069		1.05116		1.08521		1.08691		1.22022		1.09469		139.675	5.70654
Q8BTX6	Putative uncharacterized protein (Fragment) OS=Mus musculus GN=Skiv2l2 PE=2 SV=1 - [Q8BTX6_MOUSE]	36.05	6	30	0.91246	15.9505	0.992037	12.4349	1.04452	10.1659	1.02925	19.8788	0.938905	11.706	1.00375	12.9545	112.55	6.52197
P17427	AP-2 complex subunit alpha-2 OS=Mus musculus GN=Ap2a2 PE=1 SV=2 - [AP2A2_MOUSE]	40.51	5	19	0.884009	12.3845	1.02219	8.78414	1.06107	13.1176	1.0543	12.0685	0.999989	13.0158	0.954914	13.0158	103.951	6.93213
Q6DFW4	Nucleolar protein 58 OS=Mus musculus GN=Nop58 PE=1 SV=1 - [NOP58_MOUSE]	51.87	7	22	0.921255	20.1671	0.991731	7.98813	1.03742	14.2113	0.983179	27.0651	0.943669	15.5055	0.956302	20.1097	60.3047	8.33838
Q9JIF7	Coatomer subunit beta OS=Mus musculus GN=Copb1 PE=1 SV=1 - [COPB_MOUSE]	41.66	1	29	0.965812	17.6812	1.03913	6.9783	0.987013	13.7256	1.03484	12.4513	0.994654	11.9918	1.03237	12.7136	106.998	5.99854
Q6PFD9	Nuclear pore complex protein Nup98-Nup96 OS=Mus musculus GN=Nup98 PE=1 SV=2 - [NUP98_MOUSE]	20.48	7	30	1.01449	16.7078	0.972312	7.56382	1.02169	10.8724	1.01487	13.3057	0.975965	11.5701	0.99463	17.7999	197.118	6.17627
D3YVN7	Elongation factor Tu OS=Mus musculus GN=Gm9755 PE=3 SV=1 - [D3YVN7_MOUSE]	58.63	3	22	0.993864	12.1526	0.993523	8.9538	1.03585	11.8312	1.06331	9.93559	1.01314	12.3433	1.04641	15.0145	49.507	7.56201
Q3U4M7	Putative uncharacterized protein OS=Mus musculus GN=Tpp2 PE=2 SV=1 - [Q3U4M7_MOUSE]	35.79	6	1	0.901936	19.4504	1.19477	11.2556	0.935542	9.30525	1.11763	2.40785	1.05287	5.00136	0.850487	12.4347	138.309	6.39209
Q9D6F9	Tubulin beta-4A chain OS=Mus musculus GN=Tubb4a PE=1 SV=3 - [TBB4A_MOUSE]	64.19	1	1	1.01688		1.20516		0.75174		1.05181		1.12834		0.862288		49.5539	4.88135
Q3T9V8	Putative uncharacterized protein OS=Mus musculus GN=Dctn1 PE=2 SV=1 - [Q3T9V8_MOUSE]	35.11	7	2	1.06982	1.78352	1.03022	12.0009	0.902249	14.2396	0.920809	4.97544	0.89006	11.3299	0.965286	8.05908	136.793	5.42725
Q8K009	Mitochondrial 10-formyltetrahydrofolate dehydrogenase OS=Mus musculus GN=Aldh1l2 PE=1 SV=2 - [AL1L2_MOUSE]	37.81	2	24	0.908646	11.0413	1.05777	5.26609	1.0223	11.6331	0.990687	18.9331	1.01991	16.0816	0.909562	16.5447	101.526	6.29053
P46471	26S protease regulatory subunit 7 OS=Mus musculus GN=Psmc2 PE=1 SV=5 - [PRS7_MOUSE]	57.51	4	23	1.01335	14.8398	1.01777	9.11663	0.977289	16.5311	1.02484	14.8828	1.03749	16.5345	0.985109	13.6991	48.6171	5.94775
Q9D8N0	Elongation factor 1-gamma OS=Mus musculus GN=Eef1g PE=1 SV=3 - [EF1G_MOUSE]	60.18	2	24	0.978428	17.5864	1.01301	11.0227	0.990496	15.2075	0.991953	19.3169	1.00965	19.8743	1.0542	23.6892	50.0292	6.7417
P16858	Glyceraldehyde-3-phosphate dehydrogenase OS=Mus musculus GN=Gapdh PE=1 SV=2 - [G3P_MOUSE]	68.47	18	12	1.05644	18.4941	0.98058	9.92963	0.983443	19.647	0.980461	17.9349	0.945724	21.6074	1.12427	22.2707	35.7872	8.25049
G5E924	Heterogeneous nuclear ribonucleoprotein L (Fragment) OS=Mus musculus GN=Hnrnpl PE=1 SV=1 - [G5E924_MOUSE]	56.75	8	24	0.976757	16.2404	0.984727	9.512	1.03115	13.3035	1.0799	14.5251	0.99595	14.4046	0.982165	19.7041	66.8897	8.17725
B2RY15	Tln2 protein OS=Mus musculus GN=Tln2 PE=2 SV=1 - [B2RY15_MOUSE]	16.84	7	22	0.917172	16.8918	1.03097	8.31254	1.03379	11.9104	1.01691	16.7543	1.02189	14.2104	0.910001	17.6189	271.476	5.56689
Q3TCI7	L-lactate dehydrogenase OS=Mus musculus GN=Ldha PE=2 SV=1 - [Q3TCI7_MOUSE]	74.4	9	2	0.994118	11.2533	1.01713	7.8804	0.954153	11.7324	1.03134	22.1583	1.04397	41.2204	1.11291	26.2489	36.4762	7.43018
Q64514	Tripeptidyl-peptidase 2 OS=Mus musculus GN=Tpp2 PE=1 SV=3 - [TPP2_MOUSE]	36.05	8	2	1.05105	22.915	0.963179	11.3517	0.990058	8.4529	0.843324	25.8104	0.793612	13.9289	0.872886	53.2945	139.791	6.58057
Q8BH59	Calcium-binding mitochondrial carrier protein Aralar1 OS=Mus musculus GN=Slc25a12 PE=1 SV=1 - [CMC1_MOUSE]	53.47	5	23	0.975627	11.9379	1.04746	8.17098	0.98368	13.4055	1.01757	12.6333	0.996755	13.5519	1.03383	18.0765	74.5227	8.25049
Q921N6	Probable ATP-dependent RNA helicase DDX27 OS=Mus musculus GN=Ddx27 PE=1 SV=3 - [DDX27_MOUSE]	37.5	2	26	0.909069	19.6239	1.01072	6.89463	1.06869	14.7432	1.01593	15.2855	1.00857	13.6215	0.9259	15.7816	85.8852	9.24658
Q8BFY9	Transportin-1 OS=Mus musculus GN=Tnpo1 PE=1 SV=2 - [TNPO1_MOUSE]	36.64	5	18	0.924752	16.7958	1.03716	12.5783	1.00667	15.2787	1.00491	13.1729	0.956614	15.6891	0.995003	14.8215	102.291	4.98291
Q9QY81	Nuclear pore membrane glycoprotein 210 OS=Mus musculus GN=Nup210 PE=1 SV=2 - [PO210_MOUSE]	21.63	4	28	0.970651	16.3683	1.00747	5.0896	1.00393	14.6469	1.02312	12.602	0.990658	10.2049	0.906464	9.00704	203.973	6.65381
Q62351	Transferrin receptor protein 1 OS=Mus musculus GN=Tfrc PE=1 SV=1 - [TFR1_MOUSE]	39.71	3	28	0.923502	14.2947	0.968116	12.2554	1.12539	13.7294	1.08359	11.8838	0.964667	13.2872	0.97492	16.211	85.6773	6.56592
Q3THB4	L-lactate dehydrogenase OS=Mus musculus GN=Ldha PE=2 SV=1 - [Q3THB4_MOUSE]	74.4	9	2	1.14769	28.5704	0.977693	16.7994	0.831105	19.9588	0.888368	27.3238	0.965496	60.0727	1.31956	38.3361	36.4762	7.43018
Q3UNN4	Putative uncharacterized protein OS=Mus musculus GN=Smarcc1 PE=2 SV=1 - [Q3UNN4_MOUSE]	34.79	5	22	0.908821	20.882	0.909515	12.2758	1.13207	12.5099	1.10363	11.3571	0.990358	16.6984	0.911459	17.4979	122.703	5.73193
Q8CGK3	Lon protease homolog, mitochondrial OS=Mus musculus GN=Lonp1 PE=1 SV=2 - [LONM_MOUSE]	40.46	7	27	0.986759	18.1791	1.04257	12.2828	0.986118	16.8751	0.91677	19.0011	0.974159	19.0144	1.02959	19.881	105.776	6.56592
F6ZFU0	Elongation factor 1-delta (Fragment) OS=Mus musculus GN=Eef1d PE=1 SV=1 - [F6ZFU0_MOUSE]	44.38	6	6	1.02941	8.62695	0.945302	9.41131	1.00673	11.0883	0.975669	9.79811	1.01578	16.8615	1.13841	16.9952	61.354	7.38623
A2AFQ9	Gem-associated protein 5 OS=Mus musculus GN=Gemin5 PE=1 SV=1 - [A2AFQ9_MOUSE]	20.12	2	1	0.985168		0.965366		1.06173		1.08609		1.18815		1.03887		166.416	6.7124
P49717	DNA replication licensing factor MCM4 OS=Mus musculus GN=Mcm4 PE=1 SV=1 - [MCM4_MOUSE]	37.35	6	1	0.881868		1.01491		1.09516		1.08291		0.972326		0.985726		96.6756	7.1958
P68368	Tubulin alpha-4A chain OS=Mus musculus GN=Tuba4a PE=1 SV=1 - [TBA4A_MOUSE]	48.44	6	2	0.892913	6.06769	1.00378	3.44712	1.0793	6.66336	1.07928	14.5526	1.06315	7.3685	1.06403	9.96143	49.8924	5.05908
Q9D077	Putative uncharacterized protein OS=Mus musculus GN=Mcm4 PE=2 SV=1 - [Q9D077_MOUSE]	37.35	2	1	0.698681		1.01941		1.25243		1.13444		1.25744		0.707037		96.7047	7.31299
Q7TQ39	Gag protein OS=Mus musculus GN=gag PE=4 SV=1 - [Q7TQ39_MOUSE]	39.59	3	7	0.986596	11.6405	1.03941	9.95534	0.971565	9.7798	0.938624	9.30186	0.979103	12.5266	0.991523	19.2116	65.4038	8.74854
P49718	DNA replication licensing factor MCM5 OS=Mus musculus GN=Mcm5 PE=2 SV=1 - [MCM5_MOUSE]	40.79	4	27	0.978118	15.0636	0.993241	9.16399	1.03924	15.2314	1.02189	15.6883	0.995741	15.3669	0.985356	16.2542	82.2901	8.42627
Q3TJ01	tRNA-splicing ligase RtcB homolog OS=Mus musculus GN=Rtcb PE=2 SV=1 - [Q3TJ01_MOUSE]	58.81	2	23	0.972373	13.5813	1.02252	6.51412	0.985899	13.7406	1.02524	13.0807	1.01819	13.9316	1.04882	16.198	55.2179	7.2251
Q9Z1N5	Spliceosome RNA helicase Ddx39b OS=Mus musculus GN=Ddx39b PE=1 SV=1 - [DX39B_MOUSE]	57.48	3	10	0.988382	20.2669	0.986779	14.2633	1.00628	17.2427	1.01718	19.8981	0.962052	16.6399	1.05046	28.6742	49.004	5.66846
P05064	Fructose-bisphosphate aldolase A OS=Mus musculus GN=Aldoa PE=1 SV=2 - [ALDOA_MOUSE]	74.18	6	6	1.08243	16.2092	0.992117	9.47547	0.898674	12.6479	0.969421	22.7776	0.89342	21.8656	1.1409	22.0859	39.3313	8.08936
E9QB01	Neural cell adhesion molecule 1 OS=Mus musculus GN=Ncam1 PE=1 SV=2 - [E9QB01_MOUSE]	41.22	5	1	0.978801	7.89358	0.919392	3.62163	1.11969	2.62231	1.13505	5.0118	0.964367	2.93689	1.00108	16.5663	93.5617	4.93213
Q8CDZ5	Putative uncharacterized protein OS=Mus musculus GN=Nup133 PE=2 SV=1 - [Q8CDZ5_MOUSE]	32.38	2	24	0.932187	11.4183	1.04197	5.56111	1.02607	10.3253	1.03383	12.0859	0.972778	12.2856	0.945606	10.929	128.525	5.17334
Q60932	Voltage-dependent anion-selective channel protein 1 OS=Mus musculus GN=Vdac1 PE=1 SV=3 - [VDAC1_MOUSE]	76.69	5	15	1.0129	13.3931	0.984012	8.68587	1.00587	13.2732	1.02474	19.2547	1.03464	14.1291	1.08526	18.1298	32.3314	8.42627
Q8BHB4	WD repeat-containing protein 3 OS=Mus musculus GN=Wdr3 PE=2 SV=1 - [WDR3_MOUSE]	40.23	3	28	0.938183	11.5924	1.00647	10.1204	1.06207	12.193	1.06898	13.0252	0.95794	16.5297	0.989031	13.3032	105.708	6.63916
Q8C2E1	Putative uncharacterized protein OS=Mus musculus GN=Ppp2r1a PE=2 SV=1 - [Q8C2E1_MOUSE]	49.07	7	16	0.967391	20.4345	0.980746	10.2955	0.999751	12.9754	0.902601	18.951	0.981484	15.7819	1.06543	18.1616	65.2778	5.10986
Q9ERK4	Exportin-2 OS=Mus musculus GN=Cse1l PE=2 SV=1 - [XPO2_MOUSE]	37.9	6	31	0.964924	23.0859	1.01212	7.91007	0.993792	17.6437	1.01137	17.8355	0.963743	13.5992	0.928894	17.6079	110.384	5.77002
A0A0A6YY47	Neural cell adhesion molecule 1 OS=Mus musculus GN=Ncam1 PE=1 SV=1 - [A0A0A6YY47_MOUSE]	41.39	7	1	0.924545	0.305973	0.981291	2.746	1.0968	2.7105	1.15631	11.4393	0.967326	6.99105	1.05153	6.59086	93.4336	4.90674
P26043	Radixin OS=Mus musculus GN=Rdx PE=1 SV=3 - [RADI_MOUSE]	50.94	8	15	0.875728	14.2423	0.971875	9.60525	1.13217	10.992	1.06905	12.8551	1.01007	13.8879	0.983433	9.01818	68.5003	6.20166
P05202	Aspartate aminotransferase, mitochondrial OS=Mus musculus GN=Got2 PE=1 SV=1 - [AATM_MOUSE]	68.37	1	24	0.935539	20.4515	0.996242	11.1238	1.05573	18.213	1.03768	15.3192	1.07047	19.2797	1.02626	26.2389	47.3812	8.99756
F8WHM5	Golgi apparatus protein 1 (Fragment) OS=Mus musculus GN=Glg1 PE=1 SV=1 - [F8WHM5_MOUSE]	27.6	6	27	1.01377	17.9502	0.998507	8.17645	1.01531	14.6085	1.04908	12.7203	0.9913	10.8637	0.994105	19.9151	132.265	6.93213
P61979	Heterogeneous nuclear ribonucleoprotein K OS=Mus musculus GN=Hnrnpk PE=1 SV=1 - [HNRPK_MOUSE]	60.91	11	1	0.84791	31.1941	1.07837	7.61839	1.05233	0.230096	0.976976	3.35779	0.931178	5.3407	1.01072	30.7933	50.9444	5.5415
P17426	AP-2 complex subunit alpha-1 OS=Mus musculus GN=Ap2a1 PE=1 SV=1 - [AP2A1_MOUSE]	37.97	4	19	0.928033	22.8778	1.06097	6.88788	1.04576	12.6151	1.05838	9.95968	0.955215	12.0494	0.947663	10.4868	107.596	7.03467
P50516	V-type proton ATPase catalytic subunit A OS=Mus musculus GN=Atp6v1a PE=1 SV=2 - [VATA_MOUSE]	48.78	4	24	0.970526	17.2383	1.02569	7.82585	0.995429	16.2305	1.02312	13.86	1.00205	14.6728	0.938069	13.2699	68.2826	5.57959
Q3TF87	Putative uncharacterized protein OS=Mus musculus GN=Dars PE=2 SV=1 - [Q3TF87_MOUSE]	64.07	6	29	0.992725	10.738	1.00001	7.12704	1.00602	13.0758	1.04802	17.256	1.03897	13.6338	1.03029	11.6791	57.0671	6.49365
Q80X82	Symplekin OS=Mus musculus GN=Sympk PE=1 SV=1 - [SYMPK_MOUSE]	33.18	9	31	0.968008	20.0036	1.00379	9.72801	1.04003	18.7556	1.00777	22.4344	0.940776	15.9475	0.93551	22.286	142.194	6.04932
Q9CR16	Peptidyl-prolyl cis-trans isomerase D OS=Mus musculus GN=Ppid PE=1 SV=3 - [PPID_MOUSE]	72.7	4	22	0.974462	14.4679	0.991287	10.464	1.03855	11.1453	1.0332	19.3384	1.053	15.2038	1.01758	19.3345	40.7167	7.43018
Q9WV92	Band 4.1-like protein 3 OS=Mus musculus GN=Epb41l3 PE=1 SV=1 - [E41L3_MOUSE]	38.32	7	2	0.959114	8.36603	1.1036	8.49716	0.972442	8.28537	0.88971	3.66333	0.971494	3.85406	0.996977	10.0701	103.274	5.31299
Q8K2Z4	Condensin complex subunit 1 OS=Mus musculus GN=Ncapd2 PE=1 SV=2 - [CND1_MOUSE]	27.44	2	25	1.05074	13.4673	0.998286	7.96116	0.992285	10.1909	0.933459	18.5401	0.936895	9.89273	0.962204	18.2765	155.567	6.37939
Q3TK27	Putative uncharacterized protein OS=Mus musculus GN=Gnl3 PE=2 SV=1 - [Q3TK27_MOUSE]	44.42	2	22	0.970789	16.0097	0.946118	11.4527	1.06968	17.6921	1.00654	23.3051	0.967031	24.2201	1.00483	21.0287	60.7488	9.14404
P97807	Fumarate hydratase, mitochondrial OS=Mus musculus GN=Fh PE=1 SV=3 - [FUMH_MOUSE]	55.82	2	20	0.96275	15.8827	1.0103	10.0959	1.00285	16.2049	1.02712	15.2846	0.996104	17.859	1.00568	18.7442	54.3221	9.0415
Q64737	Trifunctional purine biosynthetic protein adenosine-3 OS=Mus musculus GN=Gart PE=2 SV=3 - [PUR2_MOUSE]	35.35	4	25	0.97236	14.6791	1.01121	9.10016	1.01805	11.3808	0.956051	16.3251	0.989876	15.28	1.04479	21.7708	107.436	6.68311
Q9QZE5	Coatomer subunit gamma-1 OS=Mus musculus GN=Copg1 PE=2 SV=1 - [COPG1_MOUSE]	41.19	2	24	0.977087	18.6359	1.05247	8.65318	0.98736	13.6734	1.02908	16.1849	0.995064	17.0998	1.05726	15.1878	97.4504	5.35107
P67778	Prohibitin OS=Mus musculus GN=Phb PE=1 SV=1 - [PHB_MOUSE]	75	4	17	0.991551	20.5741	0.982926	11.0679	1.00034	13.7281	1.01694	16.3758	0.989492	20.1042	1.00651	15.1392	29.8019	5.75732
Q3TL71	Putative uncharacterized protein OS=Mus musculus GN=Hnrnpk PE=2 SV=1 - [Q3TL71_MOUSE]	60.78	4	1	0.928215		1.04125		1.02307		1.09983		0.929401		0.843718		50.9764	5.45264
P51881	ADP/ATP translocase 2 OS=Mus musculus GN=Slc25a5 PE=1 SV=3 - [ADT2_MOUSE]	61.41	3	9	0.954777	15.4846	1.01427	13.4068	1.02637	14.6413	1.06203	22.7949	0.986939	21.724	1.12814	25.3946	32.9102	9.72998
Q61553	Fascin OS=Mus musculus GN=Fscn1 PE=1 SV=4 - [FSCN1_MOUSE]	53.75	4	12	1.01102	17.5219	0.956397	11.417	1.0051	13.4485	0.967948	24.6961	0.938609	17.4959	1.03759	21.2159	54.4739	6.88818
Q3UK83	Putative uncharacterized protein OS=Mus musculus GN=Hnrnpa1 PE=2 SV=1 - [Q3UK83_MOUSE]	57.91	9	15	0.988424	15.3514	0.996857	11.235	1.01164	11.728	1.02661	15.1641	0.97224	13.6174	1.02905	18.1579	38.7801	9.12939
E9QPI5	Sister chromatid cohesion protein PDS5 homolog A OS=Mus musculus GN=Pds5a PE=1 SV=1 - [E9QPI5_MOUSE]	24.55	4	23	1.02352	20.9654	0.989002	6.74702	1.00015	15.2517	1.0027	18.5127	0.96325	12.3958	0.924153	19.0833	150.127	7.85498
Q9DBY8	Nuclear valosin-containing protein-like OS=Mus musculus GN=Nvl PE=1 SV=1 - [NVL_MOUSE]	40.82	2	26	1.00576	19.5117	0.979398	6.93179	1.03851	11.5262	1.00072	14.98	0.955985	9.15405	0.991348	17.6043	94.417	6.354
Q571H0	Nucleolar pre-ribosomal-associated protein 1 OS=Mus musculus GN=Urb1 PE=2 SV=2 - [NPA1P_MOUSE]	18.43	2	30	0.953955	12.1838	1.01159	8.93799	1.02287	11.5528	1.00485	19.6736	0.935892	11.9249	0.916473	10.0582	254.452	6.96143
Q8BTI8	Serine/arginine repetitive matrix protein 2 OS=Mus musculus GN=Srrm2 PE=1 SV=3 - [SRRM2_MOUSE]	14.47	5	28	1.07428	17.2712	1.00094	7.40769	0.925881	21.1452	0.998954	10.87	0.979572	12.4497	0.872955	12.2627	294.666	12.0298
B2M1R6	Heterogeneous nuclear ribonucleoprotein K OS=Mus musculus GN=Hnrnpk PE=1 SV=1 - [B2M1R6_MOUSE]	58.64	10	1	0.93952	7.97359	1.0355	14.5829	1.01002	10.9568	1.05003	17.9369	0.948957	6.20846	1.13743	18.2916	48.5322	5.5415
Q8BMS1	Trifunctional enzyme subunit alpha, mitochondrial OS=Mus musculus GN=Hadha PE=1 SV=1 - [ECHA_MOUSE]	48.49	4	26	0.886342	21.0838	1.04112	9.08993	1.04788	14.5454	1.01847	14.1614	0.975369	11.5384	0.921957	14.3177	82.6175	9.14404
Q61833	Ribophorin OS=Mus musculus GN=Rpn2 PE=2 SV=1 - [Q61833_MOUSE]	39.37	4	17	0.903353	23.9734	1.02787	9.97222	1.03028	15.7618	0.996795	17.4227	0.977265	18.3148	0.943241	18.0304	66.2607	5.80811
P26638	Serine--tRNA ligase, cytoplasmic OS=Mus musculus GN=Sars PE=2 SV=3 - [SYSC_MOUSE]	48.44	7	21	0.987974	13.1401	1.00763	9.69882	0.983137	10.913	1.00609	12.0099	1.02129	11.9662	1.10342	17.8149	58.3517	6.30322
Q4FZL1	Eif4a1 protein (Fragment) OS=Mus musculus GN=Eif4a1 PE=2 SV=1 - [Q4FZL1_MOUSE]	57.28	12	11	1.06149	21.5194	1.00179	8.09383	0.940301	16.9279	0.994927	16.8612	0.970011	21.0147	1.03167	20.1078	45.9935	5.47803
Q8CG48	Structural maintenance of chromosomes protein 2 OS=Mus musculus GN=Smc2 PE=1 SV=2 - [SMC2_MOUSE]	28.63	5	28	0.919817	11.1144	1.01507	7.04899	1.08949	8.73903	1.11818	13.9209	1.03907	11.3387	0.926978	8.36423	134.156	8.41162
Q6ZPH4	MKIAA1835 protein (Fragment) OS=Mus musculus GN=Rangap1 PE=2 SV=1 - [Q6ZPH4_MOUSE]	36.84	7	9	0.944632	22.2506	1.04677	6.72372	1.00053	12.3674	0.944496	24.1019	0.986585	21.1316	0.981332	18.0799	69.4194	4.71631
Q3UHU8	General transcription factor II-I OS=Mus musculus GN=Gtf2i PE=1 SV=1 - [Q3UHU8_MOUSE]	33.68	9	26	0.906754	15.4628	1.02426	6.54868	1.10172	11.4775	1.06878	13.592	1.00628	10.2699	0.937977	18.2712	108.282	7.79639
Q8BK67	Protein RCC2 OS=Mus musculus GN=Rcc2 PE=1 SV=1 - [RCC2_MOUSE]	57.88	2	23	1.00595	17.5727	0.999856	10.3729	1.00714	13.3713	1.05047	14.5042	1.01812	15.3125	1.04235	19.8252	55.9481	8.71924
A7YY80	130kDa Protein 4.1B MEF cell isoform OS=Mus musculus GN=Epb4.1l3 PE=2 SV=1 - [A7YY80_MOUSE]	38.47	5	1	0.898249	9.82151	0.925009	6.49798	1.07281	14.9909	1.00371	16.91	1.05546	17.7406	0.982916	16.2847	97.5376	5.42725
P60122	RuvB-like 1 OS=Mus musculus GN=Ruvbl1 PE=1 SV=1 - [RUVB1_MOUSE]	55.48	4	19	0.956376	13.5542	1.01866	4.93104	1.01372	11.0184	1.04263	12.112	0.984931	9.10616	1.02797	11.6748	50.1823	6.41748
P26443	Glutamate dehydrogenase 1, mitochondrial OS=Mus musculus GN=Glud1 PE=1 SV=1 - [DHE3_MOUSE]	47.67	3	24	0.951592	21.3716	0.981732	7.64742	1.07694	13.6035	1.06055	10.2888	1.03218	13.1637	0.974083	13.3348	61.2982	8.00146
P52293	Importin subunit alpha-1 OS=Mus musculus GN=Kpna2 PE=1 SV=2 - [IMA1_MOUSE]	53.5	7	20	0.996198	18.5845	1.04324	11.3531	0.93859	19.534	0.937397	14.9041	1.03205	15.3023	1.05698	14.0424	57.8922	5.68115
Q925I1	ATPase family AAA domain-containing protein 3 OS=Mus musculus GN=Atad3 PE=1 SV=1 - [ATAD3_MOUSE]	45.35	4	22	0.980325	12.8743	0.991491	11.3775	1.06416	11.4355	1.04866	16.2041	1.0242	15.9574	0.959353	14.8854	66.7006	9.29053
Q924C1	Exportin-5 OS=Mus musculus GN=Xpo5 PE=2 SV=1 - [XPO5_MOUSE]	24.75	4	24	0.962274	12.2935	1.0003	11.855	1.03443	15.3563	1.02965	14.3435	0.988572	14.0074	1.00305	17.0592	136.883	5.8208
Q922F4	Tubulin beta-6 chain OS=Mus musculus GN=Tubb6 PE=1 SV=1 - [TBB6_MOUSE]	52.8	4	7	0.939706	16.167	1.0377	7.20966	0.972853	15.2751	0.996027	11.6125	0.9818	13.772	0.954325	12.7324	50.0581	4.89404
P50396	Rab GDP dissociation inhibitor alpha OS=Mus musculus GN=Gdi1 PE=1 SV=3 - [GDIA_MOUSE]	56.82	3	15	0.96831	18.401	1.0189	11.5421	0.985051	18.2882	0.968418	19.0526	0.985782	16.1795	1.01069	17.9423	50.4891	5.08447
Q569X8	Nucleoporin 107 OS=Mus musculus GN=Nup107 PE=2 SV=1 - [Q569X8_MOUSE]	32.4	5	21	0.982679	22.4777	1.02129	8.35277	0.983987	13.9044	1.0576	17.7256	1.00249	14.2047	0.924587	12.3337	106.632	5.42725
P61222	ATP-binding cassette sub-family E member 1 OS=Mus musculus GN=Abce1 PE=2 SV=1 - [ABCE1_MOUSE]	40.9	4	20	0.944338	9.21813	1.05643	6.72183	1.00775	12.6516	1.06222	9.76491	1.04661	13.1599	1.04462	15.3764	67.271	8.33838
Q3UDE2	Tubulin--tyrosine ligase-like protein 12 OS=Mus musculus GN=Ttll12 PE=2 SV=1 - [TTL12_MOUSE]	56.65	2	25	1.04427	20.6023	1.01186	11.8483	0.936645	14.5698	0.956024	11.7847	0.988913	13.5508	1.01588	18.43	73.9958	5.63037
O08847	DNA-directed RNA polymerase OS=Mus musculus GN=Polr2a PE=2 SV=1 - [O08847_MOUSE]	21.21	3	27	0.93196	13.4528	1.019	8.71434	1.0184	12.6816	0.98828	15.3841	0.955969	10.7245	0.885498	19.188	216.625	7.50342
P62631	Elongation factor 1-alpha 2 OS=Mus musculus GN=Eef1a2 PE=1 SV=1 - [EF1A2_MOUSE]	61.99	1	8	1.09144	17.2665	0.924931	17.6163	0.982645	19.5847	0.924338	18.6269	0.989023	22.1564	1.15545	15.0301	50.4223	9.02686
Q3TTX0	Putative uncharacterized protein OS=Mus musculus GN=Matr3 PE=2 SV=1 - [Q3TTX0_MOUSE]	34.63	17	26	0.947374	15.6406	0.997004	11.4939	1.0504	12.8636	1.05561	14.3637	0.963813	14.4099	0.972432	15.5195	94.5578	6.25244
P07742	Ribonucleoside-diphosphate reductase large subunit OS=Mus musculus GN=Rrm1 PE=1 SV=2 - [RIR1_MOUSE]	45.96	3	26	0.918385	23.7231	1.0106	9.76365	1.02323	21.3329	1.1007	17.6324	1.00767	13.7037	0.955262	14.0516	90.1525	6.69775
Q8VIJ6	Splicing factor, proline- and glutamine-rich OS=Mus musculus GN=Sfpq PE=1 SV=1 - [SFPQ_MOUSE]	36.48	5	26	0.968971	17.8508	0.940488	9.46389	1.1004	15.4372	1.11123	14.0825	1.01407	10.9292	1.02195	18.1037	75.3943	9.43701
D3Z7P3	Glutaminase kidney isoform, mitochondrial OS=Mus musculus GN=Gls PE=1 SV=1 - [GLSK_MOUSE]	46.29	5	22	0.98041	15.3836	0.994384	11.2473	1.02252	13.6556	0.983946	18.752	0.951522	14.3671	1.02242	17.3108	73.9162	7.98682
Q8BJ71	Nuclear pore complex protein Nup93 OS=Mus musculus GN=Nup93 PE=2 SV=1 - [NUP93_MOUSE]	36.75	2	27	0.925715	22.1496	0.978197	7.33997	1.07175	17.1607	1.10042	14.3201	0.975753	16.3136	0.969557	12.3628	93.2225	5.71924
Q99ME9	Nucleolar GTP-binding protein 1 OS=Mus musculus GN=Gtpbp4 PE=2 SV=3 - [NOG1_MOUSE]	46.69	4	26	0.92508	17.6647	0.98295	8.01983	1.05222	16.8254	1.07721	11.4269	0.982466	16.5281	0.954575	19.8431	74.0659	9.5249
P37913	DNA ligase 1 OS=Mus musculus GN=Lig1 PE=1 SV=2 - [DNLI1_MOUSE]	33.73	8	22	0.942769	14.1148	1.007	7.50964	1.04439	12.1461	1.13629	13.8876	1.0588	16.7572	1.01301	16.0484	102.226	6.81494
O88544	COP9 signalosome complex subunit 4 OS=Mus musculus GN=Cops4 PE=1 SV=1 - [CSN4_MOUSE]	60.34	4	1	0.767878	3.413	1.13549	7.1916	1.0517	6.91306	1.15278	2.44512	1.17092	3.0471	0.967487	1.74279	46.2557	5.8335
O55201	Transcription elongation factor SPT5 OS=Mus musculus GN=Supt5h PE=1 SV=1 - [SPT5H_MOUSE]	31.52	1	26	0.967999	14.6164	1.00465	5.10163	1.01646	10.6002	1.0939	12.9952	1.03014	12.7529	0.96479	15.8209	120.589	5.04639
P58281	Dynamin-like 120 kDa protein, mitochondrial OS=Mus musculus GN=Opa1 PE=1 SV=1 - [OPA1_MOUSE]	28.75	4	10	0.989015	12.6527	0.9574	7.92502	1.02665	12.8107	0.997173	11.502	0.906466	14.3654	0.943305	16.1545	111.27	7.54736
G3UZI2	Heterogeneous nuclear ribonucleoprotein Q OS=Mus musculus GN=Syncrip PE=1 SV=1 - [G3UZI2_MOUSE]	48.39	9	16	0.945062	14.2044	1.00744	7.95713	1.03263	15.091	1.03155	14.2479	1.05605	11.7972	1.0355	17.0792	58.7153	7.56201
Q3TUE1	Far upstream element-binding protein 1 OS=Mus musculus GN=Fubp1 PE=1 SV=1 - [Q3TUE1_MOUSE]	47.82	5	21	1.00169	17.3347	0.95826	8.04726	1.02197	10.7561	1.08627	16.7185	1.07063	11.2827	1.01265	15.6358	67.4015	7.60596
Q9D0K2	Succinyl-CoA:3-ketoacid coenzyme A transferase 1, mitochondrial OS=Mus musculus GN=Oxct1 PE=1 SV=1 - [SCOT1_MOUSE]	55	6	20	0.996558	18.1188	0.975267	10.9053	1.01382	15.9492	1.02826	15.913	0.983161	14.2577	0.980398	19.4473	55.953	8.52881
Q3TA68	Protein Wdr36 OS=Mus musculus GN=Wdr36 PE=1 SV=1 - [Q3TA68_MOUSE]	30.8	7	21	1.02562	17.1416	0.979674	8.11304	1.04132	12.8012	1.03236	15.6318	0.944327	13.7864	0.994695	18.4915	97.7223	7.28369
Q8BH04	Phosphoenolpyruvate carboxykinase [GTP], mitochondrial OS=Mus musculus GN=Pck2 PE=1 SV=1 - [PCKGM_MOUSE]	43.91	6	22	1.0115	15.6919	1.00293	8.22357	0.979091	14.2738	0.97797	15.3925	0.968237	14.7267	0.981589	19.1806	70.4825	7.28369
Q3U4P3	Putative uncharacterized protein (Fragment) OS=Mus musculus GN=Dnm1l PE=2 SV=1 - [Q3U4P3_MOUSE]	40.48	2	1	1.03991		1.02131		0.947392		1.03783		1.00488		0.904954		79.4386	7.04932
P27659	60S ribosomal protein L3 OS=Mus musculus GN=Rpl3 PE=1 SV=3 - [RL3_MOUSE]	50.37	12	23	1.039	15.8408	0.973558	11.028	0.969532	18.0653	0.988114	15.293	0.944087	17.8089	1.07546	17.4179	46.0808	10.2134
P35564	Calnexin OS=Mus musculus GN=Canx PE=1 SV=1 - [CALX_MOUSE]	40.95	2	28	0.944837	18.7029	0.976353	11.5902	1.05749	19.0585	1.06247	15.0228	1.00591	12.539	0.991779	23.0007	67.2357	4.64014
E9PUD2	Dynamin-1-like protein OS=Mus musculus GN=Dnm1l PE=1 SV=1 - [E9PUD2_MOUSE]	40.59	1	1	1.04763		0.881565		1.1048		1.02275		1.11425		0.99843		79.4829	7.07861
Q8K2B3	Succinate dehydrogenase [ubiquinone] flavoprotein subunit, mitochondrial OS=Mus musculus GN=Sdha PE=1 SV=1 - [SDHA_MOUSE]	47.59	2	21	0.965134	16.2067	1.04655	8.8816	0.969353	11.9216	0.994854	11.101	1.03494	13.8246	1.027	21.5915	72.5392	7.37158
E9PYI8	Ubiquitin carboxyl-terminal hydrolase OS=Mus musculus GN=Usp14 PE=1 SV=1 - [E9PYI8_MOUSE]	47.82	5	16	0.947176	15.6513	1.01761	8.54287	0.97446	18.6484	1.00526	16.8973	1.00413	10.2797	1.006	12.1017	52.2853	5.65576
Q3TQW3	Putative uncharacterized protein OS=Mus musculus GN=Ptbp1 PE=2 SV=1 - [Q3TQW3_MOUSE]	47.88	21	11	1.07851	17.9781	0.991449	8.28815	0.942893	18.1869	0.984645	17.342	0.937915	15.244	1.04862	23.4067	55.5086	8.89502
Q9DBR1	5'-3' exoribonuclease 2 OS=Mus musculus GN=Xrn2 PE=1 SV=1 - [XRN2_MOUSE]	34.81	1	27	0.914888	24.5454	1.00922	8.6825	1.0825	13.3807	1.01106	16.6091	0.986305	13.2679	0.954543	14.6318	108.618	7.59131
Q3TIJ1	Putative uncharacterized protein OS=Mus musculus GN=Cops4 PE=2 SV=1 - [Q3TIJ1_MOUSE]	60.34	1	1	0.868525		1.06319		1.05025		1.10211		1.15559		1.04638		46.2567	5.71924
Q3THK7	GMP synthase [glutamine-hydrolyzing] OS=Mus musculus GN=Gmps PE=1 SV=2 - [GUAA_MOUSE]	52.53	1	27	1.01643	16.3541	1.00975	8.74032	1.01505	11.555	1.02889	13.3974	0.994227	13.0113	1.07845	15.7552	76.6749	6.72705
P68040	Guanine nucleotide-binding protein subunit beta-2-like 1 OS=Mus musculus GN=Gnb2l1 PE=1 SV=3 - [GBLP_MOUSE]	75.39	1	18	1.02825	18.7494	0.990722	7.2361	0.954365	18.3355	0.920248	17.1587	1.013	21.4682	1.13124	24.3928	35.0546	7.69385
E9QB02	Methionine--tRNA ligase, cytoplasmic OS=Mus musculus GN=Mars PE=1 SV=1 - [E9QB02_MOUSE]	33.08	3	25	0.94534	15.4623	1.01366	10.2459	1.02017	10.666	1.06224	9.07698	1.02941	8.11759	0.994261	11.2069	102.308	6.91748
P62814	V-type proton ATPase subunit B, brain isoform OS=Mus musculus GN=Atp6v1b2 PE=1 SV=1 - [VATB2_MOUSE]	51.08	6	18	0.954762	9.95601	1.08365	10.458	0.922727	13.2511	1.03338	11.7159	1.00274	12.1683	0.936081	17.3454	56.5149	5.80811
Q3TU36	Putative uncharacterized protein OS=Mus musculus GN=Rap1gds1 PE=2 SV=1 - [Q3TU36_MOUSE]	34.16	9	15	0.979988	8.76868	1.03452	6.15768	0.979988	10.7563	1.03273	13.7241	1.05008	15.2876	1.02677	8.3589	65.9633	5.35107
Q3ULZ3	Phosphoserine aminotransferase OS=Mus musculus GN=Psat1 PE=2 SV=1 - [Q3ULZ3_MOUSE]	54.86	6	16	1.0262	12.1979	0.974604	7.94105	0.998986	12.0341	0.997883	20.6826	1.0252	13.6281	1.06945	15.6985	40.4197	8.03076
H9KV00	Protein SON OS=Mus musculus GN=Son PE=1 SV=1 - [H9KV00_MOUSE]	15.06	10	25	0.965539	11.2774	1.04524	4.64548	0.977514	10.4835	1.02808	9.36554	0.990387	16.2866	0.875376	11.7224	268.652	5.70654
Q61584	Fragile X mental retardation syndrome-related protein 1 OS=Mus musculus GN=Fxr1 PE=1 SV=2 - [FXR1_MOUSE]	37.52	3	15	1.01962	10.2053	0.998295	9.35115	0.955074	8.84689	1.0235	15.0792	0.951731	7.60354	0.983827	18.4276	76.1753	6.97607
Q6A068	Cell division cycle 5-like protein OS=Mus musculus GN=Cdc5l PE=1 SV=2 - [CDC5L_MOUSE]	39.78	2	23	0.962909	13.0094	0.980503	8.2718	1.06981	13.7009	1.06844	12.8216	0.960469	12.1846	0.950383	12.8431	92.1325	8.01611
Q8BW44	Putative uncharacterized protein OS=Mus musculus GN=Acsl4 PE=2 SV=1 - [Q8BW44_MOUSE]	43.58	3	20	0.918635	10.3992	1.03658	9.51743	1.01803	13.6447	1.07371	8.00854	1.00165	10.1509	1.03849	14.0416	74.3058	8.00146
Q14C51	Pentatricopeptide repeat domain-containing protein 3, mitochondrial OS=Mus musculus GN=Ptcd3 PE=2 SV=2 - [PTCD3_MOUSE]	37.52	6	21	0.914715	22.9681	1.02508	8.57208	1.03806	16.0535	1.01082	10.4227	0.971097	13.3286	1.00293	18.1293	77.7468	5.88428
E9Q6R7	Protein Utrn OS=Mus musculus GN=Utrn PE=1 SV=1 - [E9Q6R7_MOUSE]	11.63	10	28	0.989559	19.5809	0.998636	5.31208	1.03352	18.1122	0.992898	15.8115	0.975432	13.1381	0.874324	7.37677	392.461	5.32568
Q80TU6	MKIAA0670 protein (Fragment) OS=Mus musculus GN=Acin1 PE=2 SV=1 - [Q80TU6_MOUSE]	22.99	8	5	0.970334	13.1218	0.992813	5.47443	1.01472	10.4418	1.04888	11.4449	0.987148	2.50601	0.872044	10.363	142.768	5.63037
O35737	Heterogeneous nuclear ribonucleoprotein H OS=Mus musculus GN=Hnrnph1 PE=1 SV=3 - [HNRH1_MOUSE]	47.88	4	5	0.98958	10.4854	1.00597	6.67962	1.0203	8.93853	0.980186	13.7003	0.969246	13.9659	0.993358	13.3415	49.1684	6.30322
Q3UXP2	Putative uncharacterized protein OS=Mus musculus GN=Ruvbl2 PE=2 SV=1 - [Q3UXP2_MOUSE]	57.24	3	22	0.963073	17.0387	1.00176	8.67048	1.02041	15.2609	1.06567	14.2371	1.03201	16.229	0.976561	10.1972	51.1115	5.64307
Q9Z1X4	Interleukin enhancer-binding factor 3 OS=Mus musculus GN=Ilf3 PE=1 SV=2 - [ILF3_MOUSE]	37.75	4	22	0.953735	13.7609	1.00724	6.6302	1.02966	15.9498	0.992384	18.6164	0.987793	16.0008	1.00539	18.5344	95.9614	8.76318
P06745	Glucose-6-phosphate isomerase OS=Mus musculus GN=Gpi PE=1 SV=4 - [G6PI_MOUSE]	38.17	4	20	0.98231	17.6367	0.993326	12.2404	1.01804	10.5454	0.974402	25.329	1.01675	15.9919	1.00761	20.5331	62.7272	8.1333
B6ZHD0	Erythrocyte protein band 4.1-like 2 OS=Mus musculus GN=Epb4.1l2 PE=2 SV=1 - [B6ZHD0_MOUSE]	33.3	16	24	0.987839	15.692	0.958777	9.91954	1.07385	12.644	1.04237	9.15112	0.996669	10.785	0.931388	20.6194	109.829	5.42725
Q9Z2X1	Heterogeneous nuclear ribonucleoprotein F OS=Mus musculus GN=Hnrnpf PE=1 SV=3 - [HNRPF_MOUSE]	58.55	5	14	0.980844	12.9826	1.03545	6.50216	1.01069	15.7176	1.02374	15.6421	0.974224	12.7886	1.00393	16.5966	45.7009	5.49072
Q3U8Y7	Putative uncharacterized protein OS=Mus musculus GN=Psmc3 PE=2 SV=1 - [Q3U8Y7_MOUSE]	59.34	11	20	0.9941	11.8701	1.01834	7.75218	0.992176	12.6556	1.01565	13.1032	1.03908	16.063	1.01188	18.1622	47.3085	5.22412
Q00612	Glucose-6-phosphate 1-dehydrogenase X OS=Mus musculus GN=G6pdx PE=1 SV=3 - [G6PD1_MOUSE]	57.09	5	1	1.26136		1.0125		0.761237		0.755549		0.778162		0.926341		59.2248	6.49365
Q8BMK4	Cytoskeleton-associated protein 4 OS=Mus musculus GN=Ckap4 PE=1 SV=2 - [CKAP4_MOUSE]	44	1	24	0.99168	20.4794	0.965757	6.58233	1.04599	10.2233	1.08406	9.87176	0.976423	10.2724	0.99304	17.7492	63.6536	5.64307
Q61191	Host cell factor 1 OS=Mus musculus GN=Hcfc1 PE=1 SV=2 - [HCFC1_MOUSE]	17.65	4	28	0.991069	12.1672	1.01567	7.57039	1.01961	12.2736	1.0625	13.8157	1.01176	15.0889	0.930769	10.706	210.306	7.18115
A0A0A0MQA6	Microtubule-actin cross-linking factor 1 OS=Mus musculus GN=Macf1 PE=1 SV=1 - [A0A0A0MQA6_MOUSE]	7.34	21	0													607.516	5.47803
Q3TNL1	Glucose-6-phosphate 1-dehydrogenase OS=Mus musculus GN=G6pdx PE=2 SV=1 - [Q3TNL1_MOUSE]	57.09	2	1	1.20029		1.00066		0.829348		0.752622		0.656348		1.02297		59.2258	6.37939
Q91VC3	Eukaryotic initiation factor 4A-III OS=Mus musculus GN=Eif4a3 PE=2 SV=3 - [IF4A3_MOUSE]	57.18	2	4	0.872952	16.7804	1.04922	9.57199	1.04657	15.7897	0.943831	16.898	0.903756	14.1031	0.988986	16.8988	46.8102	6.72705
Q8VDF2	E3 ubiquitin-protein ligase UHRF1 OS=Mus musculus GN=Uhrf1 PE=1 SV=2 - [UHRF1_MOUSE]	39.51	2	23	1.01127	17.2694	1.00433	8.43328	1.03329	7.92281	1.00733	18.1179	0.976845	14.1685	0.957517	10.9912	88.2479	8.30908
Q99P72	Reticulon-4 OS=Mus musculus GN=Rtn4 PE=1 SV=2 - [RTN4_MOUSE]	26.94	3	10	0.933833	23.2321	1.02602	6.13205	1.05248	20.3312	1.07641	10.0638	0.979661	10.7733	0.973716	15.0942	126.535	4.53857
E9PZA7	Transformation/transcription domain-associated protein OS=Mus musculus GN=Trrap PE=1 SV=1 - [E9PZA7_MOUSE]	9.61	9	28	0.958538	12.0854	1.02333	13.8464	1.02363	15.5203	0.971407	22.4803	0.929768	14.9354	0.863012	14.4768	433.767	8.23584
P10852	4F2 cell-surface antigen heavy chain OS=Mus musculus GN=Slc3a2 PE=1 SV=1 - [4F2_MOUSE]	44.68	6	21	0.970793	15.9869	0.982384	8.26327	1.08008	14.5178	1.04419	14.2793	1.00393	11.2291	0.987295	12.8718	58.3003	5.90967
Q5FWB6	MCG17387, isoform CRA_a OS=Mus musculus GN=Rplp0 PE=2 SV=1 - [Q5FWB6_MOUSE]	59.94	6	14	0.964592	12.0823	1.0486	10.5888	0.971154	14.5095	1.03598	14.3441	1.03531	20.0763	1.06505	16.3079	34.1647	6.25244
Q8C1V4	Lysine--tRNA ligase OS=Mus musculus GN=Kars PE=2 SV=1 - [Q8C1V4_MOUSE]	48.91	5	24	0.990545	18.6536	0.989425	9.79683	0.996651	14.9089	1.04182	14.6597	1.01488	16.3664	1.0498	18.9019	67.7545	5.93506
Q64674	Spermidine synthase OS=Mus musculus GN=Srm PE=2 SV=1 - [SPEE_MOUSE]	64.57	3	15	1.09031	14.0216	1.03071	7.81861	0.909422	13.9882	0.956635	16.9315	0.982995	14.0099	1.08745	17.9286	33.9728	5.50342
Q3UGR7	Putative uncharacterized protein (Fragment) OS=Mus musculus PE=2 SV=1 - [Q3UGR7_MOUSE]	50.59	5	3	0.813478	14.2218	1.09239	3.54377	1.06029	7.90814	0.994233	10.6896	1.12017	2.91651	0.908997	7.28129	38.3975	8.60205
O35129	Prohibitin-2 OS=Mus musculus GN=Phb2 PE=1 SV=1 - [PHB2_MOUSE]	62.88	4	17	0.946664	14.4941	0.995968	11.707	1.0729	17.0243	1.02401	16.356	1.02359	12.8319	1.0039	23.1635	33.2759	9.83252
Q91W50	Cold shock domain-containing protein E1 OS=Mus musculus GN=Csde1 PE=2 SV=1 - [CSDE1_MOUSE]	36.72	9	27	0.998978	10.1109	0.983825	10.0991	1.01181	16.1592	1.01622	11.908	1.00142	11.0603	1.09719	17.8587	88.7348	6.3667
Q8C196	Carbamoyl-phosphate synthase [ammonia], mitochondrial OS=Mus musculus GN=Cps1 PE=1 SV=2 - [CPSM_MOUSE]	19.33	2	21	1.00354	12.7892	0.972592	7.46561	1.04905	11.0184	0.878031	9.9253	0.974944	17.9791	0.900831	8.11213	164.514	6.91748
Q9D8E6	60S ribosomal protein L4 OS=Mus musculus GN=Rpl4 PE=1 SV=3 - [RL4_MOUSE]	44.39	3	19	0.968347	14.3397	1.00639	12.5839	1.02044	14.8604	0.980075	18.7761	1.0368	21.3817	1.1256	17.8237	47.124	11.0044
O35286	Pre-mRNA-splicing factor ATP-dependent RNA helicase DHX15 OS=Mus musculus GN=Dhx15 PE=1 SV=2 - [DHX15_MOUSE]	44.53	5	26	0.94964	16.7788	1.02936	6.78655	0.991932	14.1879	0.999273	14.7964	0.99154	12.4923	0.943825	14.6902	90.9492	7.45947
P31230	Aminoacyl tRNA synthase complex-interacting multifunctional protein 1 OS=Mus musculus GN=Aimp1 PE=1 SV=2 - [AIMP1_MOUSE]	72.58	6	17	1.00487	18.3782	0.987497	9.78133	1.02401	19.7868	0.957409	16.5753	1.00267	16.7986	1.06865	25.6923	33.9759	8.35303
P62196	26S protease regulatory subunit 8 OS=Mus musculus GN=Psmc5 PE=1 SV=1 - [PRS8_MOUSE]	62.56	3	22	0.931655	18.6313	1.03565	5.88395	1.00459	15.0572	1.05398	10.403	1.0371	12.3158	1.05098	13.0951	45.5971	7.54736
Q9ES00	Ubiquitin conjugation factor E4 B OS=Mus musculus GN=Ube4b PE=1 SV=3 - [UBE4B_MOUSE]	26.51	7	23	0.967124	15.5797	1.02077	5.50073	1.00407	17.0574	0.954553	18.5725	0.99921	12.0861	0.988784	11.8379	133.232	6.07471
Q8CE21	Putative uncharacterized protein OS=Mus musculus GN=Nolc1 PE=2 SV=1 - [Q8CE21_MOUSE]	28.71	9	21	0.908807	18.1713	0.976351	10.7821	1.09143	14.2865	1.12877	14.7007	1.00346	10.7719	0.966963	17.4375	73.3842	9.34912
Q810A7	ATP-dependent RNA helicase DDX42 OS=Mus musculus GN=Ddx42 PE=1 SV=3 - [DDX42_MOUSE]	32.29	2	23	0.985216	16.1776	1.00232	6.23535	0.990592	15.9953	1.02891	10.5141	0.981997	10.9883	0.965706	14.8666	101.902	6.97607
Q04750	DNA topoisomerase 1 OS=Mus musculus GN=Top1 PE=1 SV=2 - [TOP1_MOUSE]	34.03	8	24	0.894564	16.3305	0.987026	9.04966	1.09325	16.8244	1.0678	14.63	0.970845	11.5591	0.987698	12.3607	90.8189	9.33447
Q9DBG7	Signal recognition particle receptor subunit alpha OS=Mus musculus GN=Srpr PE=1 SV=1 - [SRPR_MOUSE]	35.53	4	21	0.956983	26.3207	1.00958	10.7399	1.03688	14.9057	1.03536	10.3016	0.986927	11.5997	1.00224	16.9939	69.5791	8.95361
P97427	Dihydropyrimidinase-related protein 1 OS=Mus musculus GN=Crmp1 PE=1 SV=1 - [DPYL1_MOUSE]	49.83	5	15	1.00277	12.5921	1.00115	11.3407	1.00708	14.2082	0.977311	14.7467	0.965796	13.9629	1.04743	11.9573	62.1286	7.12256
Q9R1T2	SUMO-activating enzyme subunit 1 OS=Mus musculus GN=Sae1 PE=1 SV=1 - [SAE1_MOUSE]	66.86	1	17	1.00046	20.3324	0.981035	12.8499	0.942512	18.8229	1.01339	16.1219	1.01799	21.6342	1.00977	14.4842	38.5956	5.36377
Q5SUR0	Phosphoribosylformylglycinamidine synthase OS=Mus musculus GN=Pfas PE=2 SV=1 - [PUR4_MOUSE]	28.35	6	24	1.01814	14.4996	1.01847	8.94927	0.978444	9.0315	0.960633	21.7393	0.923893	18.1178	1.00584	18.3818	144.538	5.66846
P14211	Calreticulin OS=Mus musculus GN=Calr PE=1 SV=1 - [CALR_MOUSE]	59.38	2	22	0.892947	17.8754	0.975273	9.97664	1.08233	15.972	1.05329	16.8434	1.05721	15.0627	0.98092	22.7667	47.9649	4.48779
Q3UM23	Putative uncharacterized protein OS=Mus musculus GN=Rnh1 PE=2 SV=1 - [Q3UM23_MOUSE]	57.02	2	16	0.964069	18.7068	1.01107	9.08159	1.02071	9.98896	1.03423	9.26047	1.06023	9.12117	1.0744	15.8438	49.8111	4.77979
B1AU75	Nuclear autoantigenic sperm protein OS=Mus musculus GN=Nasp PE=1 SV=1 - [B1AU75_MOUSE]	38.94	6	22	0.958671	12.6452	0.985095	12.168	1.09391	10.8867	1.02134	9.14791	1.01055	15.0414	1.00204	11.4155	83.9617	4.37354
F8VPX1	Ubiquitin carboxyl-terminal hydrolase OS=Mus musculus GN=Usp7 PE=1 SV=1 - [F8VPX1_MOUSE]	28.29	4	23	0.990554	23.1984	0.968749	8.55667	1.00248	16.9722	1.00336	18.9417	0.977081	11.8299	0.968315	21.6202	128.392	5.5542
Q00PI9	Heterogeneous nuclear ribonucleoprotein U-like protein 2 OS=Mus musculus GN=Hnrnpul2 PE=1 SV=2 - [HNRL2_MOUSE]	31.54	3	20	0.893664	18.9028	0.988136	9.33877	1.09727	11.5629	1.07384	9.15465	1.03564	12.476	0.926678	14.3267	84.8878	4.89404
F7ACR9	Microtubule-actin cross-linking factor 1 (Fragment) OS=Mus musculus GN=Macf1 PE=1 SV=1 - [F7ACR9_MOUSE]	7.29	12	1	0.835477		1.17826		0.944321		0.981359		0.92486		0.732873		607.862	5.40186
Q80U72	Protein scribble homolog OS=Mus musculus GN=Scrib PE=1 SV=2 - [SCRIB_MOUSE]	20.47	5	20	1.0266	9.20932	1.02706	5.1391	0.937525	12.9079	0.964195	16.9688	0.938877	15.2339	0.847314	18.3886	173.952	5.12256
P50247	Adenosylhomocysteinase OS=Mus musculus GN=Ahcy PE=1 SV=3 - [SAHH_MOUSE]	53.24	6	19	0.98805	14.4419	0.989922	13.9634	1.03031	14.364	1.04733	16.6596	1.02697	10.4819	1.04181	18.4162	47.6573	6.53662
G5E829	Plasma membrane calcium-transporting ATPase 1 OS=Mus musculus GN=Atp2b1 PE=1 SV=1 - [AT2B1_MOUSE]	25.57	21	15	0.950687	15.3593	1.00442	9.59135	1.04186	9.54449	1.1159	12.2277	0.984203	12.0666	0.921959	9.49808	134.662	5.90967
Q7TMI0	Psmd11 protein (Fragment) OS=Mus musculus GN=Psmd11 PE=2 SV=1 - [Q7TMI0_MOUSE]	55.05	18	16	1.0069	16.3407	0.998667	9.74304	0.991788	12.3686	1.04885	10.0435	1.01455	11.3792	1.11575	17.6152	46.8928	6.48096
Q8C4J7	Transducin beta-like protein 3 OS=Mus musculus GN=Tbl3 PE=2 SV=1 - [TBL3_MOUSE]	37.33	3	7	1.02695	11.6851	0.976482	4.03124	1.01021	6.02121	0.974357	12.2341	0.953948	16.1884	1.03085	13.9742	88.2102	6.81494
Q9CZS1	Aldehyde dehydrogenase X, mitochondrial OS=Mus musculus GN=Aldh1b1 PE=1 SV=1 - [AL1B1_MOUSE]	50.67	5	19	0.9854	9.49337	1.00279	6.04745	1.02717	8.38892	0.959312	10.6774	1.01709	8.58797	1.03644	11.5604	57.5165	7.02002
P18155	Bifunctional methylenetetrahydrofolate dehydrogenase/cyclohydrolase, mitochondrial OS=Mus musculus GN=Mthfd2 PE=1 SV=1 - [MTDC_MOUSE]	69.43	2	16	1.05518	16.3206	0.993821	13.2277	0.954262	13.5983	0.9677	18.7355	0.920127	22.1217	1.05619	26.8422	37.8392	8.88037
Q922R8	Protein disulfide-isomerase A6 OS=Mus musculus GN=Pdia6 PE=1 SV=3 - [PDIA6_MOUSE]	49.32	5	16	0.965752	21.3926	1.00151	9.48886	1.0171	22.5062	1.0321	11.6593	1.04267	15.3655	0.949622	18.5186	48.0703	5.13525
P48722	Heat shock 70 kDa protein 4L OS=Mus musculus GN=Hspa4l PE=1 SV=2 - [HS74L_MOUSE]	36.63	5	21	0.991763	18.3168	1.01067	4.66773	1.02282	10.4426	1.03536	11.4325	0.986484	10.2951	0.990427	9.37369	94.3225	5.74463
Q3TUW9	Putative uncharacterized protein OS=Mus musculus GN=Ehd1 PE=2 SV=1 - [Q3TUW9_MOUSE]	44.19	11	19	1.03221	11.3681	1.03984	6.83495	0.99888	15.5766	0.995494	9.90714	1.02916	12.5474	1.02742	15.6894	60.6067	6.82959
Q8K0D5	Elongation factor G, mitochondrial OS=Mus musculus GN=Gfm1 PE=2 SV=1 - [EFGM_MOUSE]	30.36	1	18	0.942589	13.815	0.999373	5.88033	1.06699	11.2461	1.05403	12.0541	1.00436	11.4157	0.950445	13.9203	83.4965	6.91748
Q9Z315	U4/U6.U5 tri-snRNP-associated protein 1 OS=Mus musculus GN=Sart1 PE=2 SV=1 - [SNUT1_MOUSE]	35.86	1	21	0.925724	10.8645	0.978849	12.3141	1.06195	15.5694	1.0691	12.8208	1.03102	11.1787	0.939128	10.5786	90.8304	5.8208
Q80U93	Nuclear pore complex protein Nup214 OS=Mus musculus GN=Nup214 PE=1 SV=2 - [NU214_MOUSE]	18.27	8	25	0.937374	18.1296	1.01411	8.09748	1.05109	11.1622	1.03752	12.3151	0.984481	9.32668	0.86261	10.2034	212.847	7.07861
Q3U6U7	Putative uncharacterized protein OS=Mus musculus GN=Wars PE=2 SV=1 - [Q3U6U7_MOUSE]	50.53	4	20	0.954227	8.58504	1.03374	5.88109	0.957136	10.5706	1.00958	8.94076	1.06718	11.7035	1.03027	14.7683	53.6068	7.07861
Q6ZWX6	Eukaryotic translation initiation factor 2 subunit 1 OS=Mus musculus GN=Eif2s1 PE=1 SV=3 - [IF2A_MOUSE]	62.86	2	19	0.981287	18.9762	1.01974	6.51649	0.990446	14.6893	1.05213	17.7846	1.0552	12.3359	1.01253	13.4537	36.0854	5.08447
Q9R0E1	Procollagen-lysine,2-oxoglutarate 5-dioxygenase 3 OS=Mus musculus GN=Plod3 PE=1 SV=1 - [PLOD3_MOUSE]	29.55	2	16	0.959507	17.8903	0.988496	8.22106	1.05601	12.3813	0.990856	13.5338	1.01656	12.0488	0.962089	12.6167	84.8686	6.22705
Q62383	Transcription elongation factor SPT6 OS=Mus musculus GN=Supt6h PE=1 SV=2 - [SPT6H_MOUSE]	19.12	3	25	0.995471	18.6544	1.02633	6.25253	0.98225	11.9796	1.0142	14.75	1.00395	15.3215	0.93168	22.7495	198.962	4.93213
O54774	AP-3 complex subunit delta-1 OS=Mus musculus GN=Ap3d1 PE=1 SV=1 - [AP3D1_MOUSE]	24.44	6	23	0.977409	13.4764	1.013	8.48559	1.01262	13.651	0.988762	18.0571	0.996694	13.1722	1.03499	11.4734	134.996	7.37158
Q6PIC6	Sodium/potassium-transporting ATPase subunit alpha-3 OS=Mus musculus GN=Atp1a3 PE=1 SV=1 - [AT1A3_MOUSE]	22.7	13	4	1.03076	0.16126	1.07475	2.34852	0.872567	2.71541	0.968802	10.5884	0.843283	6.55847	0.937911	1.50693	111.62	5.41455
P63101	14-3-3 protein zeta/delta OS=Mus musculus GN=Ywhaz PE=1 SV=1 - [1433Z_MOUSE]	55.92	7	10	1.02738	12.2521	0.990765	7.32332	0.985064	12.7364	1.06323	17.6706	1.08902	15.7884	1.07007	20.0731	27.7537	4.79248
P08752	Guanine nucleotide-binding protein G(i) subunit alpha-2 OS=Mus musculus GN=Gnai2 PE=1 SV=5 - [GNAI2_MOUSE]	56.9	17	9	1.09159	15.9878	0.964302	15.4102	1.00375	11.081	0.979672	17.2021	1.01932	15.8714	1.06992	27.5787	40.463	5.45264
Q9EPE9	Manganese-transporting ATPase 13A1 OS=Mus musculus GN=Atp13a1 PE=2 SV=2 - [AT131_MOUSE]	30.25	2	27	0.909024	14.8351	1.02895	7.19805	1.03708	12.5486	1.05764	12.8669	1.04977	9.52625	0.950222	16.7342	132.303	8.03076
P62259	14-3-3 protein epsilon OS=Mus musculus GN=Ywhae PE=1 SV=1 - [1433E_MOUSE]	65.1	5	14	0.989642	12.4939	0.988287	9.81011	1.01182	13.6732	1.08233	14.2354	1.07814	19.453	1.01995	21.1831	29.1554	4.7417
A2AL12	Heterogeneous nuclear ribonucleoprotein A3 OS=Mus musculus GN=Hnrnpa3 PE=1 SV=1 - [A2AL12_MOUSE]	48.43	13	16	0.96821	15.6308	0.994629	9.53424	1.02226	11.3013	1.04419	13.779	0.998222	15.0939	0.935432	16.1388	34.4545	9.1001
P62908	40S ribosomal protein S3 OS=Mus musculus GN=Rps3 PE=1 SV=1 - [RS3_MOUSE]	74.07	7	18	0.996588	13.3611	1.03438	8.8458	0.973119	12.9043	1.05843	16.7551	1.01681	16.7546	1.05761	21.5002	26.6574	9.65674
P24547	Inosine-5'-monophosphate dehydrogenase 2 OS=Mus musculus GN=Impdh2 PE=1 SV=2 - [IMDH2_MOUSE]	47.86	6	20	1.00746	24.038	1.0147	8.213	0.94557	18.0592	1.05027	15.5404	1.03037	14.6026	0.98586	16.5144	55.7798	7.28369
Q3TXS9	Putative uncharacterized protein OS=Mus musculus GN=Rps2 PE=2 SV=1 - [Q3TXS9_MOUSE]	58.36	22	18	1.01598	10.005	1.03789	9.41602	0.939241	14.6153	1.03329	14.7012	1.01327	18.471	1.10657	17.6278	31.1686	10.1841
A2AW05	FACT complex subunit SSRP1 (Fragment) OS=Mus musculus GN=Ssrp1 PE=1 SV=1 - [A2AW05_MOUSE]	39.97	3	20	0.993906	17.4701	0.949805	13.4241	1.05031	11.0752	0.967689	19.336	0.954922	14.6455	1.07774	24.4592	71.4836	6.03662
A0JNY7	Eukaryotic translation initiation factor 4, gamma 2 OS=Mus musculus GN=Eif4g2 PE=2 SV=1 - [A0JNY7_MOUSE]	30.91	9	24	0.91913	11.5326	1.01835	12.8122	1.07976	16.3162	1.05201	19.858	0.991176	10.7233	0.979021	9.41938	102.068	7.13721
Q8BP47	Asparagine--tRNA ligase, cytoplasmic OS=Mus musculus GN=Nars PE=1 SV=2 - [SYNC_MOUSE]	45.26	1	18	0.984282	15.6937	1.03339	8.90117	1.0074	11.6661	0.991946	14.1951	1.03917	12.1576	1.06162	13.6926	64.238	5.85889
Q9D819	Inorganic pyrophosphatase OS=Mus musculus GN=Ppa1 PE=1 SV=1 - [IPYR_MOUSE]	70.59	2	2	0.889622	15.0689	0.969378	11.1883	1.04752	7.95462	0.930824	31.6557	1.1341	21.439	1.047	13.5339	32.6462	5.60498
Q61768	Kinesin-1 heavy chain OS=Mus musculus GN=Kif5b PE=1 SV=3 - [KINH_MOUSE]	33.33	8	19	0.981918	9.9161	1.03633	11.6116	1.04918	11.9394	1.0793	11.3795	1.09243	9.72075	0.961079	18.465	109.484	6.44287
Q60520	Paired amphipathic helix protein Sin3a OS=Mus musculus GN=Sin3a PE=1 SV=3 - [SIN3A_MOUSE]	22.21	4	20	0.900249	20.7842	0.984138	11.2325	1.07857	13.185	1.03719	17.5767	0.933156	16.8952	0.894075	13.0926	144.998	7.25439
B2CY77	Laminin receptor (Fragment) OS=Mus musculus GN=Rpsa PE=2 SV=1 - [B2CY77_MOUSE]	56.95	2	15	1.05397	14.8742	1.00915	8.7907	0.956345	17.8487	0.965512	18.7037	1.00643	18.0827	1.05152	22.1221	32.8295	4.86865
P54775	26S protease regulatory subunit 6B OS=Mus musculus GN=Psmc4 PE=1 SV=2 - [PRS6B_MOUSE]	53.11	8	18	0.988266	16.7086	1.02712	9.38066	1.02065	10.9504	1.05197	14.821	1.04813	15.6508	1.05326	13.1911	47.3786	5.21143
Q05BN2	Pa2g4 protein (Fragment) OS=Mus musculus GN=Pa2g4 PE=2 SV=1 - [Q05BN2_MOUSE]	68.28	4	20	1.05182	16.3371	1.00667	11.0121	0.960286	16.3143	1.00237	16.4025	0.976162	16.5296	1.08652	17.0365	41.4822	7.50342
S4R1P5	Dystonin OS=Mus musculus GN=Dst PE=1 SV=1 - [S4R1P5_MOUSE]	5.29	19	26	0.955472	13.253	1.02794	9.61413	1.04441	7.31131	0.979607	7.63425	0.938797	8.64515	0.970528	13.4197	869.994	5.45264
P32067	Lupus La protein homolog OS=Mus musculus GN=Ssb PE=1 SV=1 - [LA_MOUSE]	54.7	7	23	0.868899	19.5294	0.997033	12.4872	1.04282	13.5747	1.06545	17.832	1.01286	16.0696	1.04151	25.0428	47.727	9.77393
Q3UIJ2	Putative uncharacterized protein OS=Mus musculus GN=Eif2s3x PE=2 SV=1 - [Q3UIJ2_MOUSE]	50.21	10	17	0.993126	15.7498	1.00953	9.40939	1.00062	13.1399	1.05075	11.7581	1.01168	14.019	1.03605	17.8845	51.0732	8.39697
Q3UVI9	Putative uncharacterized protein OS=Mus musculus GN=Abcf2 PE=2 SV=1 - [Q3UVI9_MOUSE]	35.03	2	22	0.98388	18.2663	1.0038	8.69599	0.96957	16.3739	1.02113	11.859	1.00676	10.5309	1.06287	15.8229	71.7678	7.04932
P97452	Ribosome biogenesis protein BOP1 OS=Mus musculus GN=Bop1 PE=1 SV=1 - [BOP1_MOUSE]	43.03	4	20	0.950393	11.5257	0.972901	5.23782	1.0543	11.4076	1.05914	21.9651	0.981775	8.66217	0.966884	14.5855	82.4936	6.27783
E9Q9C3	Afadin OS=Mus musculus GN=Mllt4 PE=1 SV=1 - [E9Q9C3_MOUSE]	18.01	7	1	0.840515	23.5912	1.04613	18.9979	1.09516	8.10436	1.01868	4.86381	1.03647	3.75685	0.805804	2.77572	207.184	6.22705
P97855	Ras GTPase-activating protein-binding protein 1 OS=Mus musculus GN=G3bp1 PE=1 SV=1 - [G3BP1_MOUSE]	47.1	3	16	1.02915	16.6862	0.972886	9.22857	0.996539	10.6934	1.01602	13.7877	0.98898	15.1122	0.999718	17.7749	51.7969	5.59229
Q3UIQ2	Putative uncharacterized protein OS=Mus musculus GN=Ndufs1 PE=2 SV=1 - [Q3UIQ2_MOUSE]	38.79	7	23	0.931063	13.7652	1.03815	6.52443	1.01928	12.6247	1.02994	10.3183	1.05317	8.83611	0.913286	17.0076	79.6975	5.71924
Q8CH18	Cell division cycle and apoptosis regulator protein 1 OS=Mus musculus GN=Ccar1 PE=1 SV=1 - [CCAR1_MOUSE]	27.75	1	24	0.90295	15.9021	1.01906	6.37953	1.12639	18.8145	1.07116	14.6342	0.993487	11.7952	0.925883	11.4151	131.979	5.75732
Q91YR7	Pre-mRNA-processing factor 6 OS=Mus musculus GN=Prpf6 PE=2 SV=1 - [PRP6_MOUSE]	30.92	2	24	0.97346	16.7796	0.93984	11.4176	1.08809	15.597	1.06294	18.4166	1.00761	12.036	0.965043	15.2696	106.655	8.08936
P54823	Probable ATP-dependent RNA helicase DDX6 OS=Mus musculus GN=Ddx6 PE=1 SV=1 - [DDX6_MOUSE]	53.21	8	19	1.03147	13.3915	0.985382	10.4698	0.985816	15.7504	0.993887	20.2202	0.93441	12.5859	1.04763	20.4811	54.1573	8.66064
Q3T9L0	Putative uncharacterized protein OS=Mus musculus GN=Ddx39 PE=2 SV=1 - [Q3T9L0_MOUSE]	57.38	8	9	0.965775	22.8635	0.968069	14.4373	1.12324	16.6569	1.00253	19.1707	1.00584	17.5542	0.985122	20.4906	49.0539	5.68115
Q3TG12	Putative uncharacterized protein (Fragment) OS=Mus musculus GN=Farsb PE=2 SV=1 - [Q3TG12_MOUSE]	49.32	10	23	0.974813	15.3649	1.03482	9.28874	0.97002	12.9451	0.987723	13.5127	1.03138	13.4652	1.02649	12.1807	65.5243	7.12256
P22892	AP-1 complex subunit gamma-1 OS=Mus musculus GN=Ap1g1 PE=1 SV=3 - [AP1G1_MOUSE]	25.3	5	17	0.916741	17.5729	1.00053	9.48947	1.04776	15.232	1.12845	14.71	1.01196	12.4101	1.02763	14.9486	91.2921	6.80029
Q99LC5	Electron transfer flavoprotein subunit alpha, mitochondrial OS=Mus musculus GN=Etfa PE=1 SV=2 - [ETFA_MOUSE]	56.16	1	14	0.988111	13.486	1.0038	7.28645	1.00825	14.6004	1.00641	16.1178	0.999195	10.9315	1.02513	15.133	34.9875	8.38232
G5E896	Enhancer of mRNA decapping 4, isoform CRA_b OS=Mus musculus GN=Edc4 PE=1 SV=1 - [G5E896_MOUSE]	24.4	5	23	0.998059	14.8826	1.04961	9.32154	0.951267	10.682	1.03437	12.9001	0.973124	13.0222	0.882629	13.9401	152.389	5.8208
Q3UEI6	Putative uncharacterized protein OS=Mus musculus GN=Serbp1 PE=2 SV=1 - [Q3UEI6_MOUSE]	45.34	3	1	0.985103	11.4991	0.779666	20.872	1.2098	14.7041	0.901109	2.37258	1.07757	10.4659	0.946255	11.2479	42.2102	8.44092
Q8C0I1	Alkyldihydroxyacetonephosphate synthase, peroxisomal OS=Mus musculus GN=Agps PE=1 SV=1 - [ADAS_MOUSE]	34.57	7	16	1.00749	18.0757	0.992982	11.5855	0.980064	15.9782	0.902366	24.33	0.913928	17.4025	0.892739	20.8236	71.6383	7.50342
Q569Z5	Probable ATP-dependent RNA helicase DDX46 OS=Mus musculus GN=Ddx46 PE=1 SV=2 - [DDX46_MOUSE]	27.23	3	21	0.954816	16.6705	1.02988	5.286	1.03478	12.0938	1.05558	11.3155	1.04314	12.5273	0.934482	10.4439	117.376	9.26123
P28658	Ataxin-10 OS=Mus musculus GN=Atxn10 PE=1 SV=2 - [ATX10_MOUSE]	39.79	4	15	0.98834	12.2622	1.0361	12.0993	0.987331	11.824	0.946478	16.9863	0.997266	15.3187	1.06228	19.2193	53.6725	5.24951
Q8R050	Eukaryotic peptide chain release factor GTP-binding subunit ERF3A OS=Mus musculus GN=Gspt1 PE=1 SV=2 - [ERF3A_MOUSE]	34.59	7	19	1.01068	15.1809	0.980665	11.4568	1.00467	13.6684	1.02096	16.7114	0.988696	12.8134	1.11182	16.8342	68.5819	5.21143
P14148	60S ribosomal protein L7 OS=Mus musculus GN=Rpl7 PE=1 SV=2 - [RL7_MOUSE]	54.81	4	18	0.951293	19.7643	1.01579	10.5607	1.00711	15.8591	1.04688	15.8482	1.0657	15.7921	1.0931	25.6174	31.3998	10.8872
Q9CRT8	Exportin-T OS=Mus musculus GN=Xpot PE=2 SV=3 - [XPOT_MOUSE]	25.65	1	20	0.921076	7.99019	1.03923	7.57804	1.04116	11.3219	0.98534	11.4145	1.00103	13.1396	0.973188	15.2595	109.663	5.24951
P57776	Elongation factor 1-delta OS=Mus musculus GN=Eef1d PE=1 SV=3 - [EF1D_MOUSE]	63.35	6	3	1.05835	14.1094	1.01633	10.3304	0.956228	9.62845	0.908556	10.7888	1.02558	10.9113	1.02432	30.6656	31.2739	5.021
Q8CGC6	RNA-binding protein 28 OS=Mus musculus GN=Rbm28 PE=1 SV=4 - [RBM28_MOUSE]	27.87	2	5	1.04191	16.9189	0.920818	18.7674	1.03884	12.6189	0.887851	40.0854	0.932365	10.2105	0.978841	7.25778	84.1622	9.53955
Q8BKS9	Pumilio domain-containing protein KIAA0020 OS=Mus musculus GN=Kiaa0020 PE=1 SV=2 - [K0020_MOUSE]	33.23	3	17	0.956332	19.9813	0.986109	7.84384	1.05061	12.0214	1.01085	18.907	0.934359	13.5449	0.995536	16.8887	72.7538	9.65674
E9PVZ8	Protein Golgb1 OS=Mus musculus GN=Golgb1 PE=1 SV=1 - [E9PVZ8_MOUSE]	11.8	9	26	0.936437	12.4922	1.01139	4.87995	1.00655	8.54804	1.04272	10.0867	1.03749	9.29634	0.972632	18.04	369.928	5.04639
Q3TDF8	Putative uncharacterized protein OS=Mus musculus GN=Etf1 PE=2 SV=1 - [Q3TDF8_MOUSE]	46.22	6	17	0.946165	13.2984	0.999012	11.0244	1.04678	10.7529	1.00428	15.045	1.04916	11.1667	1.02413	18.96	48.9731	5.70654
A1L2Z3	C230096C10Rik protein OS=Mus musculus GN=Emc1 PE=2 SV=1 - [A1L2Z3_MOUSE]	25.18	3	17	1.048	14.7467	0.971956	6.64273	1.00915	17.5621	0.880004	21.0227	0.892933	12.8972	0.948501	23.9712	111.563	7.43018
G3X963	ATPase family AAA domain-containing protein 2 OS=Mus musculus GN=Atad2 PE=1 SV=1 - [G3X963_MOUSE]	22.95	4	16	0.938978	22.1528	1.02369	8.6717	1.06969	14.023	1.0322	19.1228	0.928074	13.6108	0.974428	10.8994	155.188	7.1958
Q9Z204	Heterogeneous nuclear ribonucleoproteins C1/C2 OS=Mus musculus GN=Hnrnpc PE=1 SV=1 - [HNRPC_MOUSE]	53.67	4	18	1.01606	18.1239	0.958312	11.5049	1.05884	10.9018	1.05877	20.8314	0.994209	18.7124	1.0086	13.7002	34.3639	5.04639
Q99MR6	Serrate RNA effector molecule homolog OS=Mus musculus GN=Srrt PE=1 SV=1 - [SRRT_MOUSE]	23.77	1	21	0.892719	21.4758	0.982107	8.82684	1.0972	10.9352	1.09887	10.3247	1.00403	13.3746	1.00995	14.0091	100.39	5.97314
Q8R180	ERO1-like protein alpha OS=Mus musculus GN=Ero1l PE=1 SV=2 - [ERO1A_MOUSE]	42.24	3	18	0.92894	19.1388	1.01401	10.239	1.02597	14.5421	0.965066	17.1097	1.05982	14.5787	0.97821	15.7307	54.0502	6.53662
Q8C2A3	Putative uncharacterized protein OS=Mus musculus GN=Sept7 PE=2 SV=1 - [Q8C2A3_MOUSE]	48.09	11	18	1.03901	12.4774	0.989605	7.38546	1.00437	15.7655	1.06324	13.5052	1.0795	10.0532	1.05918	17.4104	48.7241	8.63135
P54071	Isocitrate dehydrogenase [NADP], mitochondrial OS=Mus musculus GN=Idh2 PE=1 SV=3 - [IDHP_MOUSE]	43.58	3	19	0.940144	22.1241	0.973657	5.90983	1.05952	12.2135	1.00461	18.8028	0.943835	19.8254	1.08199	18.5491	50.8739	8.68994
Q60737	Casein kinase II subunit alpha OS=Mus musculus GN=Csnk2a1 PE=1 SV=2 - [CSK21_MOUSE]	55.24	6	16	0.99158	18.9415	0.986516	7.3542	1.01254	11.8289	1.02166	11.2069	0.978345	16.6626	1.05727	23.584	45.1048	7.73779
G3UXZ5	Proteasome activator complex subunit 1 (Fragment) OS=Mus musculus GN=Psme1 PE=1 SV=1 - [G3UXZ5_MOUSE]	60.5	6	14	0.954462	17.7837	1.01416	7.2686	1.01029	12.4618	0.995152	13.5875	1.14759	14.233	1.0952	12.7882	27.3943	5.60498
D3Z1N4	Protein polybromo-1 OS=Mus musculus GN=Pbrm1 PE=1 SV=1 - [D3Z1N4_MOUSE]	16.89	16	23	0.926313	17.9918	0.959501	11.2726	1.11611	16.5833	1.04222	15.6391	0.972856	11.1178	0.923672	13.082	189.525	7.03467
Q99LG2	Transportin-2 OS=Mus musculus GN=Tnpo2 PE=2 SV=1 - [TNPO2_MOUSE]	26.61	4	12	0.925255	22.0348	1.01193	6.68888	1.04511	19.249	0.85523	19.6754	0.955583	17.9071	0.984833	15.7466	100.391	4.98291
Q3TJ43	Putative uncharacterized protein OS=Mus musculus GN=Vps35 PE=2 SV=1 - [Q3TJ43_MOUSE]	28.52	5	18	0.978217	14.338	1.02256	10.1662	0.998623	12.0583	0.997622	16.306	1.04476	12.836	0.99737	13.6367	91.6318	5.40186
P60229	Eukaryotic translation initiation factor 3 subunit E OS=Mus musculus GN=Eif3e PE=1 SV=1 - [EIF3E_MOUSE]	51.24	3	19	1.03447	28.4803	1.01321	11.6546	0.975318	12.4227	0.976659	17.823	0.926016	17.137	1.10332	18.5058	52.1874	6.03662
E9Q852	Afadin OS=Mus musculus GN=Mllt4 PE=1 SV=2 - [E9Q852_MOUSE]	18.06	7	1	1.03732	11.839	1.0588	7.43851	0.901087	1.80109	0.968133	7.4501	0.986482	13.801	0.9158	0.738572	204.399	6.23975
P68033	Actin, alpha cardiac muscle 1 OS=Mus musculus GN=Actc1 PE=1 SV=1 - [ACTC_MOUSE]	44.56	24	3	1.04165	22.7504	0.994138	9.49888	1.00314	9.42621	0.933519	20.9529	0.806009	28.2356	1.08585	18.2307	41.9919	5.38916
P26040	Ezrin OS=Mus musculus GN=Ezr PE=1 SV=3 - [EZRI_MOUSE]	37.88	5	11	0.893178	11.1885	0.998617	11.7839	1.13725	18.2792	1.01062	18.6088	0.960758	18.1308	1.00598	14.4104	69.3636	6.1001
P05201	Aspartate aminotransferase, cytoplasmic OS=Mus musculus GN=Got1 PE=1 SV=3 - [AATC_MOUSE]	54.24	2	16	0.976388	14.9394	1.06667	7.38382	0.942558	16.1428	0.949615	10.2325	1.05627	15.0451	1.07942	14.9631	46.2185	7.13721
Q9CZ44	NSFL1 cofactor p47 OS=Mus musculus GN=Nsfl1c PE=1 SV=1 - [NSF1C_MOUSE]	49.19	4	15	1.02873	14.6815	0.96305	8.72158	0.998694	17.4499	1.07271	8.2644	1.05342	11.1533	0.966504	16.248	40.6854	5.14795
Q3UL32	Putative uncharacterized protein OS=Mus musculus GN=Dnajc7 PE=2 SV=1 - [Q3UL32_MOUSE]	44.13	4	21	1.00069	19.024	1.00521	9.80598	1.02029	14.8957	1.04842	14.2529	1.00947	9.48369	1.09834	19.0174	56.4116	6.49365
Q99JX7	Nuclear RNA export factor 1 OS=Mus musculus GN=Nxf1 PE=1 SV=3 - [NXF1_MOUSE]	42.56	7	17	0.949012	17.9722	1.01932	6.7539	1.02459	13.3774	1.01377	18.0029	0.973749	12.314	0.954484	11.3291	70.2556	8.73389
P62192	26S protease regulatory subunit 4 OS=Mus musculus GN=Psmc1 PE=1 SV=1 - [PRS4_MOUSE]	55	1	17	0.935478	14.5791	1.01932	8.88937	1.01751	13.156	1.04431	18.9128	1.01682	16.307	0.971612	16.838	49.1537	6.21436
Q922J9	Fatty acyl-CoA reductase 1 OS=Mus musculus GN=Far1 PE=1 SV=1 - [FACR1_MOUSE]	46.02	4	19	0.965509	22.0819	1.00386	9.90084	1.01879	14.6494	1.00946	12.8507	0.989383	10.3301	0.976101	14.0196	59.3967	9.18799
Q9JJZ2	Tubulin alpha-8 chain OS=Mus musculus GN=Tuba8 PE=1 SV=1 - [TBA8_MOUSE]	41.43	1	3	1.09612	11.5608	1.00813	3.00363	0.886595	15.1526	0.963883	20.7947	0.940823	18.329	1.02097	9.22002	50.0195	5.09717
Q5SQB0	Nucleophosmin OS=Mus musculus GN=Npm1 PE=1 SV=1 - [Q5SQB0_MOUSE]	63.26	10	14	0.936278	17.9775	1.01174	9.88283	1.03177	14.2193	1.08373	14.4226	1.02207	12.4717	1.01042	15.8203	29.5062	4.58936
P21619	Lamin-B2 OS=Mus musculus GN=Lmnb2 PE=1 SV=2 - [LMNB2_MOUSE]	36.74	2	17	0.952869	17.9112	0.98827	8.49167	1.09701	11.9681	1.11408	11.1648	0.966954	15.4956	0.932472	16.4794	67.2773	5.50342
F6RPJ9	Insulin-degrading enzyme (Fragment) OS=Mus musculus GN=Ide PE=1 SV=1 - [F6RPJ9_MOUSE]	25.63	4	22	0.887152	14.8169	1.01255	7.95386	1.08247	13.7141	1.01243	15.6803	1.02095	13.8727	0.965649	14.5528	114.188	6.26514
Q3UID0	SWI/SNF complex subunit SMARCC2 OS=Mus musculus GN=Smarcc2 PE=1 SV=1 - [Q3UID0_MOUSE]	24.42	2	12	0.978648	18.5386	0.971298	6.56144	1.07662	10.0455	1.06299	11.5413	1.00614	9.42436	0.957559	15.3629	124.599	5.46533
P12382	ATP-dependent 6-phosphofructokinase, liver type OS=Mus musculus GN=Pfkl PE=1 SV=4 - [PFKAL_MOUSE]	23.46	2	12	0.990939	12.8532	1.02142	7.62638	0.995436	14.5543	1.00734	15.0571	1.08881	16.8755	0.958716	25.0166	85.3054	7.1665
Q99KJ8	Dynactin subunit 2 OS=Mus musculus GN=Dctn2 PE=1 SV=3 - [DCTN2_MOUSE]	48.76	1	15	1.02544	13.0377	1.02522	8.5077	0.948608	19.6734	1.00494	12.0221	1.04393	13.7915	1.06642	14.1242	44.0897	5.26221
Q99L45	Eukaryotic translation initiation factor 2 subunit 2 OS=Mus musculus GN=Eif2s2 PE=1 SV=1 - [IF2B_MOUSE]	51.96	2	19	0.95681	24.5721	0.968878	10.4508	1.0227	14.4279	1.03467	9.41344	1.0895	19.0075	1.09371	18.5061	38.0682	5.79541
O35841	Apoptosis inhibitor 5 OS=Mus musculus GN=Api5 PE=1 SV=2 - [API5_MOUSE]	41.27	2	17	0.922482	15.4096	1.02568	8.95926	1.05055	11.5258	1.03451	16.9874	1.0117	8.92002	0.997289	14.9915	56.7498	5.92236
Q6PGC1	ATP-dependent RNA helicase Dhx29 OS=Mus musculus GN=Dhx29 PE=2 SV=1 - [DHX29_MOUSE]	21.83	3	23	0.922636	17.518	1.02921	10.9013	1.06186	14.0093	1.06611	19.5307	0.961553	18.8827	0.946606	14.0031	153.879	7.94287
Q8BL66	Early endosome antigen 1 OS=Mus musculus GN=Eea1 PE=1 SV=2 - [EEA1_MOUSE]	17.22	3	20	0.921467	11.1684	0.991376	13.9032	1.10552	13.4165	1.07435	8.93535	1.01614	11.2124	0.918087	13.0506	160.817	5.77002
Q99KE1	NAD-dependent malic enzyme, mitochondrial OS=Mus musculus GN=Me2 PE=2 SV=1 - [MAOM_MOUSE]	41.09	5	17	0.915574	24.7474	0.978306	11.2425	1.05887	12.5578	1.03304	16.4	0.995755	7.43071	1.00272	12.6315	65.7569	7.60596
Q6ZQ58	La-related protein 1 OS=Mus musculus GN=Larp1 PE=1 SV=3 - [LARP1_MOUSE]	26.59	5	22	0.901809	21.434	1.01354	6.40801	1.09562	11.7368	1.04081	14.9301	1.02774	9.31129	0.930532	12.2564	121.05	8.79248
O08599	Syntaxin-binding protein 1 OS=Mus musculus GN=Stxbp1 PE=1 SV=2 - [STXB1_MOUSE]	30.98	1	16	1.00844	15.9225	0.983283	10.0284	1.02023	11.1904	1.03122	13.5417	1.03693	8.29229	1.02626	20.7105	67.5259	6.96143
O35685	Nuclear migration protein nudC OS=Mus musculus GN=Nudc PE=1 SV=1 - [NUDC_MOUSE]	62.35	1	22	0.949947	15.9811	0.982173	9.17993	1.05865	12.9029	1.09586	12.8686	1.11257	13.2952	1.10944	17.4495	38.3343	5.26221
Q6IRU2	Tropomyosin alpha-4 chain OS=Mus musculus GN=Tpm4 PE=2 SV=3 - [TPM4_MOUSE]	60.08	1	13	1.01015	22.2199	0.969167	17.1042	1.04129	9.74294	1.06459	17.0303	1.04053	20.9095	1.09653	17.8161	28.4504	4.67822
P62334	26S protease regulatory subunit 10B OS=Mus musculus GN=Psmc6 PE=1 SV=1 - [PRS10_MOUSE]	51.41	2	15	1.04364	11.718	1.01566	9.53287	0.905639	16.0763	0.947596	14.5657	1.00542	12.5321	1.02983	18.0137	44.1451	7.48877
Q8R5H1	Ubiquitin carboxyl-terminal hydrolase 15 OS=Mus musculus GN=Usp15 PE=1 SV=1 - [UBP15_MOUSE]	27.42	4	20	0.9221	14.0806	0.96771	7.79774	1.08885	7.54362	1.04162	11.848	0.986615	13.0431	0.979801	13.819	112.254	5.17334
P68254	14-3-3 protein theta OS=Mus musculus GN=Ywhaq PE=1 SV=1 - [1433T_MOUSE]	59.18	5	11	0.98243	14.9722	0.980967	9.27442	1.04156	12.4692	1.05474	13.0541	1.08321	15.6852	1.0225	17.7206	27.7608	4.77979
Q3UA53	Putative uncharacterized protein OS=Mus musculus GN=Ppa1 PE=2 SV=1 - [Q3UA53_MOUSE]	70.59	1	1	0.864325	18.4891	1.02076	0.198313	1.09399	12.7043	1.28369	9.24197	1.35857	10.9981	1.07755	6.68215	32.6452	5.74463
Q5DTJ4	MKIAA4178 protein (Fragment) OS=Mus musculus GN=Prrc2a PE=2 SV=1 - [Q5DTJ4_MOUSE]	17.65	6	24	0.971071	15.96	0.977385	8.38278	1.03683	13.6956	1.05119	16.3527	1.07451	15.5152	0.889637	12.356	191.001	9.45166
A3KFU5	Polyadenylate-binding protein OS=Mus musculus GN=Pabpc4 PE=1 SV=1 - [A3KFU5_MOUSE]	36.61	12	13	0.886513	28.0553	0.978297	12.0183	1.08954	12.989	1.02497	14.0817	0.926961	10.316	1.06929	18.6265	69.3866	9.56885
P47857	ATP-dependent 6-phosphofructokinase, muscle type OS=Mus musculus GN=Pfkm PE=1 SV=3 - [PFKAM_MOUSE]	32.18	4	14	0.977268	20.6957	1.05044	6.1097	0.955395	16.3682	0.977221	8.86705	0.985799	19.5783	0.89436	14.7505	85.2146	8.00146
O35887	Calumenin OS=Mus musculus GN=Calu PE=1 SV=1 - [CALU_MOUSE]	68.89	9	3	1.06099	12.1642	0.921037	5.69111	1.02177	6.52298	0.987993	7.93624	0.979374	8.61228	1.09657	12.7995	37.0405	4.66553
P17751	Triosephosphate isomerase OS=Mus musculus GN=Tpi1 PE=1 SV=4 - [TPIS_MOUSE]	58.53	2	13	0.976518	13.7789	1.00854	11.2024	1.00423	16.4654	1.03094	20.1779	1.11257	20.5432	1.04574	24.6191	32.1713	5.74463
O08663	Methionine aminopeptidase 2 OS=Mus musculus GN=Metap2 PE=1 SV=1 - [MAP2_MOUSE]	47.49	7	11	1.0142	8.42886	1.00636	7.35726	0.980965	13.1186	0.980511	13.8385	0.985435	15.5267	1.092	12.8761	52.8883	5.8208
Q9D051	Pyruvate dehydrogenase E1 component subunit beta, mitochondrial OS=Mus musculus GN=Pdhb PE=1 SV=1 - [ODPB_MOUSE]	48.47	1	14	0.935626	16.1574	0.986504	5.1906	1.02632	17.8326	0.99678	9.9868	1.03637	11.8784	0.993892	12.9135	38.912	6.87354
Q9WVJ2	26S proteasome non-ATPase regulatory subunit 13 OS=Mus musculus GN=Psmd13 PE=1 SV=1 - [PSD13_MOUSE]	52.39	6	18	0.974165	24.6637	1.00108	8.53752	1.04914	11.2414	1.04899	15.1651	1.04725	15.4597	1.05955	12.2773	42.7821	5.70654
Q80WJ7	Protein LYRIC OS=Mus musculus GN=Mtdh PE=1 SV=1 - [LYRIC_MOUSE]	39.72	7	18	0.974687	14.9644	0.998759	7.75795	1.03757	12.6554	1.06789	13.9718	0.988331	12.1327	0.90855	13.8489	63.8077	9.33447
D3YZ62	Unconventional myosin-Va OS=Mus musculus GN=Myo5a PE=1 SV=1 - [D3YZ62_MOUSE]	13.18	11	21	0.872794	11.1689	1.01247	6.13433	1.09745	12.3102	1.11077	9.44979	0.99749	7.5121	0.892688	21.3164	212.201	8.6167
P18760	Cofilin-1 OS=Mus musculus GN=Cfl1 PE=1 SV=3 - [COF1_MOUSE]	73.49	3	12	0.975174	18.4828	0.953423	10.3193	1.01133	17.5664	1.04727	14.1217	1.05576	17.1703	1.051	21.3222	18.5477	8.08936
P14576	Signal recognition particle 54 kDa protein OS=Mus musculus GN=Srp54 PE=1 SV=2 - [SRP54_MOUSE]	43.06	2	2	0.88531	19.0237	1.07336	2.70661	0.903997	9.62193	1.12779	9.78101	1.15179	21.7495	1.19939	5.24896	55.6843	8.74854
Q9WTI7	Unconventional myosin-Ic OS=Mus musculus GN=Myo1c PE=1 SV=2 - [MYO1C_MOUSE]	25.68	1	18	1.01556	18.2774	1.02882	7.934	0.977714	12.1577	0.931553	24.1969	0.936279	16.7569	0.933564	9.35258	121.868	9.34912
Q9JMH6	Thioredoxin reductase 1, cytoplasmic OS=Mus musculus GN=Txnrd1 PE=1 SV=3 - [TRXR1_MOUSE]	37.19	3	15	0.966957	10.8515	1.04476	6.58039	0.94301	19.2464	0.974378	17.807	1.03559	15.5355	1.03124	17.244	67.042	7.44482
Q3TN29	Putative uncharacterized protein OS=Mus musculus GN=Pnpt1 PE=2 SV=1 - [Q3TN29_MOUSE]	32.31	4	19	0.903978	19.9346	0.997408	12.2764	1.05727	7.92841	1.06058	10.6462	0.985026	11.9731	0.945671	14.4445	85.7075	8.1626
Q5XJY5	Coatomer subunit delta OS=Mus musculus GN=Arcn1 PE=1 SV=2 - [COPD_MOUSE]	38.16	5	17	0.869236	20.4543	1.00479	10.4897	1.10108	9.24095	1.04498	17.6793	1.09387	15.3619	1.00696	18.8049	57.1932	6.21436
P70333	Heterogeneous nuclear ribonucleoprotein H2 OS=Mus musculus GN=Hnrnph2 PE=2 SV=1 - [HNRH2_MOUSE]	40.98	3	4	1.02838	10.15	1.04661	9.7686	0.932465	12.3357	0.944522	6.4127	0.974212	10.8213	0.945094	4.8353	49.2483	6.30322
B2RSW8	Pericentriolar material 1 OS=Mus musculus GN=Pcm1 PE=2 SV=1 - [B2RSW8_MOUSE]	13.19	2	22	0.934028	10.8123	1.0199	4.38149	1.0426	10.8472	1.06779	7.6707	1.0516	8.19812	0.892164	19.0132	228.692	5.0083
Q3TSX8	Putative uncharacterized protein OS=Mus musculus GN=Tomm70a PE=2 SV=1 - [Q3TSX8_MOUSE]	44.68	3	23	0.912426	17.2583	0.989129	16.3981	1.0822	18.1584	1.05007	13.2189	0.97923	11.3347	0.980163	13.9373	67.529	7.53271
Q9DCN2	NADH-cytochrome b5 reductase 3 OS=Mus musculus GN=Cyb5r3 PE=1 SV=3 - [NB5R3_MOUSE]	70.43	4	16	1.00058	14.552	0.999795	6.50819	1.02081	12.7083	0.989883	18.6154	1.01851	18.1888	1.06055	17.0727	34.1057	8.38232
Q3UMP4	Putative uncharacterized protein OS=Mus musculus GN=Serbp1 PE=2 SV=1 - [Q3UMP4_MOUSE]	38.4	3	1	0.683875		0.94533		1.35263		1.29355		1.24187		0.910889		43.979	8.54346
P62137	Serine/threonine-protein phosphatase PP1-alpha catalytic subunit OS=Mus musculus GN=Ppp1ca PE=1 SV=1 - [PP1A_MOUSE]	63.64	3	2	1.5012	29.2006	0.800875	18.7504	0.751901	28.0316	0.726842	28.6815	0.69405	23.5927	1.4165	24.8796	37.5158	6.32861
P97351	40S ribosomal protein S3a OS=Mus musculus GN=Rps3a PE=1 SV=3 - [RS3A_MOUSE]	61.74	5	19	1.06294	12.7669	1.00207	10.2379	0.964242	15.2407	0.956732	12.5805	1.001	14.4419	1.11921	18.764	29.8657	9.72998
Q4FE56	Ubiquitin carboxyl-terminal hydrolase OS=Mus musculus GN=Usp9x PE=1 SV=1 - [Q4FE56_MOUSE]	11.08	7	20	1.0051	17.7398	1.01216	10.6164	0.977306	10.2414	0.899703	17.999	0.913038	22.5309	1.0364	22.4629	290.031	5.8335
Q9Z1Z0	General vesicular transport factor p115 OS=Mus musculus GN=Uso1 PE=1 SV=2 - [USO1_MOUSE]	23.46	1	19	0.927535	15.7803	1.02498	8.0261	1.03146	13.3258	1.14154	14.3934	1.0784	5.68795	0.969781	13.3892	106.917	4.93213
Q8BMF4	Dihydrolipoyllysine-residue acetyltransferase component of pyruvate dehydrogenase complex, mitochondrial OS=Mus musculus GN=Dlat PE=1 SV=2 - [ODP2_MOUSE]	33.49	2	15	0.907622	17.9529	1.02604	8.03318	1.05067	9.39063	1.06406	11.3299	0.932001	11.6846	0.944745	12.2772	67.8987	8.57275
Q9QZQ8	Core histone macro-H2A.1 OS=Mus musculus GN=H2afy PE=1 SV=3 - [H2AY_MOUSE]	51.88	4	15	0.935705	13.3539	0.998378	9.49503	1.07123	9.93938	1.04164	14.9914	1.01845	12.3108	0.996376	17.2201	39.7105	9.80322
Q3TG21	Putative uncharacterized protein OS=Mus musculus GN=Atp6v1c1 PE=2 SV=1 - [Q3TG21_MOUSE]	44.24	3	18	0.877474	16.932	1.03455	8.06868	1.06981	17.4372	1.03931	15.6913	1.02059	13.4837	0.990831	14.4178	43.7879	7.82568
Q9JIX8	Apoptotic chromatin condensation inducer in the nucleus OS=Mus musculus GN=Acin1 PE=1 SV=3 - [ACINU_MOUSE]	18.24	9	1	1.1651	43.8143	0.960967	2.70606	0.820451	51.9691	0.762474	12.4716	0.715019	8.02052	0.635588	25.0799	150.629	5.90967
P63087	Serine/threonine-protein phosphatase PP1-gamma catalytic subunit OS=Mus musculus GN=Ppp1cc PE=1 SV=1 - [PP1G_MOUSE]	65.02	2	2	0.986259	1.88362	0.985137	3.2279	1.03654	5.19792	1.01711	4.15025	1.07357	5.73569	1.09897	3.32105	36.9597	6.53662
B7U582	Heat shock protein 70-2 OS=Mus musculus PE=3 SV=1 - [B7U582_MOUSE]	21.33	7	2	1.14329	1.33562	0.956844	0.503053	0.931434	0.837361	0.902458	6.95672	0.993946	0.157098	0.826085	7.66079	69.6807	5.68115
Q3TRK3	Putative uncharacterized protein OS=Mus musculus GN=Dbn1 PE=2 SV=1 - [Q3TRK3_MOUSE]	31.52	3	15	0.999897	12.8979	0.999306	7.12419	1.00467	10.1099	1.03242	13.2595	0.990492	14.2651	0.975907	13.6364	72.372	4.43701
Q9WVA4	Transgelin-2 OS=Mus musculus GN=Tagln2 PE=1 SV=4 - [TAGL2_MOUSE]	77.39	2	12	0.99149	14.4326	1.02919	8.24117	0.948279	13.5581	1.03118	14.739	1.08975	18.6082	1.06136	15.2827	22.3812	8.23584
H3BJU7	Rho guanine nucleotide exchange factor 2 OS=Mus musculus GN=Arhgef2 PE=1 SV=1 - [H3BJU7_MOUSE]	30.23	14	21	1.01489	11.4942	1.05573	6.821	0.939918	12.6576	1.03194	12.9601	0.961769	17.3999	1.05297	10.5498	108.52	6.87354
Q8K4Z5	Splicing factor 3A subunit 1 OS=Mus musculus GN=Sf3a1 PE=1 SV=1 - [SF3A1_MOUSE]	37.67	3	23	0.948808	21.5414	1.00079	9.68389	1.02909	18.0273	1.08614	11.0378	1.0403	18.3928	1.02205	17.12	88.4894	5.22412
Q99K48	Non-POU domain-containing octamer-binding protein OS=Mus musculus GN=Nono PE=1 SV=3 - [NONO_MOUSE]	39.53	6	3	0.932934	9.9565	1.02412	6.77835	1.08823	9.16457	1.12149	19.2477	1.00851	10.4283	0.935147	8.15785	54.5064	8.95361
Q9CZU6	Citrate synthase, mitochondrial OS=Mus musculus GN=Cs PE=1 SV=1 - [CISY_MOUSE]	38.36	4	16	0.949048	18.2372	0.980197	8.10668	1.0207	16.2326	1.00618	16.1036	0.997238	15.0575	1.02661	16.6582	51.7034	8.57275
Q3TFQ8	Alpha-1,4 glucan phosphorylase OS=Mus musculus GN=Pygb PE=2 SV=1 - [Q3TFQ8_MOUSE]	24.2	6	15	0.90697	16.7334	1.05095	9.22068	1.01843	8.76914	0.993541	11.2979	1.08954	9.34286	0.967308	18.2207	96.6404	6.65381
A0A068BIU7	Putative WD repeat domain 46 isoform 1 OS=Mus musculus GN=Wdr46 PE=2 SV=1 - [A0A068BIU7_MOUSE]	36.33	6	14	0.996442	22.2418	0.974266	9.83268	1.07396	6.82671	1.03424	16.324	0.956847	9.97823	0.915808	16.0923	63.6396	9.89111
O35134	DNA-directed RNA polymerase I subunit RPA1 OS=Mus musculus GN=Polr1a PE=1 SV=2 - [RPA1_MOUSE]	24.46	11	27	0.880961	13.5716	1.07038	9.07458	0.998999	10.6664	0.948269	26.4007	0.944267	16.9016	0.906698	11.7447	193.987	6.93213
O55029	Coatomer subunit beta' OS=Mus musculus GN=Copb2 PE=2 SV=2 - [COPB2_MOUSE]	23.76	1	18	0.931209	10.387	1.03229	9.44759	1.04383	11.5604	1.0466	6.83478	1.00644	12.8282	1.01518	12.1	102.384	5.30029
Q8BIJ6	Isoleucine--tRNA ligase, mitochondrial OS=Mus musculus GN=Iars2 PE=1 SV=1 - [SYIM_MOUSE]	25.99	7	20	0.931848	12.9382	1.01229	5.78542	1.07461	10.4292	1.00962	13.6657	0.991958	9.45374	0.926962	15.9701	112.732	6.81494
P12970	60S ribosomal protein L7a OS=Mus musculus GN=Rpl7a PE=1 SV=2 - [RL7A_MOUSE]	43.23	8	17	0.955334	26.8467	0.979669	20.9682	0.991317	22.6444	1.03284	30.2932	1.07746	24.3224	1.16725	39.1045	29.958	10.5649
Q99JZ9	Srp54c protein OS=Mus musculus GN=Srp54c PE=2 SV=1 - [Q99JZ9_MOUSE]	41.2	2	1	0.956441		1.07495		0.958412		0.986561		0.834877		1.05588		55.4564	8.55811
Q6PDM2	Serine/arginine-rich splicing factor 1 OS=Mus musculus GN=Srsf1 PE=1 SV=3 - [SRSF1_MOUSE]	55.65	4	16	0.995761	10.4149	0.978487	8.26753	1.04869	8.61906	1.05375	10.4339	1.01099	9.69563	0.987936	13.7696	27.7278	10.3599
Q3TQP6	Malic enzyme OS=Mus musculus GN=Me1 PE=1 SV=1 - [Q3TQP6_MOUSE]	35.14	6	14	1.04986	10.2909	1.03267	8.02688	0.993527	11.1405	0.964082	12.6689	0.969313	17.7925	0.955503	9.23462	61.4417	6.48096
Q3UC82	DNA ligase OS=Mus musculus GN=Lig3 PE=1 SV=1 - [Q3UC82_MOUSE]	21.36	10	20	0.870829	11.5649	0.994043	7.92704	1.08485	8.60717	1.0398	14.7269	1.05563	11.1517	0.990061	6.06124	112.638	8.98291
Q3UPL0	Protein transport protein Sec31A OS=Mus musculus GN=Sec31a PE=1 SV=2 - [SC31A_MOUSE]	19.19	8	19	0.988423	14.7929	1.01021	11.3358	1.00387	12.0714	1.0288	22.9816	0.983931	11.7022	0.993429	17.3861	133.486	6.75635
Q6P5H2	Nestin OS=Mus musculus GN=Nes PE=1 SV=1 - [NEST_MOUSE]	12.66	1	15	1.00826	18.7833	0.950113	7.04279	1.05382	18.3661	1.04482	11.0976	0.951336	14.6594	0.895569	11.3797	207	4.33545
Q7TMB8	Cytoplasmic FMR1-interacting protein 1 OS=Mus musculus GN=Cyfip1 PE=1 SV=1 - [CYFP1_MOUSE]	19.79	5	12	0.983069	9.4884	0.970742	10.0408	1.06855	12.184	0.953423	26.8508	0.922192	23.9653	0.957002	18.5739	145.148	6.90283
A0A0A6YX18	V-type proton ATPase subunit H OS=Mus musculus GN=Atp6v1h PE=1 SV=1 - [A0A0A6YX18_MOUSE]	40.43	5	13	0.923083	13.0215	1.03108	9.87202	1.03498	8.74126	0.938899	13.5587	0.992561	19.8829	0.942718	10.7744	54.0742	6.60986
Q3TL33	Putative uncharacterized protein OS=Mus musculus GN=Calu PE=2 SV=1 - [Q3TL33_MOUSE]	63.49	6	2	0.921941	18.7875	0.945956	8.56876	1.11101	12.3764	1.27435	3.20138	0.934874	6.76126	1.12938	8.04056	37.0953	4.57666
G3UX26	Voltage-dependent anion-selective channel protein 2 (Fragment) OS=Mus musculus GN=Vdac2 PE=1 SV=1 - [G3UX26_MOUSE]	70.67	4	14	0.962362	11.3691	0.972264	9.19144	1.06187	10.9474	1.03862	13.6383	1.02889	12.0481	1.02286	10.8532	30.427	7.57666
P62874	Guanine nucleotide-binding protein G(I)/G(S)/G(T) subunit beta-1 OS=Mus musculus GN=Gnb1 PE=1 SV=3 - [GBB1_MOUSE]	57.65	7	6	0.918918	12.7164	0.982458	6.87558	1.08013	17.101	1.02675	9.99715	1.01862	14.4748	0.929956	14.2315	37.353	5.99854
P63330	Serine/threonine-protein phosphatase 2A catalytic subunit alpha isoform OS=Mus musculus GN=Ppp2ca PE=1 SV=1 - [PP2AA_MOUSE]	66.02	2	2	1.01382	4.05043	0.989727	6.6478	1.0074	12.4347	1.12987	3.64756	1.15274	5.503	1.0318	14.5584	35.5854	5.5415
Q3U955	Putative uncharacterized protein OS=Mus musculus GN=Tmpo PE=2 SV=1 - [Q3U955_MOUSE]	46.46	2	8	1.02331	18.4264	0.988779	5.65612	1.04086	17.667	1.0261	13.6587	0.961516	11.2019	0.907069	24.6346	50.4402	9.53955
Q99020	Heterogeneous nuclear ribonucleoprotein A/B OS=Mus musculus GN=Hnrnpab PE=1 SV=1 - [ROAA_MOUSE]	45.96	6	15	1.01598	23.7442	0.938157	16.0096	1.0254	17.5763	0.954445	30.1948	0.979739	28.6537	1.18064	37.4808	30.8123	7.91357
Q8C7C3	Putative uncharacterized protein OS=Mus musculus GN=Tpm3 PE=2 SV=1 - [Q8C7C3_MOUSE]	47.98	8	1	1.14146		0.957616		0.932148		0.890657		0.885328		0.851268		28.8787	4.75439
P60670	Nuclear protein localization protein 4 homolog OS=Mus musculus GN=Nploc4 PE=1 SV=3 - [NPL4_MOUSE]	34.05	3	15	0.977483	13.7692	0.986046	9.69449	1.04149	19.3845	1.06168	6.35071	1.02917	8.11933	1.13311	24.8094	67.974	6.45557
Q3TGW0	Putative uncharacterized protein OS=Mus musculus GN=Actr3 PE=2 SV=1 - [Q3TGW0_MOUSE]	49.52	13	16	1.00413	13.6582	0.992625	7.80074	1.02461	12.0103	0.991972	15.1226	0.991732	13.4126	1.00957	20.5717	47.346	5.92236
Q8BVA9	ELAV-like protein OS=Mus musculus GN=Elavl4 PE=1 SV=1 - [Q8BVA9_MOUSE]	51.32	12	5	1.00916	6.5603	1.02515	4.4228	0.952052	7.29729	1.02933	18.6681	1.03505	8.65859	0.834338	6.47636	41.7131	9.39307
Q8QZT1	Acetyl-CoA acetyltransferase, mitochondrial OS=Mus musculus GN=Acat1 PE=1 SV=1 - [THIL_MOUSE]	41.51	2	14	0.933675	15.7617	0.994014	7.46813	1.08744	11.2648	1.07897	9.4808	1.03977	7.45433	1.00738	11.8319	44.7873	8.51416
P70399	Tumor suppressor p53-binding protein 1 OS=Mus musculus GN=Tp53bp1 PE=1 SV=2 - [TP53B_MOUSE]	15.28	13	19	0.972631	13.9399	0.979779	7.24179	1.0341	15.2951	1.07261	11.896	0.987766	12.134	0.927031	11.6329	211.209	4.62744
Q3TIC8	Putative uncharacterized protein OS=Mus musculus GN=Uqcrc1 PE=2 SV=1 - [Q3TIC8_MOUSE]	37.92	8	14	1.01946	15.8004	0.955244	12.4121	1.03262	9.87172	0.969378	13.285	1.01308	14.0431	0.95381	17.9319	52.7194	6.1001
Q3UAG2	6-phosphogluconate dehydrogenase, decarboxylating OS=Mus musculus GN=Pgd PE=2 SV=1 - [Q3UAG2_MOUSE]	37.68	7	14	0.983406	10.756	1.01362	7.64451	1.03635	15.0123	1.04701	15.9082	1.07746	15.2025	0.990862	12.5601	53.2121	7.2251
Q91W43	Glycine dehydrogenase (decarboxylating), mitochondrial OS=Mus musculus GN=Gldc PE=1 SV=1 - [GCSP_MOUSE]	28	3	18	0.946169	13.8689	1.00314	6.79548	1.07388	9.97096	1.06482	12.8688	0.928097	15.1984	0.893556	15.4535	113.195	7.56201
Q6GT24	Peroxiredoxin 6 OS=Mus musculus GN=Prdx6 PE=1 SV=1 - [Q6GT24_MOUSE]	73.21	6	15	1.03721	21.2141	0.990767	10.5595	1.00939	16.2197	1.0008	20.69	1.05386	22.2487	1.04513	23.9892	24.811	6.3667
F8VQC1	Signal recognition particle subunit SRP72 OS=Mus musculus GN=Srp72 PE=1 SV=1 - [F8VQC1_MOUSE]	39.64	7	20	0.871778	19.0845	1.03686	9.01327	1.05084	17.5851	1.12027	8.80916	1.08427	13.2986	1.01833	13.0051	74.6109	9.23193
B2RXS4	Plexin-B2 OS=Mus musculus GN=Plxnb2 PE=1 SV=1 - [PLXB2_MOUSE]	14.17	4	19	1.00489	18.0812	1.00082	7.39781	1.02121	12.9	0.996179	14.0023	0.919946	18.2189	0.967108	15.1941	206.099	5.87158
Q9DB77	Cytochrome b-c1 complex subunit 2, mitochondrial OS=Mus musculus GN=Uqcrc2 PE=1 SV=1 - [QCR2_MOUSE]	44.81	1	16	0.941975	7.73508	0.989531	5.74334	1.06282	9.06788	1.02934	17.7778	0.995417	10.7499	1.00133	15.3114	48.205	9.24658
A0JLN6	Tbl3 protein (Fragment) OS=Mus musculus GN=Tbl3 PE=2 SV=1 - [A0JLN6_MOUSE]	41.7	2	1	1.07471	17.9334	0.950161	6.60486	0.949781	23.0457	1.20664	5.7994	1.1043	4.14426	0.880292	8.12185	52.1529	7.09326
Q8BMA6	Signal recognition particle subunit SRP68 OS=Mus musculus GN=Srp68 PE=2 SV=2 - [SRP68_MOUSE]	32.96	3	18	0.950322	16.7564	0.996267	9.00317	1.0474	9.9811	1.08117	8.64258	1.01189	8.27207	1.00076	13.4666	70.5303	8.57275
Q3U8D2	Putative uncharacterized protein OS=Mus musculus GN=St13 PE=2 SV=1 - [Q3U8D2_MOUSE]	31.81	9	12	0.979818	16.6422	1.00507	9.76505	1.03474	13.0577	1.0879	18.3406	1.04897	13.8691	1.04395	19.6881	41.5304	5.21143
Q8K4L0	ATP-dependent RNA helicase DDX54 OS=Mus musculus GN=Ddx54 PE=1 SV=1 - [DDX54_MOUSE]	28.26	6	18	0.92811	11.4356	0.996229	9.73061	1.08905	11.8013	1.04237	13.0203	0.951478	18.3945	0.92008	11.9072	97.6873	10.0083
Q58E70	Tpm3 protein OS=Mus musculus GN=Tpm3 PE=2 SV=1 - [Q58E70_MOUSE]	45.56	10	1	1.6422	3.5686	0.820707	0.148078	0.647407	7.81837	0.888133	1.81304	0.581156	3.51643	2.04505	1.03926	29.0027	4.77979
C6EQH3	Succinyl-CoA ligase subunit beta OS=Mus musculus GN=Suclg2 PE=2 SV=1 - [C6EQH3_MOUSE]	44.69	3	14	0.908241	11.7759	1.01044	7.34324	1.06285	11.1695	1.11335	8.87541	1.06942	12.9148	0.983234	11.9347	44.7534	6.01123
P54822	Adenylosuccinate lyase OS=Mus musculus GN=Adsl PE=2 SV=2 - [PUR8_MOUSE]	47.52	5	16	0.99419	13.535	1.04869	9.85111	0.938969	16.2355	0.944453	15.3673	0.983301	26.1534	1.00607	20.7333	54.8309	7.26904
E9QN31	Probable 28S rRNA (cytosine-C(5))-methyltransferase OS=Mus musculus GN=Nop2 PE=1 SV=1 - [E9QN31_MOUSE]	29.97	2	9	0.897509	11.8008	0.972846	6.24164	1.1135	6.3686	1.08564	17.1949	0.889984	13.853	0.907064	8.61293	86.8538	9.18799
Q9JLV5	Cullin-3 OS=Mus musculus GN=Cul3 PE=1 SV=1 - [CUL3_MOUSE]	26.3	7	16	0.978821	12.3101	1.00741	12.2718	1.05013	14.672	0.981327	15.8625	1.02041	12.8099	1.01571	17.0657	88.8914	8.45557
Q3TE06	Putative uncharacterized protein (Fragment) OS=Mus musculus GN=Wdr1 PE=2 SV=1 - [Q3TE06_MOUSE]	45.17	7	20	0.955812	15.7153	0.984866	10.1089	1.0216	13.7267	1.05213	18.0305	1.02478	15.4926	1.06591	13.1029	63.3805	6.7417
Q3U6D2	Putative uncharacterized protein OS=Mus musculus GN=Rcc1 PE=2 SV=1 - [Q3U6D2_MOUSE]	49.17	4	12	0.973088	13.4875	1.0215	6.20731	1.02065	13.7802	1.06733	13.9382	0.984407	12.4251	1.08268	12.1581	44.9157	8.104
D3Z0A2	Protein arginine N-methyltransferase 1 OS=Mus musculus GN=Prmt1 PE=1 SV=1 - [D3Z0A2_MOUSE]	57.86	11	17	1.03985	13.3806	1.03602	7.55704	0.967926	12.9065	1.03887	13.1707	0.971925	13.8512	1.07707	20.1671	36.5434	6.18896
P68510	14-3-3 protein eta OS=Mus musculus GN=Ywhah PE=1 SV=2 - [1433F_MOUSE]	56.91	4	9	0.994072	14.0443	0.990749	11.3917	1.02341	17.174	1.03429	15.1259	1.04551	18.1301	1.07991	18.5104	28.194	4.89404
Q3T9X3	Dynamin-2 OS=Mus musculus GN=Dnm2 PE=1 SV=1 - [Q3T9X3_MOUSE]	25.12	6	2	0.828618	13.3528	1.20571	0.598872	0.975479	11.9837	1.08525	1.62515	1.10726	5.92858	0.894749	11.3331	97.1346	7.62061
P24527	Leukotriene A-4 hydrolase OS=Mus musculus GN=Lta4h PE=1 SV=4 - [LKHA4_MOUSE]	37.97	1	18	1.02933	18.1608	1.03239	6.78395	0.949431	15.6143	0.962708	16.0485	1.01889	13.1006	1.02929	19.4853	69.0071	6.41748
Q9D706	RNA polymerase II-associated protein 3 OS=Mus musculus GN=Rpap3 PE=1 SV=1 - [RPAP3_MOUSE]	31.36	1	18	0.949421	10.4058	0.98204	7.31892	1.04652	7.36946	1.05995	9.44876	1.03411	11.1305	1.03309	10.2823	74.05	7.98682
Q3UZD8	Putative uncharacterized protein OS=Mus musculus GN=Rangap1 PE=2 SV=1 - [Q3UZD8_MOUSE]	41.92	1	1	1.14309		0.972435		0.913284		0.817058		0.928408		0.94303		43.1626	4.41162
A0A0B4J1F2	Microtubule-associated protein OS=Mus musculus GN=Map4 PE=1 SV=1 - [A0A0B4J1F2_MOUSE]	25.38	5	19	0.989022	9.96667	1.02248	10.8678	0.97957	12.1951	1.06573	7.52032	1.06143	13.0467	1.02291	14.2052	117.157	4.98291
Q8BJY1	26S proteasome non-ATPase regulatory subunit 5 OS=Mus musculus GN=Psmd5 PE=1 SV=4 - [PSMD5_MOUSE]	43.85	2	12	0.989107	14.4909	1.06399	7.63232	0.960796	8.61856	0.97932	13.7097	0.993952	19.3332	0.988808	23.5386	55.9369	5.21143
Q1KYM0	Env polyprotein OS=Mus musculus PE=4 SV=1 - [Q1KYM0_MOUSE]	28.4	17	9	1.06604	11.3357	0.966323	9.14007	0.988358	8.98934	0.953001	24.6391	0.983733	17.2052	1.09266	6.37299	73.6511	8.04541
Q62018	RNA polymerase-associated protein CTR9 homolog OS=Mus musculus GN=Ctr9 PE=1 SV=2 - [CTR9_MOUSE]	20.12	4	16	1.00857	20.2279	0.994566	6.6818	1.07209	14.213	0.990203	14.495	0.958244	8.98677	0.939128	9.4494	133.326	6.49365
P51150	Ras-related protein Rab-7a OS=Mus musculus GN=Rab7a PE=1 SV=2 - [RAB7A_MOUSE]	77.78	1	15	0.944397	10.793	1.03489	9.56536	1.00209	12.9541	1.00771	11.6623	1.032	10.1443	1.00956	14.3893	23.4748	6.69775
A2A6U3	Septin-9 OS=Mus musculus GN=Sept9 PE=1 SV=1 - [A2A6U3_MOUSE]	40.18	5	17	0.920323	16.9034	0.989286	7.93836	1.07618	9.24341	1.09629	11.2185	1.09251	14.0409	0.973302	11.3234	63.7329	8.32373
J7I1C3	Rif1 OS=Mus musculus GN=Rif1 PE=2 SV=1 - [J7I1C3_MOUSE]	14.06	3	22	0.963502	16.9449	0.992849	6.70069	1.02917	14.1615	1.04304	13.5354	0.982696	13.6065	0.91432	21.8539	265.736	5.63037
B2RUG7	Zinc finger RNA binding protein OS=Mus musculus GN=Zfr PE=2 SV=1 - [B2RUG7_MOUSE]	22.34	7	17	1.00745	18.8046	0.944469	12.2685	1.05025	21.4717	1.12403	6.41811	1.01456	6.88047	0.90628	13.9848	114.383	9.0708
P62141	Serine/threonine-protein phosphatase PP1-beta catalytic subunit OS=Mus musculus GN=Ppp1cb PE=1 SV=3 - [PP1B_MOUSE]	62.39	1	5	1.00822	7.48217	1.06972	4.28774	0.937967	15.2932	0.964143	19.6351	0.96667	10.6586	0.950074	21.3829	37.1626	6.18896
Q8CJF7	Protein ELYS OS=Mus musculus GN=Ahctf1 PE=1 SV=1 - [ELYS_MOUSE]	12.22	2	21	0.985824	5.44438	0.993102	6.99108	1.04955	8.49837	1.01447	14.9898	0.965936	10.3053	0.862	17.8284	247.493	6.55127
Q8VHE0	Translocation protein SEC63 homolog OS=Mus musculus GN=Sec63 PE=2 SV=4 - [SEC63_MOUSE]	29.34	3	17	0.956438	18.3885	1.02287	9.21278	1.02519	9.97407	1.00019	18.1882	0.982015	14.9253	0.991435	14.0031	87.8146	5.37646
P09055	Integrin beta-1 OS=Mus musculus GN=Itgb1 PE=1 SV=1 - [ITB1_MOUSE]	28.32	2	18	1.07044	10.1989	0.982504	14.0756	0.96272	20.0241	1.002	14.1308	0.961533	19.4997	1.03877	23.919	88.1733	5.93506
Q99JB2	Stomatin-like protein 2, mitochondrial OS=Mus musculus GN=Stoml2 PE=1 SV=1 - [STML2_MOUSE]	54.67	4	14	1.04779	21.9792	0.989844	9.5427	0.93971	22.564	1.00711	17.7652	1.00137	14.6634	0.959788	13.9709	38.3612	8.86572
Q8C2Q3	RNA-binding protein 14 OS=Mus musculus GN=Rbm14 PE=1 SV=1 - [RBM14_MOUSE]	32.29	7	16	0.962245	22.2001	0.95295	11.4344	1.08875	21.1616	1.11599	9.74038	1.03522	9.89256	0.948939	15.4315	69.406	9.67139
Q3TCR7	Dynamin-2 OS=Mus musculus GN=Dnm2 PE=1 SV=1 - [Q3TCR7_MOUSE]	24.86	11	2	0.819746	4.28935	1.21479	0.814574	0.936088	4.60289	1.08922	0.908571	1.08424	10.7915	0.877642	24.4442	97.926	7.44482
Q9CW46	Ribonucleoprotein PTB-binding 1 OS=Mus musculus GN=Raver1 PE=1 SV=2 - [RAVR1_MOUSE]	39.97	1	19	1.02373	16.8999	1.00177	8.65683	0.955715	15.456	1.07715	20.6756	0.979668	18.7652	0.976981	20.7165	79.3328	8.71924
Q8CGY8	UDP-N-acetylglucosamine--peptide N-acetylglucosaminyltransferase 110 kDa subunit OS=Mus musculus GN=Ogt PE=1 SV=2 - [OGT1_MOUSE]	18.74	4	15	0.933523	12.2904	1.01026	10.9352	1.01608	9.57127	0.973958	11.7018	0.924785	14.9137	0.995672	15.5304	116.877	6.69775
Q61709	DNA for type IIB intracisternal A-particle element encoding integrase and gag OS=Mus musculus PE=4 SV=1 - [Q61709_MOUSE]	42.86	1	2	1.03959	8.69744	1.06991	8.06914	0.912234	4.6004	1.00448	5.25375	0.996606	17.0311	0.845265	9.95229	48.8364	9.21729
Q9DBJ1	Phosphoglycerate mutase 1 OS=Mus musculus GN=Pgam1 PE=1 SV=3 - [PGAM1_MOUSE]	61.81	3	13	0.980258	10.1549	0.986789	9.27581	1.01181	10.4154	1.03895	12.1878	1.07244	11.5699	1.07061	18.0529	28.8139	7.18115
P14685	26S proteasome non-ATPase regulatory subunit 3 OS=Mus musculus GN=Psmd3 PE=1 SV=3 - [PSMD3_MOUSE]	38.87	5	19	0.940544	13.2236	0.969977	8.53971	1.07775	16.0399	1.08142	11.0889	0.964331	15.3896	0.999923	12.4865	60.6803	8.44092
Q9Z2I0	LETM1 and EF-hand domain-containing protein 1, mitochondrial OS=Mus musculus GN=Letm1 PE=2 SV=1 - [LETM1_MOUSE]	26.96	1	15	0.93276	21.1569	0.998467	8.08084	1.03255	14.2281	1.06334	10.6589	1.00543	13.2689	0.949492	14.2343	82.9369	6.52197
E9PV04	Protein Gm8994 OS=Mus musculus GN=Gm8994 PE=3 SV=2 - [E9PV04_MOUSE]	48.91	1	3	1.39385	23.1835	0.907232	15.6728	0.720683	11.7818	0.821664	14.1035	0.837807	29.2972	1.37307	15.8533	46.8242	7.43018
Q99JF8	PC4 and SFRS1-interacting protein OS=Mus musculus GN=Psip1 PE=1 SV=1 - [PSIP1_MOUSE]	37.88	4	5	0.82829	4.34915	0.960322	7.721	1.13643	9.54889	1.10602	13.471	1.06153	12.9153	0.909143	15.9417	59.6605	9.12939
Q8QZY1	Eukaryotic translation initiation factor 3 subunit L OS=Mus musculus GN=Eif3l PE=1 SV=1 - [EIF3L_MOUSE]	38.12	1	18	1.01536	12.0941	1.01018	12.9342	0.998178	16.8744	1.02498	9.26954	1.02772	12.4174	1.06251	22.1209	66.5703	6.44287
Q3U9G9	Lamin-B receptor OS=Mus musculus GN=Lbr PE=1 SV=2 - [LBR_MOUSE]	30.35	6	16	0.910506	23.7036	1.0133	9.72513	1.11262	16.5479	1.09495	13.2407	0.956304	15.5969	0.959526	17.4031	71.3945	9.36377
Q8C0C7	Phenylalanine--tRNA ligase alpha subunit OS=Mus musculus GN=Farsa PE=2 SV=1 - [SYFA_MOUSE]	39.57	7	14	0.94573	15.8422	1.03437	9.82029	0.988731	14.3803	1.01973	12.9984	1.03883	15.8217	0.982225	18.9288	57.5628	8.27979
A2ATP6	Myelin expression factor 2 OS=Mus musculus GN=Myef2 PE=1 SV=2 - [A2ATP6_MOUSE]	35.1	6	16	0.878922	17.8607	0.975497	13.9096	1.12653	15.3998	1.08811	12.797	1.03161	10.1053	0.937542	16.2381	61.0652	8.74854
Q8BUM1	Putative uncharacterized protein OS=Mus musculus GN=Tardbp PE=2 SV=1 - [Q8BUM1_MOUSE]	44.52	21	1	1.02148	1.39758	0.954339	7.76461	1.03872	9.61112	1.06923	14.6741	1.11607	3.77569	1.05647	3.90473	33.6128	6.99072
Q3UYV9	Nuclear cap-binding protein subunit 1 OS=Mus musculus GN=Ncbp1 PE=1 SV=2 - [NCBP1_MOUSE]	24.3	2	14	0.975513	16.8292	0.973447	8.27947	1.07849	13.2277	1.04035	15.8175	1.02099	18.0649	1.02396	18.8615	91.8677	6.63916
Q61687	Transcriptional regulator ATRX OS=Mus musculus GN=Atrx PE=1 SV=3 - [ATRX_MOUSE]	9.49	13	16	0.969856	12.9744	0.955546	11.7539	1.05739	13.0217	1.01036	13.0946	1.00731	15.3975	0.928456	11.6862	278.414	6.68311
Q9ESV0	ATP-dependent RNA helicase DDX24 OS=Mus musculus GN=Ddx24 PE=1 SV=2 - [DDX24_MOUSE]	24.74	6	17	0.939638	17.0465	0.952629	7.18899	1.11235	7.1761	1.07968	7.71613	0.986929	8.24844	1.0212	12.5068	96.3686	9.36377
Q3TDD8	Putative uncharacterized protein OS=Mus musculus GN=Eif4b PE=2 SV=1 - [Q3TDD8_MOUSE]	29.56	8	17	0.993753	18.7399	0.975067	13.5156	1.02642	19.8977	1.08362	13.9713	1.05368	24.1212	0.945589	15.5518	68.6693	6.39209
Q6ZQ88	Lysine-specific histone demethylase 1A OS=Mus musculus GN=Kdm1a PE=1 SV=2 - [KDM1A_MOUSE]	30.6	5	18	0.996743	16.9623	0.977477	8.60135	0.995343	18.2768	1.05004	14.1548	0.998816	13.2278	1.0109	12.6942	92.7926	6.52197
Q810B6	Rabankyrin-5 OS=Mus musculus GN=Ankfy1 PE=2 SV=2 - [ANFY1_MOUSE]	23.61	2	21	0.953273	15.3042	1.05687	7.89108	1.01425	17.5883	0.988248	15.6003	1.00318	14.9901	0.965067	17.5725	128.571	5.90967
Q91YI0	Argininosuccinate lyase OS=Mus musculus GN=Asl PE=1 SV=1 - [ARLY_MOUSE]	42.46	8	17	0.945322	18.1421	1.04369	8.06415	0.979293	12.2652	0.984267	17.0618	1.0915	10.0671	1.03965	12.6287	51.7066	6.96143
Q5SSW2	Proteasome activator complex subunit 4 OS=Mus musculus GN=Psme4 PE=1 SV=1 - [PSME4_MOUSE]	17.2	2	22	0.931911	18.3609	1.01617	8.55091	1.02523	14.3208	0.974888	21.8298	0.995292	20.938	0.877659	10.9677	211.062	7.00537
Q9EQ61	Pescadillo homolog OS=Mus musculus GN=Pes1 PE=1 SV=1 - [PESC_MOUSE]	36.3	2	17	0.945658	12.7397	1.00316	9.52743	1.00234	11.6903	1.01332	14.7615	0.949867	18.7192	1.07366	19.101	67.753	6.84424
Q9CQE8	UPF0568 protein C14orf166 homolog OS=Mus musculus PE=2 SV=1 - [CN166_MOUSE]	50.82	1	11	1.03495	19.9307	1.00181	11.8313	0.945446	19.6768	0.974064	18.0759	1.0119	24.3587	1.13125	15.1498	28.1348	6.88818
Q9QUM9	Proteasome subunit alpha type-6 OS=Mus musculus GN=Psma6 PE=1 SV=1 - [PSA6_MOUSE]	54.88	3	13	1.02907	16.4112	1.00787	4.94502	0.994807	18.0833	0.99876	13.0162	1.01603	15.798	1.02369	15.1778	27.3548	6.75635
P62880	Guanine nucleotide-binding protein G(I)/G(S)/G(T) subunit beta-2 OS=Mus musculus GN=Gnb2 PE=1 SV=3 - [GBB2_MOUSE]	48.82	9	5	0.970153	10.3343	1.01358	6.27052	0.974935	18.3473	0.97874	17.3323	0.865846	25.5463	1.07746	22.7283	37.3071	5.99854
Q8BP92	Reticulocalbin-2 OS=Mus musculus GN=Rcn2 PE=2 SV=1 - [RCN2_MOUSE]	45.63	3	12	0.970715	15.5392	0.924857	12.5947	1.08411	7.6058	1.0718	8.19488	1.02524	14.5008	1.03422	8.47313	37.2478	4.42432
Q5RL55	ATP-binding cassette, sub-family F (GCN20), member 1 OS=Mus musculus GN=Abcf1 PE=2 SV=1 - [Q5RL55_MOUSE]	24.04	5	15	0.965327	14.759	1.03031	8.22788	0.962839	22.19	0.951258	14.921	0.98323	10.7445	0.950427	14.0497	94.7579	6.60986
P47738	Aldehyde dehydrogenase, mitochondrial OS=Mus musculus GN=Aldh2 PE=1 SV=1 - [ALDH2_MOUSE]	40.27	7	13	0.960709	14.4569	1.02469	12.1111	1.03364	9.07363	1.0205	15.8315	0.969387	11.1587	0.917522	12.5083	56.5018	7.62061
P60335	Poly(rC)-binding protein 1 OS=Mus musculus GN=Pcbp1 PE=1 SV=1 - [PCBP1_MOUSE]	54.49	1	9	0.991173	11.6568	1.02225	7.68683	0.991583	9.6559	1.09318	8.82969	1.07367	16.2802	1.03761	18.2239	37.4739	7.09326
Q9Z1F9	SUMO-activating enzyme subunit 2 OS=Mus musculus GN=Uba2 PE=1 SV=1 - [SAE2_MOUSE]	39.81	5	18	0.935901	13.3898	1.02228	4.84193	1.03496	9.96856	1.07882	11.099	1.04756	10.0825	1.00363	13.5705	70.5247	5.23682
Q3TH37	Putative uncharacterized protein OS=Mus musculus GN=Rsl1d1 PE=2 SV=1 - [Q3TH37_MOUSE]	44.47	9	4	0.831783	19.3892	1.0374	8.27502	1.11059	16.2364	1.13855	12.7628	1.14014	14.3297	0.84039	18.84	50.4161	9.92041
Q6PGF5	BMS1 homolog, ribosome assembly protein (Yeast) OS=Mus musculus GN=Bms1 PE=1 SV=1 - [Q6PGF5_MOUSE]	18.22	6	16	0.944099	20.6246	0.947378	15.6212	1.0989	13.5791	0.94592	24.682	0.961498	9.67005	0.858084	20.9384	145.323	6.26514
Q3U7R1	Extended synaptotagmin-1 OS=Mus musculus GN=Esyt1 PE=1 SV=2 - [ESYT1_MOUSE]	26.92	1	24	0.937663	19.0656	1.01006	8.14441	1.03794	14.6333	0.961383	13.3531	1.00683	10.975	0.959852	21.7166	121.478	5.94775
Q505F5	Leucine-rich repeat-containing protein 47 OS=Mus musculus GN=Lrrc47 PE=2 SV=1 - [LRC47_MOUSE]	40.1	4	17	1.02489	12.7869	1.00107	7.98534	0.969439	12.6912	0.985108	16.2375	0.989441	14.7047	0.993619	17.2424	63.5507	8.104
P62715	Serine/threonine-protein phosphatase 2A catalytic subunit beta isoform OS=Mus musculus GN=Ppp2cb PE=1 SV=1 - [PP2AB_MOUSE]	66.02	3	2	0.982233	11.4036	0.908934	9.84054	1.12966	0.131785	1.02979	10.8229	1.09419	4.5603	1.08088	9.23313	35.5523	5.42725
P13439	Uridine 5'-monophosphate synthase OS=Mus musculus GN=Umps PE=2 SV=3 - [UMPS_MOUSE]	39.71	3	16	0.993754	9.26716	1.0404	4.56055	0.999783	12.1107	0.939464	17.9979	0.92832	8.96256	0.968293	17.0511	52.2593	6.60986
Q8K366	Exosc10 protein OS=Mus musculus GN=Exosc10 PE=1 SV=1 - [Q8K366_MOUSE]	30.63	9	19	0.976188	13.9767	1.00465	6.56045	1.01916	11.3585	1.03362	11.696	0.98619	11.4571	0.994118	13.4159	98.0541	8.29443
Q3TJ21	Pyrroline-5-carboxylate reductase OS=Mus musculus GN=Pycr2 PE=2 SV=1 - [Q3TJ21_MOUSE]	49.69	2	10	0.993299	17.1675	0.973278	10.1048	1.01079	11.1611	1.04372	21.4854	0.97665	20.4861	0.969878	14.7933	33.6186	7.50342
Q9JLN9	Serine/threonine-protein kinase mTOR OS=Mus musculus GN=Mtor PE=1 SV=2 - [MTOR_MOUSE]	10.98	2	22	0.986601	18.146	0.994667	11.6955	0.977048	12.5968	0.919238	22.3175	0.951186	18.0781	0.916201	17.2225	288.605	7.1665
Q9WU78	Programmed cell death 6-interacting protein OS=Mus musculus GN=Pdcd6ip PE=1 SV=3 - [PDC6I_MOUSE]	27.5	3	20	0.961612	11.0478	1.01817	6.03486	1.0129	13.6605	1.07567	13.2792	1.10538	16.92	1.06205	18.4995	95.9642	6.52197
P50544	Very long-chain specific acyl-CoA dehydrogenase, mitochondrial OS=Mus musculus GN=Acadvl PE=1 SV=3 - [ACADV_MOUSE]	42.84	3	21	0.951816	15.4601	1.01089	5.46186	1.10115	11.171	1.06362	12.8657	1.01967	9.32344	0.964527	13.1556	70.8307	8.74854
Q8CFI7	DNA-directed RNA polymerase II subunit RPB2 OS=Mus musculus GN=Polr2b PE=2 SV=2 - [RPB2_MOUSE]	23.34	2	21	0.95692	23.0376	0.984585	7.57953	1.02657	13.5564	1.03263	13.9777	0.918657	13.0649	0.926077	15.0672	133.825	6.87354
B1AT36	26S proteasome non-ATPase regulatory subunit 12 OS=Mus musculus GN=Psmd12 PE=1 SV=1 - [B1AT36_MOUSE]	43.58	5	18	0.919181	24.6711	0.99499	11.3833	1.05053	15.6526	1.02797	12.9724	0.976789	10.901	0.949697	16.7482	50.5372	7.35693
P37040	NADPH--cytochrome P450 reductase OS=Mus musculus GN=Por PE=2 SV=2 - [NCPR_MOUSE]	47.05	5	22	0.986891	13.8829	1.04947	8.53146	0.982546	14.7865	0.986805	10.267	0.989175	13.4058	1.03465	22.5666	76.9953	5.52881
O08749	Dihydrolipoyl dehydrogenase, mitochondrial OS=Mus musculus GN=Dld PE=1 SV=2 - [DLDH_MOUSE]	38.11	2	14	1.0215	11.0935	0.980029	11.4073	0.983974	18.0929	0.957209	20.4767	0.978181	16.6227	1.12785	13.1695	54.2382	7.89893
H7BX26	Centrosomal protein of 170 kDa OS=Mus musculus GN=Cep170 PE=1 SV=1 - [H7BX26_MOUSE]	12.36	10	18	0.943752	8.96961	1.0324	6.05405	1.0428	11.1152	1.07159	14.4709	1.04204	9.03261	0.961756	12.1773	173.84	7.1958
F8WHU7	Cohesin subunit SA-1 OS=Mus musculus GN=Stag1 PE=1 SV=1 - [F8WHU7_MOUSE]	12.86	10	10	0.920869	17.7641	0.952947	11.5018	1.10641	11.5601	1.06087	32.7694	0.882459	20.0991	0.909997	21.048	140.044	5.45264
P63085	Mitogen-activated protein kinase 1 OS=Mus musculus GN=Mapk1 PE=1 SV=3 - [MK01_MOUSE]	60.06	22	10	1.0234	16.0028	1.00429	9.53071	0.990831	13.0792	1.03897	12.1791	1.07057	15.1612	1.08106	28.399	41.2492	6.97607
Q9D408	Putative uncharacterized protein OS=Mus musculus GN=Iqgap1 PE=2 SV=1 - [Q9D408_MOUSE]	50.12	2	2	0.878447	0.592336	1.05184	2.24786	1.05478	3.02111	1.00784	2.45182	1.08997	2.28021	0.954543	10.998	46.0814	5.5542
Q9DBC7	cAMP-dependent protein kinase type I-alpha regulatory subunit OS=Mus musculus GN=Prkar1a PE=1 SV=3 - [KAP0_MOUSE]	42.78	13	14	1.03954	23.9566	0.990193	7.33804	1.01553	14.3193	0.970558	18.654	1.02975	16.5043	1.1144	23.8134	43.158	5.35107
A2BH40	AT-rich interactive domain-containing protein 1A OS=Mus musculus GN=Arid1a PE=1 SV=1 - [ARI1A_MOUSE]	11.65	9	19	1.01016	22.3147	0.952317	8.19145	1.03669	15.9218	1.1017	19.9381	1.01382	12.0063	0.874147	18.1692	241.939	6.68311
Q9CPQ9	Fructose-bisphosphate aldolase OS=Mus musculus GN=Aldoart1 PE=1 SV=1 - [Q9CPQ9_MOUSE]	44.78	2	1	1.64879		0.963628		0.474899		0.71001		0.637121		1.20673		39.2601	7.37158
Q640M1	U3 small nucleolar RNA-associated protein 14 homolog A OS=Mus musculus GN=Utp14a PE=1 SV=1 - [UT14A_MOUSE]	31.68	6	18	0.967712	9.52607	1.00357	10.8536	1.06103	11.269	1.05376	18.4827	1.00663	15.5986	0.938403	15.6724	87.2117	9.20264
Q3UEB3	Poly(U)-binding-splicing factor PUF60 OS=Mus musculus GN=Puf60 PE=2 SV=2 - [PUF60_MOUSE]	40.6	2	17	0.960561	14.9515	1.0057	8.52765	1.04118	12.7757	1.08703	12.0038	1.01013	10.405	1.03909	16.8097	60.2108	5.2876
Q8BHC4	Dephospho-CoA kinase domain-containing protein OS=Mus musculus GN=Dcakd PE=2 SV=1 - [DCAKD_MOUSE]	56.28	3	12	0.900076	27.0067	1.01134	16.3595	1.06443	14.0483	1.02856	12.7307	0.972226	15.9157	0.980031	22.4802	26.4593	9.5835
Q3U3F6	HnRNP-associated with lethal yellow, isoform CRA_f OS=Mus musculus GN=Raly PE=2 SV=1 - [Q3U3F6_MOUSE]	59.12	6	15	0.986076	13.3546	0.929874	8.82071	1.11453	12.6908	1.07757	11.9651	1.03515	11.7199	0.954374	15.7507	31.1801	9.37842
Q3TWM9	Putative uncharacterized protein (Fragment) OS=Mus musculus GN=Psap PE=2 SV=1 - [Q3TWM9_MOUSE]	28.46	22	13	1.046	16.0743	0.886125	9.72559	1.07916	13.777	0.892999	15.3952	1.01375	15.7113	1.16368	18.4221	58.2598	5.22412
Q32P00	Chromobox homolog 3 (Drosophila HP1 gamma) OS=Mus musculus GN=Cbx3 PE=2 SV=1 - [Q32P00_MOUSE]	65.57	6	9	1.01154	18.0657	0.91272	7.81649	1.09438	9.94943	1.12264	13.5224	1.1131	18.5325	1.07572	24.3095	20.7993	5.13525
P33174	Chromosome-associated kinesin KIF4 OS=Mus musculus GN=Kif4 PE=1 SV=3 - [KIF4_MOUSE]	18.2	3	17	0.925692	20.578	0.972703	9.81664	1.02941	14.5723	1.14787	12.9699	1.01399	8.89795	0.954104	12.1266	139.432	6.68311
Q9CSH3	Exosome complex exonuclease RRP44 OS=Mus musculus GN=Dis3 PE=2 SV=4 - [RRP44_MOUSE]	21.61	3	18	0.995289	8.16447	1.02586	6.07865	1.0234	6.18215	1.01036	9.88436	0.950284	10.7322	0.911803	14.2554	108.769	7.53271
Q9CZW4	Long-chain-fatty-acid--CoA ligase 3 OS=Mus musculus GN=Acsl3 PE=1 SV=2 - [ACSL3_MOUSE]	26.67	3	12	0.859195	11.4698	1.03421	5.78265	1.07625	8.47142	1.06878	12.5178	1.01817	12.1233	0.964759	9.18022	80.4405	8.54346
Q3TCH7	Cullin-4A OS=Mus musculus GN=Cul4a PE=1 SV=1 - [CUL4A_MOUSE]	24.51	8	10	1.01456	8.95613	0.95221	7.91303	1.0206	13.2685	0.984711	19.1878	0.9786	15.4199	1.07442	16.5637	87.6975	8.35303
A2AJH3	Glycylpeptide N-tetradecanoyltransferase OS=Mus musculus GN=Nmt2 PE=1 SV=1 - [A2AJH3_MOUSE]	29.52	3	7	1.11963	8.48503	0.996577	12.075	0.935742	6.33716	0.907798	16.4584	0.914445	14.5132	1.15677	22.584	56.9483	8.1626
Q11011	Puromycin-sensitive aminopeptidase OS=Mus musculus GN=Npepps PE=1 SV=2 - [PSA_MOUSE]	20.76	7	16	0.919592	9.58154	1.03123	7.26685	1.0322	6.63569	1.06361	7.87689	1.07282	6.39874	0.98063	8.97649	103.26	5.89697
Q3UKP5	Putative uncharacterized protein OS=Mus musculus GN=Xab2 PE=2 SV=1 - [Q3UKP5_MOUSE]	27.13	3	18	0.951855	18.0176	0.976865	12.2667	1.03573	8.28489	1.00433	21.1718	0.994855	13.5973	1.02297	11.9272	99.8413	6.21436
P28738	Kinesin heavy chain isoform 5C OS=Mus musculus GN=Kif5c PE=1 SV=3 - [KIF5C_MOUSE]	22.07	8	10	1.02024	11.221	1.03401	8.95025	0.983165	9.92202	0.949145	21.7058	1.00642	11.942	1.01982	9.70449	109.207	6.18896
P46664	Adenylosuccinate synthetase isozyme 2 OS=Mus musculus GN=Adss PE=1 SV=2 - [PURA2_MOUSE]	44.08	2	15	0.959962	18.9062	0.989318	8.48693	1.0309	14.1437	1.05852	14.7534	1.05494	14.7417	1.04895	15.995	49.9896	6.37939
Q9DCW4	Electron transfer flavoprotein subunit beta OS=Mus musculus GN=Etfb PE=1 SV=3 - [ETFB_MOUSE]	63.14	1	13	0.939675	16.8146	1.02497	8.29758	0.958128	19.4556	1.04641	15.6375	0.975951	15.3059	0.978448	15.6008	27.606	8.104
Q68FH8	Smarcd1 protein OS=Mus musculus GN=Smarcd1 PE=2 SV=2 - [Q68FH8_MOUSE]	44.96	3	15	0.961058	12.8698	1.00395	8.99489	1.08082	10.848	1.00718	14.5278	1.0372	12.1577	0.968306	11.3617	55.0233	9.1001
Q9Z1Z2	Serine-threonine kinase receptor-associated protein OS=Mus musculus GN=Strap PE=1 SV=2 - [STRAP_MOUSE]	54.57	1	15	1.00628	12.2036	0.976925	10.6042	1.04213	11.6841	1.04525	11.1095	0.998979	15.2437	1.06037	13.9989	38.418	5.12256
Q6DI95	Transportin 3 OS=Mus musculus GN=Tnpo3 PE=2 SV=1 - [Q6DI95_MOUSE]	23.51	8	17	0.990665	21.9783	0.988612	9.20946	1.06058	9.06548	1.02221	14.8692	1.00219	15.9757	1.03089	14.4046	104.137	5.56689
Q8BLN5	Lanosterol synthase OS=Mus musculus GN=Lss PE=2 SV=2 - [ERG7_MOUSE]	27.01	2	16	1.02197	14.573	1.00004	9.07905	0.97215	15.925	0.949626	21.538	0.965426	18.06	1.04607	15.215	83.0877	6.40479
Q3UXT6	Putative uncharacterized protein (Fragment) OS=Mus musculus GN=Rbm39 PE=2 SV=1 - [Q3UXT6_MOUSE]	37.43	9	14	0.977757	21.2041	0.994262	13.3363	0.985537	11.2108	0.976856	15.0692	0.973082	16.2546	1.05088	26.3558	58.3302	10.1694
Q99JX4	Eukaryotic translation initiation factor 3 subunit M OS=Mus musculus GN=Eif3m PE=2 SV=1 - [EIF3M_MOUSE]	43.05	3	12	0.96536	19.702	1.02258	13.1184	0.990817	13.5022	0.944276	19.395	0.977628	20.4447	1.02612	25.5837	42.4899	5.74463
Q91VA7	Isocitrate dehydrogenase [NAD] subunit, mitochondrial OS=Mus musculus GN=Idh3b PE=1 SV=1 - [Q91VA7_MOUSE]	46.61	2	15	0.92485	14.1352	0.998364	10.5281	1.05288	9.65353	1.01208	23.0803	0.949504	20.9508	0.979724	16.9232	42.1677	8.60205
Q3TJF2	Obg-like ATPase 1 OS=Mus musculus GN=Ola1 PE=2 SV=1 - [Q3TJF2_MOUSE]	42.17	4	13	0.940935	18.1545	0.984527	10.5693	1.04473	17.1176	1.01224	21.3582	1.05893	10.9326	1.01288	17.9716	44.7593	7.51807
O35638	Cohesin subunit SA-2 OS=Mus musculus GN=Stag2 PE=1 SV=3 - [STAG2_MOUSE]	17.71	4	15	0.899243	22.6219	1.00579	11.7189	1.07711	12.9726	1.03111	11.235	0.973525	14.7268	0.916439	18.2544	141.19	5.42725
P17742	Peptidyl-prolyl cis-trans isomerase A OS=Mus musculus GN=Ppia PE=1 SV=2 - [PPIA_MOUSE]	78.66	8	12	1.01766	13.3421	1.01064	8.43464	0.945539	13.0364	1.04763	15.3537	1.01396	16.4148	1.03741	21.2822	17.9599	7.89893
Q3TJH1	Putative uncharacterized protein OS=Mus musculus GN=Gnai3 PE=2 SV=1 - [Q3TJH1_MOUSE]	51.41	16	7	0.948057	14.1741	1.02887	6.17622	1.00291	7.01009	1.07071	7.01799	0.967516	8.42106	0.891658	10.6799	40.5132	5.56689
Q3UKT3	Putative uncharacterized protein OS=Mus musculus GN=Oat PE=2 SV=1 - [Q3UKT3_MOUSE]	38.72	1	1	1.09007		0.950288		0.986368		0.784565		0.839904		1.5543		48.3229	6.80029
P46460	Vesicle-fusing ATPase OS=Mus musculus GN=Nsf PE=1 SV=2 - [NSF_MOUSE]	30.24	3	20	0.989421	16.1925	1.00193	8.98848	1.03262	12.0451	1.05229	11.9981	1.04453	7.46584	1.02261	10.4154	82.561	6.94678
Q9DC61	Mitochondrial-processing peptidase subunit alpha OS=Mus musculus GN=Pmpca PE=1 SV=1 - [MPPA_MOUSE]	37.21	6	16	1.01303	14.6819	0.970966	8.75314	1.03271	7.69575	1.02606	18.0674	0.98145	16.435	1.01852	15.6267	58.2416	6.82959
Q60848	Lymphocyte-specific helicase OS=Mus musculus GN=Hells PE=1 SV=2 - [HELLS_MOUSE]	22.9	2	16	0.946925	12.3685	1.01532	8.12482	0.966794	14.8662	1.06054	18.9012	0.969147	19.4718	1.00995	13.2311	95.0652	8.00146
P15864	Histone H1.2 OS=Mus musculus GN=Hist1h1c PE=1 SV=2 - [H12_MOUSE]	44.81	4	4	0.971387	15.6617	0.858565	12.1253	1.1212	16.3531	1.12755	26.2456	0.922424	10.9072	1.00914	25.4796	21.2537	11.0044
P35550	rRNA 2'-O-methyltransferase fibrillarin OS=Mus musculus GN=Fbl PE=2 SV=2 - [FBRL_MOUSE]	59.02	3	14	1.037	15.025	0.961233	11.3577	1.0535	16.3619	0.997397	21.3875	1.02008	12.2421	1.13733	24.3361	34.2857	10.2427
Q99JI4	26S proteasome non-ATPase regulatory subunit 6 OS=Mus musculus GN=Psmd6 PE=1 SV=1 - [PSMD6_MOUSE]	41.65	2	17	0.978213	16.0026	0.950655	12.1633	1.0946	15.9867	1.08136	20.0678	1.05969	23.6038	1.1118	19.8694	45.5072	5.51611
Q3TL79	Putative uncharacterized protein OS=Mus musculus GN=Ahsa1 PE=2 SV=1 - [Q3TL79_MOUSE]	64.79	2	15	1.0181	19.7385	0.983989	9.3921	0.950213	17.0849	1.07653	16.9215	1.01969	19.1701	1.10873	19.3883	38.1212	5.52881
Q61877	Envelope protein OS=Mus musculus PE=4 SV=1 - [Q61877_MOUSE]	19.94	27	1	0.794877	4.57929	1.02057	4.47278	1.1657	9.66699	1.07089	9.60385	1.06554	2.71535	0.904552	1.76597	68.466	8.29443
Q99PU8	Putative ATP-dependent RNA helicase DHX30 OS=Mus musculus GN=Dhx30 PE=2 SV=1 - [DHX30_MOUSE]	19.64	2	16	1.03775	12.7611	1.05307	8.19957	0.929173	17.3238	0.933445	12.8075	0.963735	17.6353	0.95047	17.5045	136.583	8.74854
O70194	Eukaryotic translation initiation factor 3 subunit D OS=Mus musculus GN=Eif3d PE=1 SV=2 - [EIF3D_MOUSE]	37.77	1	14	0.957398	14.5945	1.05611	5.32967	0.955923	11.394	1.02303	14.8138	0.997514	7.56482	0.976804	15.2653	63.9484	6.04932
Q8BGH2	Sorting and assembly machinery component 50 homolog OS=Mus musculus GN=Samm50 PE=1 SV=1 - [SAM50_MOUSE]	43.92	1	15	0.920411	7.76095	0.994538	7.42452	1.06425	15.4421	1.01321	14.2691	1.0099	9.77649	1.01075	9.03327	51.8313	6.80029
Q3U8V1	Putative uncharacterized protein OS=Mus musculus GN=Poldip3 PE=2 SV=1 - [Q3U8V1_MOUSE]	45.95	7	15	0.974627	13.5483	1.00656	6.0553	1.02345	11.2983	1.02334	12.0874	0.937895	11.3668	0.964673	10.5677	46.2028	10.0962
Q3UR02	ELAV-like protein OS=Mus musculus GN=Elavl2 PE=1 SV=1 - [Q3UR02_MOUSE]	50.42	11	4	0.895949	13.2097	1.02184	3.05572	1.09365	13.1397	1.07301	23.575	1.07017	13.0661	0.844122	11.0439	39.465	9.12939
F6ZQA3	Protein Numa1 (Fragment) OS=Mus musculus GN=Numa1 PE=1 SV=1 - [F6ZQA3_MOUSE]	34.28	4	1	1.00037	14.8988	1.05193	2.93424	0.934969	18.0723	1.03418	1.32011	0.917396	13.8773	0.892383	0.518527	82.8327	9.43701
Q9R1P4	Proteasome subunit alpha type-1 OS=Mus musculus GN=Psma1 PE=1 SV=1 - [PSA1_MOUSE]	63.5	3	14	1.03833	13.0143	0.973184	8.91177	1.01595	12.1319	0.953762	15.6758	1.04319	12.9718	1.03106	14.49	29.5278	6.45557
P29758	Ornithine aminotransferase, mitochondrial OS=Mus musculus GN=Oat PE=1 SV=1 - [OAT_MOUSE]	38.72	2	1	1.0522		0.979515		0.985615		0.970747		0.911512		1.19266		48.3239	6.62451
Q8BTU6	Eukaryotic initiation factor 4A-II OS=Mus musculus GN=Eif4a2 PE=1 SV=1 - [Q8BTU6_MOUSE]	44.48	5	4	1.11944	14.9178	1.00227	0.721445	0.902382	21.4209	0.913587	0.47933	0.827767	9.10816	0.807056	16.5754	41.2642	5.64307
G3UWX1	Replication factor C subunit 1 OS=Mus musculus GN=Rfc1 PE=1 SV=1 - [G3UWX1_MOUSE]	18.14	10	16	1.00484	19.2174	1.00114	6.74516	1.03525	16.1719	1.03337	20.2079	0.972567	13.6478	0.968825	16.6997	125.787	9.34912
O08807	Peroxiredoxin-4 OS=Mus musculus GN=Prdx4 PE=1 SV=1 - [PRDX4_MOUSE]	56.2	3	8	1.04145	20.48	0.96832	10.0279	0.953299	13.9557	0.994945	15.6492	0.932526	12.3742	1.07723	22.921	31.0331	7.15186
P62702	40S ribosomal protein S4, X isoform OS=Mus musculus GN=Rps4x PE=2 SV=2 - [RS4X_MOUSE]	50.95	5	14	0.994918	14.7505	0.987562	10.5068	0.994014	12.0718	0.96204	17.5803	1.05071	14.0192	1.12511	22.6005	29.5791	10.1548
Q8VI75	Importin-4 OS=Mus musculus GN=Ipo4 PE=1 SV=1 - [IPO4_MOUSE]	22.09	3	17	1.05024	20.4311	1.08174	7.96109	0.938749	12.0052	0.974759	16.9325	0.986072	15.4416	1.00397	21.1669	119.198	5.03369
Q9DCL9	Multifunctional protein ADE2 OS=Mus musculus GN=Paics PE=1 SV=4 - [PUR6_MOUSE]	45.65	5	17	1.08025	18.2128	1.0035	14.1444	0.942336	10.6086	0.998827	15.0367	0.928741	19.6005	1.02696	15.1273	46.9761	7.2251
Q3TXN6	Putative uncharacterized protein (Fragment) OS=Mus musculus GN=Cstf3 PE=2 SV=1 - [Q3TXN6_MOUSE]	29.23	3	16	0.933488	13.8008	1.01815	7.60474	1.00371	12.004	1.04695	17.8109	0.924437	10.7582	0.968794	25.6623	82.5297	8.23584
Q8BYA0	Tubulin-specific chaperone D OS=Mus musculus GN=Tbcd PE=2 SV=1 - [TBCD_MOUSE]	20.15	3	16	1.04296	10.3625	1.01512	13.4057	0.992997	16.1001	0.968325	12.7641	1.0256	13.4598	0.995653	19.3859	133.236	6.50732
Q8R2W6	RNA binding motif protein 28 OS=Mus musculus GN=Rbm28 PE=2 SV=1 - [Q8R2W6_MOUSE]	33.4	2	1	0.830809		1.00752		1.14915		1.01579		1.0367		0.875351		56.2766	9.64209
Q6ZWN5	40S ribosomal protein S9 OS=Mus musculus GN=Rps9 PE=1 SV=3 - [RS9_MOUSE]	49.48	7	15	0.967553	31.9576	1.00363	8.10372	1.01136	22.9406	0.99969	20.0604	1.06665	24.7887	1.11114	33.2419	22.5776	10.6528
D3YXK2	Scaffold attachment factor B1 OS=Mus musculus GN=Safb PE=1 SV=2 - [SAFB1_MOUSE]	18.25	4	11	0.94647	14.6571	0.925751	7.3185	1.13431	11.9595	1.06392	8.79242	0.975293	10.9305	0.889012	10.7946	105.04	5.35107
Q99KD5	Protein unc-45 homolog A OS=Mus musculus GN=Unc45a PE=1 SV=2 - [UN45A_MOUSE]	16.84	4	10	0.994134	6.12041	1.05869	9.25146	0.934688	20.2025	0.948252	13.023	1.00325	20.9663	0.986113	14.4099	103.382	6.34131
Q3TWV4	AP-2 complex subunit mu OS=Mus musculus GN=Ap2m1 PE=1 SV=1 - [Q3TWV4_MOUSE]	38.34	5	13	0.952006	11.8852	0.987719	7.60996	1.04505	5.34862	1.02045	5.47593	0.999229	8.97251	1.03882	8.10842	49.3579	9.53955
Q8VD46	Ankyrin repeat, SAM and basic leucine zipper domain-containing protein 1 OS=Mus musculus GN=Asz1 PE=1 SV=2 - [ASZ1_MOUSE]	33.89	2	11	0.949919	23.1866	0.991279	9.15419	1.0195	23.8332	0.979953	14.1582	0.925406	15.0403	0.999749	14.8083	52.9507	6.23975
P35700	Peroxiredoxin-1 OS=Mus musculus GN=Prdx1 PE=1 SV=1 - [PRDX1_MOUSE]	68.84	5	10	0.961582	12.2172	1.00468	8.99221	1.02721	15.3945	1.1587	10.0417	1.09646	11.905	1.0975	19.791	22.1624	8.11865
E9Q640	RNA-binding protein 26 OS=Mus musculus GN=Rbm26 PE=1 SV=1 - [E9Q640_MOUSE]	18.38	4	15	0.912792	18.1076	0.986068	8.47313	1.09212	6.75494	1.07804	8.80654	1.03888	11.5529	0.917719	13.9861	112.594	9.43701
Q99M31	Heat shock 70 kDa protein 14 OS=Mus musculus GN=Hspa14 PE=2 SV=2 - [HSP7E_MOUSE]	35.17	3	15	0.98763	11.2356	1.0161	8.40574	0.999141	16.3923	0.943863	13.2951	0.984331	14.3906	1.01028	21.1433	54.6159	5.92236
A2CG76	Histone-lysine N-methyltransferase EHMT2 OS=Mus musculus GN=Ehmt2 PE=1 SV=1 - [A2CG76_MOUSE]	19.69	7	15	0.925592	15.0672	0.991053	3.70984	1.05086	10.9903	1.03332	11.1844	0.957538	13.9224	0.905172	13.1194	134.602	5.96045
P53569	CCAAT/enhancer-binding protein zeta OS=Mus musculus GN=Cebpz PE=1 SV=2 - [CEBPZ_MOUSE]	21.39	3	17	0.94348	18.4142	0.963559	10.5227	1.12553	15.0947	1.04977	12.9523	0.956566	8.63437	0.9835	15.7076	120.187	5.74463
A2AL85	Aspartyl/asparaginyl beta-hydroxylase OS=Mus musculus GN=Asph PE=1 SV=1 - [A2AL85_MOUSE]	36.83	27	18	0.920089	25.1942	0.961972	11.9335	1.12577	12.1799	1.01597	16.5945	0.982383	17.5324	0.969874	20.0132	81.4182	5.10986
P23475	X-ray repair cross-complementing protein 6 OS=Mus musculus GN=Xrcc6 PE=1 SV=5 - [XRCC6_MOUSE]	30.1	5	15	0.962328	11.4752	0.979213	7.50142	1.03827	9.20556	0.939252	16.0133	1.00148	11.142	1.03378	7.10554	69.4409	6.78564
Q6KCD5	Nipped-B-like protein OS=Mus musculus GN=Nipbl PE=1 SV=1 - [NIPBL_MOUSE]	10.29	4	21	0.935177	14.3526	1.0169	8.04394	1.065	13.5768	0.99035	19.5994	1.0011	18.491	0.889042	11.167	315.253	7.91357
P08030	Adenine phosphoribosyltransferase OS=Mus musculus GN=Aprt PE=1 SV=2 - [APT_MOUSE]	71.11	2	10	1.06584	14.6437	1.00052	6.39588	0.914975	14.4717	0.95366	13.9694	1.00985	15.0489	1.10259	12.1525	19.7115	6.78564
Q3THP1	Putative uncharacterized protein OS=Mus musculus GN=Dpp3 PE=2 SV=1 - [Q3THP1_MOUSE]	25.61	8	14	0.979526	14.8407	1.01692	9.57837	0.971652	10.8627	0.911676	16.6185	0.964411	13.4101	1.01008	11.954	82.8311	5.33838
Q99JW7	Cdc2a protein (Fragment) OS=Mus musculus GN=Cdk1 PE=2 SV=1 - [Q99JW7_MOUSE]	78.64	74	17	1.01829	13.3768	1.00454	7.77049	0.985532	12.102	1.01528	17.6159	1.00806	12.4642	1.08433	15.7346	33.8109	8.67529
Q3TLX1	Putative uncharacterized protein OS=Mus musculus GN=Nampt PE=2 SV=1 - [Q3TLX1_MOUSE]	40.73	2	16	1.00256	15.3421	1.00974	5.75901	0.956537	16.3226	1.02286	10.9237	0.955522	13.5167	1.05675	14.58	55.4285	7.15186
P43274	Histone H1.4 OS=Mus musculus GN=Hist1h1e PE=1 SV=2 - [H14_MOUSE]	42.92	3	5	0.875297	29.5266	0.962834	16.6227	1.06165	16.1146	1.1659	27.2537	1.0596	16.5587	0.916355	33.5636	21.964	11.1069
D3YWX2	YLP motif-containing protein 1 OS=Mus musculus GN=Ylpm1 PE=1 SV=2 - [D3YWX2_MOUSE]	11.45	7	19	0.978621	19.6156	0.992307	6.28482	1.06279	9.28658	1.08912	10.7866	1.03011	9.17148	0.97863	12.1425	240.901	6.68311
D3Z158	Protein Qars OS=Mus musculus GN=Qars PE=1 SV=1 - [D3Z158_MOUSE]	29.17	8	17	0.946041	9.92006	1.04047	10.0341	1.00145	6.24685	1.01597	12.2786	0.997712	8.59133	1.0352	10.629	81.4737	7.53271
Q8BH78	Reticulon OS=Mus musculus GN=Rtn4 PE=1 SV=1 - [Q8BH78_MOUSE]	51.12	4	1	1.14807	3.34598	0.831205	4.87338	1.06994	2.85934	0.488115	45.3121	0.757515	10.8352	1.27355	5.46829	38.3801	4.77979
P43277	Histone H1.3 OS=Mus musculus GN=Hist1h1d PE=1 SV=2 - [H13_MOUSE]	45.7	3	2	0.910867	17.9506	0.956697	9.8061	1.15617	4.39222	1.22679	3.7622	0.947284	2.54307	0.807812	8.34922	22.0861	11.0337
Q9CQC6	Basic leucine zipper and W2 domain-containing protein 1 OS=Mus musculus GN=Bzw1 PE=1 SV=1 - [BZW1_MOUSE]	35.56	6	12	0.870396	13.0194	1.03025	8.893	1.09006	9.69788	1.09364	8.61056	0.975418	8.64641	0.977316	10.0936	48.0127	5.92236
P57722	Poly(rC)-binding protein 3 OS=Mus musculus GN=Pcbp3 PE=2 SV=3 - [PCBP3_MOUSE]	49.06	4	7	1.02208	15.1724	1.05251	11.7852	0.981999	10.6648	0.986606	12.5068	1.06199	8.93576	1.05122	21.4016	39.2693	7.51807
O08759	Ubiquitin-protein ligase E3A OS=Mus musculus GN=Ube3a PE=1 SV=2 - [UBE3A_MOUSE]	24.25	4	17	0.942972	13.5262	1.04348	8.10397	0.986088	10.4542	1.12073	18.0161	1.04685	16.4526	0.917125	11.8402	99.7557	5.08447
Q9QZM0	Ubiquilin-2 OS=Mus musculus GN=Ubqln2 PE=1 SV=2 - [UBQL2_MOUSE]	24.29	1	6	0.931086	11.7332	1.01658	7.03288	1.01119	14.0496	1.01656	13.1863	1.06831	12.2222	1.08005	25.2135	67.3083	5.22412
Q8BGT5	Alanine aminotransferase 2 OS=Mus musculus GN=Gpt2 PE=1 SV=1 - [ALAT2_MOUSE]	33.52	2	12	0.946247	13.5064	1.00318	6.82597	1.04125	8.78068	1.05624	9.15919	1.0223	11.6778	1.02219	14.0936	57.9065	8.00146
E9PZJ8	Activating signal cointegrator 1 complex subunit 3 OS=Mus musculus GN=Ascc3 PE=1 SV=1 - [ASCC3_MOUSE]	10.69	2	17	0.992479	13.2517	0.987535	8.69449	0.972383	11.2623	0.920557	17.8624	0.942402	14.2256	0.973207	16.5722	250.398	7.02002
P62806	Histone H4 OS=Mus musculus GN=Hist1h4a PE=1 SV=2 - [H4_MOUSE]	64.08	2	3	0.961077	33.5721	0.946505	10.5411	1.03755	26.3639	1.10414	16.4638	1.09132	20.4852	1.00762	28.897	11.3604	11.356
Q3TIX9	U4/U6.U5 tri-snRNP-associated protein 2 OS=Mus musculus GN=Usp39 PE=2 SV=2 - [SNUT2_MOUSE]	30.67	1	14	0.967529	19.8139	0.980126	11.5145	1.01623	13.3559	1.06588	8.6381	0.982707	8.75437	0.991099	14.6874	65.1056	8.89502
P61982	14-3-3 protein gamma OS=Mus musculus GN=Ywhag PE=1 SV=2 - [1433G_MOUSE]	61.13	3	8	1.01763	10.6372	0.995715	9.29876	0.981359	10.4114	0.996459	15.5933	1.17005	12.9242	1.1014	19.494	28.2849	4.89404
Q9D0G0	28S ribosomal protein S30, mitochondrial OS=Mus musculus GN=Mrps30 PE=2 SV=1 - [RT30_MOUSE]	44.12	1	14	1.007	10.8683	1.01886	7.53723	0.967946	11.1115	1.05967	9.79343	0.979953	9.2951	0.941367	13.1973	49.908	9.37842
Q9D554	Splicing factor 3A subunit 3 OS=Mus musculus GN=Sf3a3 PE=2 SV=2 - [SF3A3_MOUSE]	38.92	1	17	0.947112	20.0728	0.965804	7.43329	1.07883	19.6215	0.98368	15.2997	0.994801	13.3258	0.99435	16.6601	58.8052	5.33838
Q8CGF7	Transcription elongation regulator 1 OS=Mus musculus GN=Tcerg1 PE=1 SV=2 - [TCRG1_MOUSE]	18.91	2	19	0.937134	12.4511	0.993618	9.76821	1.06718	13.6554	1.06878	20.54	1.00104	5.77532	0.968656	12.0863	123.71	8.646
Q60710	Deoxynucleoside triphosphate triphosphohydrolase SAMHD1 OS=Mus musculus GN=Samhd1 PE=1 SV=2 - [SAMH1_MOUSE]	33.49	12	14	0.956552	18.0737	1.00787	4.52369	1.06053	12.6959	1.03803	13.6121	1.03679	9.28004	0.975157	22.2066	72.6042	7.95752
Q9Z2I9	Succinyl-CoA ligase [ADP-forming] subunit beta, mitochondrial OS=Mus musculus GN=Sucla2 PE=1 SV=2 - [SUCB1_MOUSE]	38.44	5	15	0.92307	5.94005	0.995552	9.70989	1.11375	11.0152	1.11082	7.21342	1.02472	5.95346	0.957527	14.3067	50.0821	7.00537
Q8BLD4	MCG16669, isoform CRA_f OS=Mus musculus GN=Tardbp PE=1 SV=1 - [Q8BLD4_MOUSE]	43.96	19	1	1.39886	17.2951	0.841154	6.66361	0.82531	18.0024	0.639116	8.7018	0.70662	26.6932	1.10042	25.753	33.5749	7.06396
Q8C2D1	Putative uncharacterized protein OS=Mus musculus GN=Hars PE=2 SV=1 - [Q8C2D1_MOUSE]	40.28	6	15	0.940716	12.7779	1.00562	8.70807	1.04404	11.6658	1.06403	10.1632	1.02303	10.4448	0.999112	16.5819	57.3661	5.84619
Q8VEE4	Replication protein A 70 kDa DNA-binding subunit OS=Mus musculus GN=Rpa1 PE=1 SV=1 - [RFA1_MOUSE]	23.27	3	14	0.973484	14.5429	1.0286	9.2927	1.00369	11.3891	1.08952	11.2287	1.03031	13.9257	1.11105	18.9218	68.9936	7.91357
Q3UE11	Putative uncharacterized protein OS=Mus musculus PE=2 SV=1 - [Q3UE11_MOUSE]	32.28	7	15	1.0841	22.0292	0.939201	9.49599	0.952182	16.0214	0.991752	15.7477	1.01522	9.05624	1.09093	18.984	83.5143	6.53662
D3YUM1	NADH dehydrogenase [ubiquinone] flavoprotein 1, mitochondrial OS=Mus musculus GN=Ndufv1 PE=1 SV=1 - [D3YUM1_MOUSE]	44.84	6	12	0.996015	18.5611	1.05218	9.21708	0.94583	16.1113	0.943934	16.0033	0.958605	12.4863	0.968402	5.78481	49.8812	8.07471
B9EHJ3	Tight junction protein ZO-1 OS=Mus musculus GN=Tjp1 PE=1 SV=1 - [B9EHJ3_MOUSE]	13.89	3	17	0.994546	10.9149	0.984125	11.52	1.01349	13.3478	1.01841	13.0244	1.00146	12.5123	1.00249	12.2885	188.736	6.66846
Q3UDL9	Putative uncharacterized protein (Fragment) OS=Mus musculus GN=Bclaf1 PE=2 SV=1 - [Q3UDL9_MOUSE]	20.98	10	17	0.927282	17.4363	0.982782	7.77671	1.06983	13.3169	1.07365	16.9222	0.964312	18.9833	0.940663	12.0191	103.178	10.1108
Q9Z0W3	Nuclear pore complex protein Nup160 OS=Mus musculus GN=Nup160 PE=1 SV=2 - [NU160_MOUSE]	14.98	1	16	0.929573	17.5018	0.985574	14.7226	1.05032	18.7976	1.01398	23.0656	0.978918	17.408	0.907834	17.6576	158.13	5.51611
Q564G1	Tropomyosin 1, alpha OS=Mus musculus GN=Tpm1 PE=2 SV=1 - [Q564G1_MOUSE]	45.77	14	1	0.951985		0.950425		1.10873		1.22535		1.08305		1.00245		32.6886	4.75439
B2RWW1	Microtubule-associated protein 1S OS=Mus musculus GN=Map1s PE=2 SV=1 - [B2RWW1_MOUSE]	25.28	2	17	0.993048	10.0763	1.01025	8.6302	0.997644	10.7249	1.0239	8.42521	0.967758	11.3231	0.969813	10.2592	102.961	7.02002
G3UWZ0	Bromodomain adjacent to zinc finger domain protein 1A OS=Mus musculus GN=Baz1a PE=1 SV=1 - [G3UWZ0_MOUSE]	13.6	8	17	0.948878	13.7653	0.962194	8.38581	1.08989	6.84223	1.05792	9.37911	0.941129	7.63141	0.885829	16.1312	178.057	6.53662
Q8CCJ3	E3 UFM1-protein ligase 1 OS=Mus musculus GN=Ufl1 PE=1 SV=2 - [UFL1_MOUSE]	28.12	1	16	0.90975	14.6434	1.01551	11.5902	1.04613	13.8551	1.01169	18.21	0.927933	18.3468	0.90891	18.4831	89.4645	6.66846
P55096	ATP-binding cassette sub-family D member 3 OS=Mus musculus GN=Abcd3 PE=1 SV=2 - [ABCD3_MOUSE]	24.13	5	11	0.863521	21.7133	0.986704	8.37289	1.07359	14.852	1.01974	13.7221	0.982114	10.8564	0.943665	13.0496	75.4263	9.26123
Q8VCN5	Cystathionine gamma-lyase OS=Mus musculus GN=Cth PE=1 SV=1 - [CGL_MOUSE]	47.24	1	14	0.971124	14.54	1.03535	7.1108	0.994048	12.308	1.03049	14.3632	1.08392	16.2689	1.02131	16.1715	43.5392	7.6499
E9PX48	Dedicator of cytokinesis protein 7 OS=Mus musculus GN=Dock7 PE=1 SV=1 - [E9PX48_MOUSE]	13.68	10	22	0.988634	20.878	0.985079	9.11978	1.01838	20.9854	0.976114	16.2602	0.961736	16.1894	0.935492	23.4386	237.945	6.78564
P62962	Profilin-1 OS=Mus musculus GN=Pfn1 PE=1 SV=2 - [PROF1_MOUSE]	90	5	10	1.04788	10.5901	1.00122	9.4713	0.998883	12.8562	1.01654	10.8592	1.03988	12.5031	1.0718	17.5823	14.9475	8.27979
P32233	Developmentally-regulated GTP-binding protein 1 OS=Mus musculus GN=Drg1 PE=1 SV=1 - [DRG1_MOUSE]	42.51	3	13	0.95987	10.2738	1.0184	8.2371	0.983754	12.2254	1.03323	6.42344	1.02598	6.89648	1.11975	17.3648	40.4868	8.89502
Q61344	Beta-tropomyosin OS=Mus musculus GN=Tpm2 PE=2 SV=1 - [Q61344_MOUSE]	40.85	9	5	0.937407	42.3574	0.91774	33.4814	0.989684	25.3023	0.940886	38.1813	1.04716	12.0443	1.0212	33.9633	32.7806	4.67822
Q9CQV8	14-3-3 protein beta/alpha OS=Mus musculus GN=Ywhab PE=1 SV=3 - [1433B_MOUSE]	50.81	4	6	1.01034	16.6982	0.985696	8.97001	1.01234	12.0302	1.032	12.3421	1.07021	10.6207	1.0439	17.3061	28.0689	4.83057
Q3TMM5	Putative uncharacterized protein OS=Mus musculus GN=Nono PE=2 SV=1 - [Q3TMM5_MOUSE]	35.94	1	1	0.71763		1.02804		1.22547		1.08007		0.992751		0.839869		54.5114	8.79248
A2AUK8	Band 4.1-like protein 1 OS=Mus musculus GN=Epb4.1l1 PE=1 SV=1 - [A2AUK8_MOUSE]	24.68	9	14	0.976521	10.7739	0.990223	11.4152	1.09861	13.0979	1.0412	11.2032	1.07446	9.08335	1.08243	8.38944	96.7933	5.65576
Q78ZA7	Nucleosome assembly protein 1-like 4 OS=Mus musculus GN=Nap1l4 PE=1 SV=1 - [NP1L4_MOUSE]	35.73	3	9	1.00379	14.1367	0.996672	10.6848	0.968301	9.85094	0.977398	15.3057	0.998803	11.7188	1.07588	13.6804	42.6529	4.66553
O35691	Pinin OS=Mus musculus GN=Pnn PE=1 SV=4 - [PININ_MOUSE]	30.76	3	17	0.897377	18.2313	0.966278	6.58596	1.11484	9.66088	1.10269	9.58752	1.00314	19.989	0.962784	14.3488	82.3864	7.00537
J3KMH5	Melanoma inhibitory activity protein 3 OS=Mus musculus GN=Mia3 PE=1 SV=1 - [J3KMH5_MOUSE]	22.66	3	1	1.0308	3.79687	0.896759	5.10958	1.10087	1.73608	1.04954	0.289702	0.945044	12.3313	1.14309	7.67917	87.1545	8.80713
E9PYT3	Atlastin-3 OS=Mus musculus GN=Atl3 PE=1 SV=1 - [E9PYT3_MOUSE]	40.11	4	14	0.993438	11.4773	0.990229	8.23783	1.01196	10.8118	1.0402	16.9372	0.963796	9.70639	1.00278	12.6216	60.1933	5.80811
Q5PSV9	Mediator of DNA damage checkpoint protein 1 OS=Mus musculus GN=Mdc1 PE=1 SV=1 - [MDC1_MOUSE]	13.88	3	16	1.08985	16.2133	0.992961	7.93697	0.927419	13.8952	0.973038	13.3503	0.968011	6.61582	0.873884	18.5647	184.558	5.18604
Q8C2T9	Putative uncharacterized protein OS=Mus musculus GN=Ik PE=2 SV=1 - [Q8C2T9_MOUSE]	31.96	5	15	0.925783	20.317	0.974435	7.34079	1.13179	12.8005	1.12844	7.75233	1.01675	7.83559	0.974045	9.75136	65.5488	6.63916
O70310	Glycylpeptide N-tetradecanoyltransferase 1 OS=Mus musculus GN=Nmt1 PE=1 SV=1 - [NMT1_MOUSE]	34.27	1	9	0.983441	12.6064	0.996133	12.6291	1.01132	9.69583	0.883103	17.1301	0.967793	16.1626	1.01756	14.7703	56.8519	8.00146
B2M1R7	Poly(RC) binding protein 2 OS=Mus musculus GN=Pcbp2 PE=2 SV=1 - [B2M1R7_MOUSE]	51.52	4	1	1.10634		0.892722		1.03959		0.794294		0.824301		0.82883		38.1264	6.78564
O54825	Bystin OS=Mus musculus GN=Bysl PE=1 SV=3 - [BYST_MOUSE]	38.99	2	14	0.93501	12.1387	0.992813	12.2378	1.08932	16.6701	1.04104	17.0949	1.01585	14.2074	0.961288	13.4345	49.752	7.78174
E9PZF0	Nucleoside diphosphate kinase OS=Mus musculus GN=Gm20390 PE=3 SV=1 - [E9PZF0_MOUSE]	76.4	5	5	1.12971	6.77876	1.0049	12.36	0.88946	17.9522	0.931351	5.35669	0.977879	6.11942	1.24756	13.7719	30.1807	8.71924
E9QKG6	Ankyrin repeat domain-containing protein 17 OS=Mus musculus GN=Ankrd17 PE=1 SV=1 - [E9QKG6_MOUSE]	10.16	12	16	1.0046	10.9551	1.01674	7.81139	0.970573	9.31927	0.971298	12.6356	0.98503	13.5186	0.953265	18.4251	246.472	6.69775
P18242	Cathepsin D OS=Mus musculus GN=Ctsd PE=1 SV=1 - [CATD_MOUSE]	36.59	19	12	1.05889	15.8301	0.974816	10.2102	0.966179	16.6218	0.973733	15.8266	0.976301	17.1124	1.03223	16.1202	44.925	7.15186
Q8R010	Aminoacyl tRNA synthase complex-interacting multifunctional protein 2 OS=Mus musculus GN=Aimp2 PE=1 SV=2 - [AIMP2_MOUSE]	45.31	2	9	1.04259	19.8653	1.02247	9.86003	0.921159	15.0411	0.935115	18.9171	0.931438	9.08642	0.97711	16.2906	35.3552	7.82568
P27601	Guanine nucleotide-binding protein subunit alpha-13 OS=Mus musculus GN=Gna13 PE=1 SV=1 - [GNA13_MOUSE]	48.54	10	15	0.961884	17.4498	1.01195	7.24918	0.992014	15.497	1.05317	5.6795	0.978184	10.9685	1.03502	9.62047	44.0268	8.20654
Q9CVB6	Actin-related protein 2/3 complex subunit 2 OS=Mus musculus GN=Arpc2 PE=1 SV=3 - [ARPC2_MOUSE]	51.67	5	15	0.940532	12.9116	1.00827	5.67917	1.01724	11.0356	0.998648	15.6965	0.977816	12.2847	1.03445	14.0535	34.3355	7.35693
P47962	60S ribosomal protein L5 OS=Mus musculus GN=Rpl5 PE=1 SV=3 - [RL5_MOUSE]	45.12	5	14	1.04923	21.1696	1.00013	9.92964	0.974766	16.5768	1.02724	18.9725	1.0069	18.4525	1.05601	22.8797	34.3787	9.77393
B7ZN33	Nisch protein (Fragment) OS=Mus musculus GN=Nisch PE=2 SV=1 - [B7ZN33_MOUSE]	13.48	10	12	1.09203	16.2736	1.02435	11.0194	0.884606	15.2202	1.03446	12.2427	1.00201	20.2271	1.02445	11.8673	155.808	5.08447
E9Q555	E3 ubiquitin-protein ligase RNF213 OS=Mus musculus GN=Rnf213 PE=2 SV=1 - [RN213_MOUSE]	5.46	4	22	0.926375	17.8403	1.0782	9.19497	0.919467	15.9667	0.926949	20.0911	1.06826	15.1151	0.96508	17.4273	584.127	6.771
Q9D0I8	mRNA turnover protein 4 homolog OS=Mus musculus GN=Mrto4 PE=2 SV=1 - [MRT4_MOUSE]	59	4	16	0.973191	19.7846	1.03212	8.86608	0.992503	13.3928	1.06204	14.5234	1.03576	12.4354	1.07149	20.2261	27.5281	8.54346
Q3TKC5	Putative uncharacterized protein (Fragment) OS=Mus musculus GN=Ppat PE=2 SV=1 - [Q3TKC5_MOUSE]	30.4	5	11	0.948948	22.8737	1.02624	8.38708	0.985544	14.7987	1.08296	11.4413	1.05224	12.3366	0.979283	13.6274	52.8082	7.21045
P24369	Peptidyl-prolyl cis-trans isomerase B OS=Mus musculus GN=Ppib PE=1 SV=2 - [PPIB_MOUSE]	58.8	3	12	0.99171	13.6589	0.962389	7.58894	1.08081	13.0668	1.06835	16.2769	1.00163	13.3773	1.08232	18.2544	23.6986	9.5542
P21550	Beta-enolase OS=Mus musculus GN=Eno3 PE=1 SV=3 - [ENOB_MOUSE]	31.11	6	3	1.09738	7.98565	1.05101	0.945947	0.83869	17.795	0.751008	20.2469	0.898714	26.1078	0.889209	2.90838	46.9953	7.18115
P47911	60S ribosomal protein L6 OS=Mus musculus GN=Rpl6 PE=1 SV=3 - [RL6_MOUSE]	50.34	3	16	1.04487	16.7619	1.00182	9.93622	0.947389	14.8509	0.962311	13.38	0.955819	13.263	1.02514	25.6536	33.4889	10.6968
Q3TGG2	Ataxin-2-like protein OS=Mus musculus GN=Atxn2l PE=1 SV=1 - [Q3TGG2_MOUSE]	19.62	4	1	1.16581		0.784228		1.11434		0.739349		0.881212		0.981275		105.381	7.97217
Q08EC1	WD repeat domain 75 OS=Mus musculus GN=Wdr75 PE=2 SV=1 - [Q08EC1_MOUSE]	24	10	16	0.97568	17.9831	0.973658	9.76887	1.07034	14.0933	1.08843	13.574	1.005	16.0138	0.995831	13.7351	93.8629	6.17627
Q3TF41	Nucleosome assembly protein 1-like 1, isoform CRA_d OS=Mus musculus GN=Nap1l1 PE=2 SV=1 - [Q3TF41_MOUSE]	40.76	5	10	0.994671	28.6975	0.994076	13.4631	1.01056	14.3502	1.0172	21.3686	1.03315	16.2396	1.05987	22.2148	42.7059	4.55127
P28352	DNA-(apurinic or apyrimidinic site) lyase OS=Mus musculus GN=Apex1 PE=1 SV=2 - [APEX1_MOUSE]	48.58	4	11	1.0299	13.2224	1.00175	7.38335	0.987201	12.6007	1.01757	14.7942	1.00933	16.4318	1.05026	11.6707	35.4681	7.91357
P47753	F-actin-capping protein subunit alpha-1 OS=Mus musculus GN=Capza1 PE=1 SV=4 - [CAZA1_MOUSE]	64.34	6	9	1.00311	10.1625	0.996234	4.16456	1.01769	11.3184	1.04248	12.0266	0.976852	8.60516	0.981092	14.2809	32.9193	5.5542
Q8CIG8	Protein arginine N-methyltransferase 5 OS=Mus musculus GN=Prmt5 PE=1 SV=3 - [ANM5_MOUSE]	32.97	3	16	0.975889	13.7093	1.02325	10.6248	1.00036	15.5355	1.05214	16.2819	1.03746	13.8661	1.03947	13.1146	72.6336	6.41748
Q64521	Glycerol-3-phosphate dehydrogenase, mitochondrial OS=Mus musculus GN=Gpd2 PE=1 SV=2 - [GPDM_MOUSE]	29.02	2	17	0.969143	16.8027	0.988343	11.4241	1.05183	11.8356	1.06367	17.734	0.992768	13.528	1.01307	17.2377	80.9025	6.60986
Q91YK2	Ribosomal RNA processing protein 1 homolog B OS=Mus musculus GN=Rrp1b PE=1 SV=2 - [RRP1B_MOUSE]	27.76	2	1	1.07776		1.14572		0.767577		0.857932		0.982238		0.797953		80.5321	9.71533
G5E8R1	Tropomyosin 1, alpha, isoform CRA_j OS=Mus musculus GN=Tpm1 PE=1 SV=1 - [G5E8R1_MOUSE]	48.79	10	2	1.07997	9.39393	0.993876	0.90949	1.02293	8.30871	1.13852	16.6919	1.12154	7.86385	1.00061	4.4379	28.5395	4.76709
Q6IRT4	Eukaryotic translation initiation factor 3 subunit F OS=Mus musculus GN=Eif3f PE=2 SV=1 - [Q6IRT4_MOUSE]	49.17	7	13	1.03078	13.8522	0.974179	9.97612	0.998241	14.0931	0.925268	12.9766	1.01729	11.623	1.06076	16.9311	37.8573	5.57959
P51410	60S ribosomal protein L9 OS=Mus musculus GN=Rpl9 PE=1 SV=2 - [RL9_MOUSE]	64.58	5	10	1.0612	15.1325	1.00468	10.4279	0.95145	14.7991	0.987411	8.84686	0.951357	15.2456	1.10043	14.6266	21.8678	9.94971
P35486	Pyruvate dehydrogenase E1 component subunit alpha, somatic form, mitochondrial OS=Mus musculus GN=Pdha1 PE=1 SV=1 - [ODPA_MOUSE]	48.21	1	18	0.99874	14.7687	1.00832	6.21496	0.958173	13.5193	1.02581	12.295	0.977357	9.80764	1.03414	12.6002	43.2036	8.19189
Q3V3K6	Putative uncharacterized protein OS=Mus musculus GN=Pigs PE=2 SV=1 - [Q3V3K6_MOUSE]	27.21	17	10	1.07946	15.8596	1.01633	6.61108	0.912651	8.78199	0.933098	18.2938	0.908955	20.3079	0.977424	22.838	61.6684	6.93213
O54833	Casein kinase II subunit alpha' OS=Mus musculus GN=Csnk2a2 PE=2 SV=1 - [CSK22_MOUSE]	46	4	11	1.07449	13.4415	0.997253	7.32405	0.990978	10.1568	1.0423	7.34191	0.994436	12.3385	1.08273	13.0081	41.1891	8.55811
Q5EBQ0	Voltage-dependent anion channel 3 OS=Mus musculus GN=Vdac3 PE=2 SV=1 - [Q5EBQ0_MOUSE]	54.58	5	11	1.05988	16.1962	0.944252	10.7569	0.989113	21.5608	1.01925	11.6739	1.01562	13.3542	1.20328	18.5198	30.8644	8.79248
Q3TY98	V-type proton ATPase subunit a OS=Mus musculus GN=Atp6v0a1 PE=2 SV=1 - [Q3TY98_MOUSE]	23.49	10	14	0.993111	12.8338	0.982405	10.424	1.03478	20.8399	0.95699	7.54825	0.972818	13.1709	1.05106	15.3468	89.3778	6.85889
B2RUK1	Pard3 protein OS=Mus musculus GN=Pard3 PE=2 SV=1 - [B2RUK1_MOUSE]	14.65	21	14	0.975585	13.9915	1.04557	5.15898	1.02624	8.11745	1.00334	10.655	1.00819	10.132	0.96804	4.11216	145.578	7.62061
Q9QZD9	Eukaryotic translation initiation factor 3 subunit I OS=Mus musculus GN=Eif3i PE=1 SV=1 - [EIF3I_MOUSE]	70.15	4	16	1.04898	14.0603	0.971756	6.54348	1.00417	16.2069	1.03237	12.622	1.01194	9.69321	1.15801	8.8716	36.4376	5.64307
P31324	cAMP-dependent protein kinase type II-beta regulatory subunit OS=Mus musculus GN=Prkar2b PE=1 SV=3 - [KAP3_MOUSE]	37.5	3	8	0.984778	15.9969	1.05092	8.08901	0.920258	8.92592	1.03005	8.48381	1.12075	23.3061	0.995168	15.5069	46.138	4.98291
Q8R3C6	Probable RNA-binding protein 19 OS=Mus musculus GN=Rbm19 PE=1 SV=1 - [RBM19_MOUSE]	21.32	1	16	1.00664	11.935	0.979598	9.86689	1.00267	14.2423	0.973895	24.7441	0.969242	13.6277	0.912046	22.0267	106.018	6.56592
E9QML5	Zinc finger protein 638 OS=Mus musculus GN=Zfml PE=1 SV=1 - [E9QML5_MOUSE]	12.51	9	16	0.968681	11.9744	0.997889	6.78471	0.997165	12.1249	0.972179	15.3572	0.952601	12.1191	0.933969	12.9109	214.328	6.75635
Q8BFZ9	Erlin-2 OS=Mus musculus GN=Erlin2 PE=1 SV=1 - [ERLN2_MOUSE]	39.12	1	8	0.924732	12.0461	1.05838	3.79584	1.02047	20.7267	1.02104	5.39636	0.978303	8.83185	0.987185	11.7822	37.8485	5.50342
Q80TB8	Synaptic vesicle membrane protein VAT-1 homolog-like OS=Mus musculus GN=Vat1l PE=2 SV=2 - [VAT1L_MOUSE]	41.97	3	15	1.01962	8.54202	0.995907	7.73862	0.977421	12.8142	0.881422	15.8269	1.0059	18.4278	1.13769	14.8346	45.7881	5.05908
P62827	GTP-binding nuclear protein Ran OS=Mus musculus GN=Ran PE=1 SV=3 - [RAN_MOUSE]	45.83	4	10	1.05653	15.383	0.942585	11.3423	1.00816	15.1309	0.974518	24.5195	1.01158	25.169	1.18769	21.4487	24.4076	7.48877
Q91XV3	Brain acid soluble protein 1 OS=Mus musculus GN=Basp1 PE=1 SV=3 - [BASP1_MOUSE]	65.04	1	12	1.03724	16.2064	0.906003	14.8894	1.04907	16.3809	1.10295	15.9009	1.04715	19.9514	1.03771	22.5483	22.0736	4.51318
Q7TMX6	Exosome component 7 OS=Mus musculus GN=Exosc7 PE=2 SV=1 - [Q7TMX6_MOUSE]	53.26	3	10	1.0024	15.7495	0.988633	7.22559	0.954855	22.2565	1.04448	12.6492	1.04298	10.2308	1.00523	12.5758	31.8061	5.13525
Q9QYR9	Acyl-coenzyme A thioesterase 2, mitochondrial OS=Mus musculus GN=Acot2 PE=1 SV=2 - [ACOT2_MOUSE]	32.67	8	10	0.945536	18.6511	1.08802	12.5604	0.961985	12.1739	0.920213	15.5547	1.09069	14.8094	0.981694	19.0422	49.6257	7.35693
Q5XJF6	Ribosomal protein OS=Mus musculus GN=Rpl10a PE=1 SV=1 - [Q5XJF6_MOUSE]	53	4	1	1.0257	7.82963	0.895877	6.33961	1.05127	4.56341	1.06399	10.8049	1.16488	5.05183	1.01951	17.1223	24.8155	9.93506
O55234	Proteasome subunit beta type-5 OS=Mus musculus GN=Psmb5 PE=1 SV=3 - [PSB5_MOUSE]	52.27	2	12	1.0282	12.798	0.967281	10.1781	0.992511	13.4381	1.0396	18.5366	1.02967	14.8137	1.06969	16.9696	28.5142	7.02002
Q66JP8	Rbm15 protein (Fragment) OS=Mus musculus GN=Rbm15 PE=2 SV=1 - [Q66JP8_MOUSE]	18.5	11	12	0.988669	11.178	0.984382	11.5375	1.03894	20.8138	1.05688	13.7726	0.975638	8.67885	0.90004	15.1506	103.752	9.94971
Q9JIH2	Nuclear pore complex protein Nup50 OS=Mus musculus GN=Nup50 PE=1 SV=3 - [NUP50_MOUSE]	40.34	1	14	0.969409	21.5559	0.964362	5.15627	1.05465	12.8986	1.07364	12.6969	1.01692	13.4733	0.939502	14.9486	49.4546	6.23975
Q8VI84	Nucleolar complex protein 3 homolog OS=Mus musculus GN=Noc3l PE=2 SV=2 - [NOC3L_MOUSE]	20.32	1	14	0.867507	9.9435	1.01708	11.0471	1.05759	12.3515	1.0607	17.5541	0.948167	10.8967	0.897362	9.3528	93.1528	9.08545
O35218	Cleavage and polyadenylation specificity factor subunit 2 OS=Mus musculus GN=Cpsf2 PE=1 SV=1 - [CPSF2_MOUSE]	21.36	5	12	0.950267	12.698	1.02413	4.79825	1.01656	10.9154	1.08576	14.1839	1.01212	13.8839	0.951373	10.3054	88.3267	5.10986
Q2L4X1	Basic leucine zipper and W2 domain-containing protein 2 OS=Mus musculus molossinus GN=Bzw2 PE=2 SV=1 - [BZW2_MUSMM]	29.36	5	10	0.909329	13.7827	1.02507	10.436	1.03937	10.1739	1.10554	22.5388	1.09779	11.4662	1.04	9.1434	48.0329	6.68311
O88844	Isocitrate dehydrogenase [NADP] cytoplasmic OS=Mus musculus GN=Idh1 PE=1 SV=2 - [IDHC_MOUSE]	43.96	9	16	0.936724	8.27142	1.06924	9.64982	0.998923	11.8141	1.08591	12.3222	1.00569	16.6232	1.01233	15.8956	46.6445	7.1665
I7HLV2	60S ribosomal protein L10 (Fragment) OS=Mus musculus GN=Rpl10 PE=1 SV=1 - [I7HLV2_MOUSE]	52.74	6	11	1.1305	27.3499	0.981575	15.1617	0.942263	12.8313	0.894221	24.3457	0.942183	19.7995	1.23297	24.5995	23.0571	10.0083
Q7TQI3	Ubiquitin thioesterase OTUB1 OS=Mus musculus GN=Otub1 PE=1 SV=2 - [OTUB1_MOUSE]	47.97	3	10	1.13631	11.1316	0.950454	10.2258	0.961641	13.9733	0.979263	10.9048	1.01976	15.0831	1.17415	16.9943	31.2504	4.94482
D3Z0M9	MCG18410, isoform CRA_a OS=Mus musculus GN=Ddx23 PE=1 SV=1 - [D3Z0M9_MOUSE]	24.18	1	19	0.901371	11.0641	1.01259	7.87632	1.05931	8.98071	1.07347	7.92644	0.955276	11.5939	0.962004	11.8081	95.4359	9.5835
Q3THU8	Putative uncharacterized protein OS=Mus musculus GN=Slc25a3 PE=2 SV=1 - [Q3THU8_MOUSE]	41.74	5	14	0.975102	24.7394	0.949411	11.2842	1.04298	16.8901	1.015	22.3146	0.979847	20.5818	1.03244	26.5128	39.5874	9.18799
Q9DB20	ATP synthase subunit O, mitochondrial OS=Mus musculus GN=Atp5o PE=1 SV=1 - [ATPO_MOUSE]	67.14	8	12	1.04287	14.9539	0.970111	9.8658	0.978631	20.3829	0.998305	10.9059	0.996266	16.0766	1.10326	13.3249	23.3487	9.99365
A6H663	BCL2-associated athanogene 3 OS=Mus musculus GN=Bag3 PE=2 SV=1 - [A6H663_MOUSE]	27.04	4	14	0.989239	17.0827	0.965367	10.0032	1.00402	17.8853	1.03091	9.79247	0.994572	22.4882	1.0385	14.8748	61.8212	7.44482
Q8R3C7	DEAD (Asp-Glu-Ala-Asp) box polypeptide 19b OS=Mus musculus GN=Ddx19b PE=1 SV=1 - [Q8R3C7_MOUSE]	30.48	2	1	0.8757	8.10429	1.1103	6.01403	0.981666	14.4499	1.08142	1.08986	1.11487	1.48428	1.015	2.53638	53.8598	6.30322
A0A0B4J1E2	SNW domain-containing protein 1 OS=Mus musculus GN=Snw1 PE=1 SV=1 - [A0A0B4J1E2_MOUSE]	35.07	4	11	0.920311	17.4154	1.0439	7.12428	1.00134	18.6852	1.09503	11.2818	1.02819	12.9647	1.04919	17.9087	61.4235	9.48096
G3UZ26	Serine hydroxymethyltransferase (Fragment) OS=Mus musculus GN=Shmt1 PE=1 SV=1 - [G3UZ26_MOUSE]	43.74	5	14	0.960668	16.1705	0.990842	8.8454	1.03898	10.2132	1.05576	12.2826	1.02915	14.578	1.02034	10.2687	48.4133	7.00537
Q3UM45	Protein phosphatase 1 regulatory subunit 7 OS=Mus musculus GN=Ppp1r7 PE=1 SV=2 - [PP1R7_MOUSE]	51.25	3	14	0.942561	16.0383	1.02457	8.39281	1.03021	13.6783	1.0816	11.8882	1.07153	17.4189	1.01062	12.4355	41.2665	4.91943
Q1WWK3	Hist1h1b protein (Fragment) OS=Mus musculus GN=Hist1h1b PE=2 SV=1 - [Q1WWK3_MOUSE]	41.44	2	9	0.900955	25.7781	0.983359	14.3055	1.09471	16.3384	1.14154	20.9447	0.991671	17.8412	0.99059	33.7047	22.4314	10.9165
A1L366	RAD21 homolog (S. pombe) OS=Mus musculus GN=Rad21 PE=2 SV=1 - [A1L366_MOUSE]	32.6	6	16	1.01392	24.4574	0.972959	12.0905	1.0215	15.4061	1.06016	8.12302	1.01829	14.0194	0.947255	24.8517	72.0119	4.64014
Q9CT36	Putative uncharacterized protein (Fragment) OS=Mus musculus GN=Tpx2 PE=2 SV=1 - [Q9CT36_MOUSE]	31.8	3	18	0.958268	18.107	0.996513	9.55142	1.01483	10.208	1.03447	9.16667	1.01216	12.2266	0.902728	18.1037	80.0415	9.5542
P61205	ADP-ribosylation factor 3 OS=Mus musculus GN=Arf3 PE=2 SV=2 - [ARF3_MOUSE]	57.46	4	1	2.2717	8.32726	0.444641	38.7789	0.511843	5.87162	0.324325	117.19	0.370139	39.4109	2.05672	5.19842	20.5877	7.43018
Q3U6Q1	Putative uncharacterized protein OS=Mus musculus GN=Wbp11 PE=2 SV=1 - [Q3U6Q1_MOUSE]	25.12	5	14	0.911907	16.1637	0.995281	7.86735	1.09008	11.9084	1.11468	8.02254	1.01908	7.64337	0.968842	13.641	69.7738	8.6167
Q9D1Q6	Endoplasmic reticulum resident protein 44 OS=Mus musculus GN=Erp44 PE=1 SV=1 - [ERP44_MOUSE]	43.1	2	15	0.999975	20.4842	0.962455	10.9465	0.988229	15.3788	1.05796	15.3835	0.9999	20.8211	1.05902	18.2095	46.8233	5.2749
Q9CRC8	Leucine-rich repeat-containing protein 40 OS=Mus musculus GN=Lrrc40 PE=2 SV=2 - [LRC40_MOUSE]	38.21	6	16	0.939755	14.5027	1.01142	7.66216	1.00539	8.30759	0.994011	12.3067	0.944613	8.80805	0.990047	14.2652	68.0331	6.88818
P63037	DnaJ homolog subfamily A member 1 OS=Mus musculus GN=Dnaja1 PE=1 SV=1 - [DNJA1_MOUSE]	42.57	5	11	0.979882	12.4728	1.08147	8.59824	0.911857	17.1927	1.03017	18.7221	1.03942	16.4063	0.987497	23.6923	44.8395	7.07861
Q8R3X4	Timm44 protein (Fragment) OS=Mus musculus GN=Timm44 PE=2 SV=1 - [Q8R3X4_MOUSE]	27.33	4	13	0.937989	14.9956	0.972277	10.4291	1.10131	14.0433	1.02369	11.8043	1.02125	16.9229	1.02842	15.2737	50.8572	8.1333
Q80X50	Ubiquitin-associated protein 2-like OS=Mus musculus GN=Ubap2l PE=1 SV=1 - [UBP2L_MOUSE]	15.18	6	2	0.989791	2.58293	1.00841	2.95543	1.03282	7.74859	1.03134	6.96478	0.939062	10.724	0.964294	4.09185	116.728	7.10791
Q6R0H7	Guanine nucleotide-binding protein G(s) subunit alpha isoforms XLas OS=Mus musculus GN=Gnas PE=2 SV=1 - [GNAS1_MOUSE]	10.94	14	9	0.970531	23.9589	0.972915	10.0696	1.08591	14.0353	1.05113	14.7324	0.993143	10.167	0.991293	7.73713	121.429	4.80518
P07356	Annexin A2 OS=Mus musculus GN=Anxa2 PE=1 SV=2 - [ANXA2_MOUSE]	44.54	7	14	0.952859	23.4149	0.961159	12.1408	1.04349	17.8808	1.10763	15.4685	0.917137	17.1792	0.976071	18.1125	38.6518	7.69385
Q3UFR4	Amino acid transporter OS=Mus musculus GN=Slc1a5 PE=2 SV=1 - [Q3UFR4_MOUSE]	26.49	5	11	0.967131	18.6155	0.996271	8.42904	1.01444	19.0636	1.02506	17.9053	0.986233	17.2524	0.899457	15.0416	58.3271	7.44482
G3X9N6	Oxysterol-binding protein OS=Mus musculus GN=Osbpl8 PE=1 SV=1 - [G3X9N6_MOUSE]	23.38	3	14	0.969939	17.7277	1.00554	9.19983	0.975751	13.2956	0.995896	6.00673	0.952057	10.4639	0.951343	14.1812	96.9204	7.54736
Q3TM67	Putative uncharacterized protein OS=Mus musculus GN=Dkc1 PE=2 SV=1 - [Q3TM67_MOUSE]	37.72	8	16	1.01343	8.5557	0.959476	9.8637	1.06956	12.5896	1.03486	14.1548	0.963403	9.74751	1.01869	15.6705	57.3653	9.30518
Q5U458	DnaJ homolog subfamily C member 11 OS=Mus musculus GN=Dnajc11 PE=2 SV=2 - [DJC11_MOUSE]	32.74	3	13	0.917381	13.736	0.996187	7.5974	1.05264	13.3427	1.07237	14.4287	1.03929	15.0951	1.04372	10.9888	63.1938	8.32373
Q91UZ1	Phosphoinositide phospholipase C OS=Mus musculus GN=Plcb4 PE=1 SV=1 - [Q91UZ1_MOUSE]	16	8	16	0.934923	14.3296	0.972893	7.90895	1.08132	16.8409	0.999965	12.391	0.9777	12.779	0.952016	25.2543	134.442	6.90283
Q8VHK9	ATP-dependent RNA helicase DHX36 OS=Mus musculus GN=Dhx36 PE=1 SV=2 - [DHX36_MOUSE]	20.18	3	14	1.04205	19.5774	0.998274	6.80518	0.958973	15.1936	0.960821	11.5676	0.972183	15.7688	0.942403	11.6433	113.812	8.29443
A0A0A0MQ80	Spermatogenesis-associated protein 5 OS=Mus musculus GN=Spata5 PE=1 SV=1 - [A0A0A0MQ80_MOUSE]	26.35	11	15	0.987436	10.131	1.02349	5.56206	1.00461	9.12766	0.973261	9.92804	0.961941	14.1702	0.911226	19.7063	97.0958	8.23584
Q99N15	17beta-hydroxysteroid dehydrogenase type 10/short chain L-3-hydroxyacyl-CoA dehydrogenase OS=Mus musculus GN=Hsd17b10 PE=1 SV=1 - [Q99N15_MOUSE]	65.13	4	11	0.988996	15.5176	1.02668	5.82394	1.00559	11.6452	0.955639	15.3869	0.963711	11.0143	0.964694	17.9762	27.2566	8.76318
P53994	Ras-related protein Rab-2A OS=Mus musculus GN=Rab2a PE=1 SV=1 - [RAB2A_MOUSE]	64.15	5	5	0.948469	14.3535	0.978932	10.9668	1.04901	11.8524	1.08416	11.4465	1.03875	12.6098	0.956334	9.93823	23.5328	6.53662
A0A0A0U6W1	Envelope protein OS=Mus musculus PE=4 SV=1 - [A0A0A0U6W1_MOUSE]	19.25	4	3	1.10669	3.33654	0.944187	8.10679	0.917809	2.91898	0.993832	6.89982	0.985467	16.7649	0.914409	1.35823	69.8155	7.62061
P61202	COP9 signalosome complex subunit 2 OS=Mus musculus GN=Cops2 PE=1 SV=1 - [CSN2_MOUSE]	37.25	4	14	1.0301	23.3821	0.967557	9.91696	0.970337	18.0262	0.932601	18.1436	0.937449	16.6932	1.14276	19.6938	51.5641	5.52881
P51660	Peroxisomal multifunctional enzyme type 2 OS=Mus musculus GN=Hsd17b4 PE=1 SV=3 - [DHB4_MOUSE]	27.76	3	15	0.964132	16.698	1.02438	5.02312	0.970333	8.22969	1.00073	8.13876	0.928543	14.4765	0.961486	12.4065	79.432	8.57275
P54103	DnaJ homolog subfamily C member 2 OS=Mus musculus GN=Dnajc2 PE=1 SV=2 - [DNJC2_MOUSE]	22.71	8	12	0.888238	19.4195	1.0108	7.89275	1.08449	16.2271	1.09151	10.5433	1.07429	9.79618	0.929757	15.2591	71.6774	8.70459
Q9CX86	Heterogeneous nuclear ribonucleoprotein A0 OS=Mus musculus GN=Hnrnpa0 PE=1 SV=1 - [ROA0_MOUSE]	49.84	1	9	1.06999	9.73566	0.97256	8.04802	0.995192	14.47	0.981596	14.841	0.935114	12.5833	1.03481	20.3284	30.5117	9.30518
Q07417	Short-chain specific acyl-CoA dehydrogenase, mitochondrial OS=Mus musculus GN=Acads PE=1 SV=2 - [ACADS_MOUSE]	38.35	2	11	0.999774	16.3369	1.01757	8.88623	1.01138	10.6448	1.00478	12.9526	0.963857	16.2372	1.04479	18.959	44.8611	8.47021
Q61655	ATP-dependent RNA helicase DDX19A OS=Mus musculus GN=Ddx19a PE=2 SV=2 - [DD19A_MOUSE]	30.54	1	1	0.722155	13.6265	1.08085	19.6539	1.14057	14.1641	1.37089	12.1474	1.07452	4.61403	0.976497	5.97915	53.8988	6.66846
Q91V55	40S ribosomal protein S5 OS=Mus musculus GN=Rps5 PE=1 SV=1 - [Q91V55_MOUSE]	46.57	3	11	1.02483	17.8691	1.00036	9.49446	0.990703	7.98938	0.9615	17.075	1.00538	10.1274	1.1316	20.6256	22.8621	9.71533
P39053	Dynamin-1 OS=Mus musculus GN=Dnm1 PE=1 SV=2 - [DYN1_MOUSE]	23.53	3	12	1.00318	15.0548	1.09085	5.63795	0.935556	5.78516	0.914857	19.3579	1.00609	12.7583	1.04438	18.1623	97.7413	7.73779
D3YTQ3	Heterogeneous nuclear ribonucleoprotein D-like OS=Mus musculus GN=Hnrnpdl PE=1 SV=1 - [D3YTQ3_MOUSE]	31.9	16	11	0.945123	14.8923	0.964486	8.97846	1.11892	13.898	1.10953	16.7065	1.02243	13.2259	0.927138	14.6461	46.242	9.56885
Q9QYA2	Mitochondrial import receptor subunit TOM40 homolog OS=Mus musculus GN=Tomm40 PE=1 SV=3 - [TOM40_MOUSE]	43.21	3	9	0.922054	9.75818	1.00194	9.52166	1.01685	12.4411	1.13105	17.4905	0.95399	12.5249	1.01674	8.94447	37.8711	7.73779
Q9EQU5	Protein SET OS=Mus musculus GN=Set PE=1 SV=1 - [SET_MOUSE]	52.94	5	11	0.96777	12.5661	0.991241	8.52944	1.0464	12.0855	1.09302	15.3827	1.06881	14.8986	1.01885	16.8827	33.3577	4.32275
Q3TT81	Putative uncharacterized protein OS=Mus musculus GN=Pcbp2 PE=2 SV=1 - [Q3TT81_MOUSE]	50	2	1	0.888622	1.78296	1.10817	1.92649	1.00134	3.51734	0.998454	3.45059	1.02433	5.47204	0.946505	9.05247	33.9045	8.23584
O70252	Heme oxygenase 2 OS=Mus musculus GN=Hmox2 PE=2 SV=1 - [HMOX2_MOUSE]	49.21	5	11	0.970332	16.3467	0.970389	8.87461	1.04756	12.3291	1.04022	9.7201	0.989479	9.7199	1.03951	14.3635	35.7159	5.87158
G3X8Y3	N-alpha-acetyltransferase 15, NatA auxiliary subunit OS=Mus musculus GN=Naa15 PE=1 SV=1 - [G3X8Y3_MOUSE]	24.05	7	15	0.979844	14.7738	1.01639	8.39585	1.00634	12.7311	0.992415	20.2881	0.984731	11.6683	1.03609	13.5291	101.031	7.51807
O88986	2-amino-3-ketobutyrate coenzyme A ligase, mitochondrial OS=Mus musculus GN=Gcat PE=1 SV=2 - [KBL_MOUSE]	40.63	3	9	0.998199	15.9032	1.07015	11.0101	0.950396	10.0712	0.954414	18.3062	0.982237	10.9058	1.02184	17.6171	44.9019	7.32764
Z4YKC4	Eukaryotic translation initiation factor 4 gamma 3 OS=Mus musculus GN=Eif4g3 PE=1 SV=1 - [Z4YKC4_MOUSE]	13.72	3	1	1.09497		0.97884		0.948458		1.24553		0.902109		0.847932		173.442	5.52881
Q3TX26	Putative uncharacterized protein OS=Mus musculus GN=Anp32e PE=2 SV=1 - [Q3TX26_MOUSE]	43.46	6	1	0.939257		1.11402		0.927738		1.04048		1.04292		0.921608		29.6054	3.87842
Q9CWX9	Probable ATP-dependent RNA helicase DDX47 OS=Mus musculus GN=Ddx47 PE=2 SV=2 - [DDX47_MOUSE]	35.6	4	13	1.0201	14.662	1.0106	9.09039	1.00368	20.923	1.0497	9.18526	0.993313	13.3784	1.00858	14.8698	50.6067	9.1001
Q7TQH0	Ataxin-2-like protein OS=Mus musculus GN=Atxn2l PE=1 SV=1 - [ATX2L_MOUSE]	20.02	4	1	1.06975		1.00118		0.944582		0.95335		1.0541		1.10367		110.58	8.85107
P97822	Acidic leucine-rich nuclear phosphoprotein 32 family member E OS=Mus musculus GN=Anp32e PE=1 SV=2 - [AN32E_MOUSE]	43.46	8	1	1.09134		1.13853		0.763988		0.93349		0.968866		1.12516		29.6044	3.87842
E9Q066	La-related protein 4 OS=Mus musculus GN=Larp4 PE=1 SV=1 - [E9Q066_MOUSE]	19.92	5	12	0.990698	15.4184	1.08541	8.2088	0.91581	10.3636	1.0495	8.20636	1.06376	8.91114	0.966478	11.9542	79.5523	6.50732
Q60668	Heterogeneous nuclear ribonucleoprotein D0 OS=Mus musculus GN=Hnrnpd PE=1 SV=2 - [HNRPD_MOUSE]	32.11	4	1	0.927158		0.843907		1.25596		1.07666		0.968674		0.644539		38.3303	7.81104
Q3UDQ7	Putative uncharacterized protein OS=Mus musculus GN=Afg3l2 PE=2 SV=1 - [Q3UDQ7_MOUSE]	19.12	5	11	0.891106	9.56693	1.01961	5.8361	1.07978	14.7943	1.03486	15.3556	1.02936	8.93424	0.947882	8.67247	88.6932	8.60205
Q60676	Serine/threonine-protein phosphatase 5 OS=Mus musculus GN=Ppp5c PE=1 SV=3 - [PPP5_MOUSE]	29.26	2	11	1.01328	11.6151	0.990593	12.1767	1.04637	15.3323	0.980766	15.013	1.01358	16.1321	1.0231	16.6777	56.8402	6.20166
P59325	Eukaryotic translation initiation factor 5 OS=Mus musculus GN=Eif5 PE=1 SV=1 - [IF5_MOUSE]	33.33	9	12	1.00089	15.2951	0.992337	11.7428	0.991415	22.5646	0.954999	19.95	1.01419	5.28961	1.05112	26.0102	48.9377	5.51611
O70435	Proteasome subunit alpha type-3 OS=Mus musculus GN=Psma3 PE=1 SV=3 - [PSA3_MOUSE]	37.65	4	12	0.968522	23.2292	1.0047	7.14859	1.00996	20.2822	1.05147	10.2289	1.11061	12.4847	0.948966	19.0694	28.3871	5.43994
A2AQA7	Intron-binding protein aquarius OS=Mus musculus GN=Aqr PE=1 SV=1 - [A2AQA7_MOUSE]	16.5	5	15	0.944364	13.0362	1.01018	12.6194	0.99648	13.7076	0.947634	18.5633	0.889301	16.6434	0.956811	10.1606	161.751	7.1665
Q91VM5	RNA binding motif protein, X-linked-like-1 OS=Mus musculus GN=Rbmxl1 PE=2 SV=1 - [RMXL1_MOUSE]	37.37	2	2	0.889629	20.9277	0.907024	23.1818	1.2589	28.5924	0.834096	29.1718	1.02117	22.676	0.965578	16.5495	42.1362	9.99365
D3Z041	Long-chain-fatty-acid--CoA ligase 1 OS=Mus musculus GN=Acsl1 PE=1 SV=1 - [D3Z041_MOUSE]	31.04	5	15	0.960108	15.1222	1.02822	8.16513	1.01215	8.98515	0.926295	16.8675	0.943052	19.0534	1.06082	20.5309	77.9844	7.47412
Q3UPG1	Putative uncharacterized protein OS=Mus musculus GN=Hmbs PE=2 SV=1 - [Q3UPG1_MOUSE]	45.06	4	12	1.00585	16.4825	1.08112	9.26255	0.939257	18.1981	1.03039	21.5707	0.981403	18.1924	1.11416	14.1021	37.757	7.15186
Q8CJG0	Protein argonaute-2 OS=Mus musculus GN=Ago2 PE=1 SV=3 - [AGO2_MOUSE]	21.98	15	13	1.00503	14.7929	1.00194	6.2152	0.964689	11.4593	1.01259	11.0493	0.955665	17.4561	1.02047	17.3967	97.2419	9.18799
Q61171	Peroxiredoxin-2 OS=Mus musculus GN=Prdx2 PE=1 SV=3 - [PRDX2_MOUSE]	51.52	3	9	1.03213	13.4827	1.02807	7.48095	0.945232	11.569	1.01109	21.9065	1.07801	19.246	1.03335	18.6892	21.7651	5.41455
F7AC41	Protein Pus7 (Fragment) OS=Mus musculus GN=Pus7 PE=1 SV=1 - [F7AC41_MOUSE]	26.85	8	12	0.951156	15.8138	1.03632	7.17577	0.981767	11.8201	1.01266	11.9817	1.02936	7.71071	1.00456	19.8226	73.3441	6.1001
E9PWG6	Protein Ncapg OS=Mus musculus GN=Ncapg PE=1 SV=1 - [E9PWG6_MOUSE]	18.43	6	15	0.920901	15.6549	1.00267	12.0548	1.07388	12.3547	0.983266	16.3196	1.00106	14.6621	0.964811	14.6054	112.798	5.5542
Q3UWH3	Vaccinia related kinase 1, isoform CRA_a OS=Mus musculus GN=Vrk1 PE=2 SV=1 - [Q3UWH3_MOUSE]	36.78	4	13	0.914995	18.9855	1.02633	7.61459	1.01297	11.6801	1.05646	10.1189	1.03585	11.0127	0.966508	16.3072	47.4483	9.1001
Q9R0B9	Procollagen-lysine,2-oxoglutarate 5-dioxygenase 2 OS=Mus musculus GN=Plod2 PE=1 SV=2 - [PLOD2_MOUSE]	19.13	3	13	1.0087	16.2331	0.943709	11.2644	1.04726	9.45515	0.949338	24.5746	0.910881	13.2915	1.07567	30.6275	84.4346	6.88818
Q6P4S8	Integrator complex subunit 1 OS=Mus musculus GN=Ints1 PE=2 SV=2 - [INT1_MOUSE]	9.89	4	16	0.947275	17.2757	1.01345	5.19612	1.03231	9.8371	0.957861	20.064	0.907411	19.9301	0.871639	16.2928	245.013	6.27783
A2AJ72	MCG130458 OS=Mus musculus GN=Fubp3 PE=1 SV=1 - [A2AJ72_MOUSE]	31.11	10	12	1.00065	6.70547	0.984034	3.4348	1.00115	8.20895	1.02408	10.2339	1.0536	6.38028	0.947713	11.7691	61.4093	8.27979
E9Q179	G-rich sequence factor 1 OS=Mus musculus GN=Grsf1 PE=1 SV=1 - [E9Q179_MOUSE]	65.19	5	15	1.00451	21.9856	0.972855	9.1627	1.06251	16.4762	1.02609	16.3018	0.990822	14.3624	0.994401	14.0916	41.5837	5.32568
Q91WM3	U3 small nucleolar RNA-interacting protein 2 OS=Mus musculus GN=Rrp9 PE=1 SV=1 - [U3IP2_MOUSE]	40	1	13	0.943364	16.1707	0.973822	8.50407	1.05434	8.78723	1.05968	17.9931	0.930074	11.6522	0.996166	11.3206	52.0748	7.88428
B2RY56	RNA-binding protein 25 OS=Mus musculus GN=Rbm25 PE=1 SV=2 - [RBM25_MOUSE]	21.24	7	16	0.907278	19.8197	0.992137	8.21186	1.11512	10.1611	0.987501	15.1985	0.918943	11.8543	0.976181	30.3616	99.4912	6.31592
Q9EQQ9	Protein O-GlcNAcase OS=Mus musculus GN=Mgea5 PE=1 SV=2 - [OGA_MOUSE]	19.21	3	12	0.928665	13.078	1.01939	9.59686	0.998723	5.84063	0.931069	15.9974	1.03217	15.019	1.03717	10.7373	103.096	4.91943
P53026	60S ribosomal protein L10a OS=Mus musculus GN=Rpl10a PE=1 SV=3 - [RL10A_MOUSE]	46.08	3	1	1.18811		0.906157		0.951238		0.933625		1.00199		1.33648		24.9006	9.979
Q8CIN4	Serine/threonine-protein kinase PAK 2 OS=Mus musculus GN=Pak2 PE=1 SV=1 - [PAK2_MOUSE]	34.54	8	11	0.996108	9.65896	0.973571	6.15835	1.03656	12.0361	0.992799	15.1142	0.984287	16.3312	1.07203	29.1432	57.8938	5.77002
P17918	Proliferating cell nuclear antigen OS=Mus musculus GN=Pcna PE=1 SV=2 - [PCNA_MOUSE]	50.57	3	10	0.987492	8.79173	1.04052	11.6401	0.989938	16.7021	1.07799	15.9589	1.05231	13.415	1.04998	19.1673	28.7664	4.76709
Q3TAW4	Putative uncharacterized protein OS=Mus musculus GN=Sec23b PE=2 SV=1 - [Q3TAW4_MOUSE]	25.03	11	11	1.14405	10.8096	1.02662	7.74002	0.897805	13.4861	0.943696	25.632	0.94228	17.4547	0.982088	13.6808	86.3095	7.07861
P17183	Gamma-enolase OS=Mus musculus GN=Eno2 PE=1 SV=2 - [ENOG_MOUSE]	32.03	7	4	1.06433	2.37171	1.01632	1.72143	0.940921	3.72688	0.993973	14.981	1.07034	5.03629	1.03554	7.34197	47.267	5.10986
Q9D880	Mitochondrial import inner membrane translocase subunit TIM50 OS=Mus musculus GN=Timm50 PE=1 SV=1 - [TIM50_MOUSE]	37.39	1	11	1.03579	10.8542	0.975203	8.51696	1.03994	10.9559	0.998878	13.9015	0.959458	14.0787	0.986979	19.1241	39.7516	8.1333
Q4V9X9	Rpl23a protein (Fragment) OS=Mus musculus GN=Rpl23a PE=2 SV=1 - [Q4V9X9_MOUSE]	48.39	4	12	0.989265	23.1045	1.00891	10.4084	1.02145	10.7515	1.02108	18.817	1.03947	18.0813	1.14907	23.2234	17.5531	10.4478
Q8C1A5	Thimet oligopeptidase OS=Mus musculus GN=Thop1 PE=1 SV=1 - [THOP1_MOUSE]	27.95	1	17	0.897124	14.2451	0.982187	7.96359	1.06107	14.8045	1.08097	9.70887	1.02319	8.95438	1.05297	9.55331	77.9762	6.06201
Q3U449	Bisphosphate 3'-nucleotidase 1, isoform CRA_a OS=Mus musculus GN=Bpnt1 PE=2 SV=1 - [Q3U449_MOUSE]	46.43	5	11	0.985082	15.2202	0.985861	7.22184	1.0122	7.85141	1.0431	12.1483	1.08657	13.1645	1.09367	12.5197	33.2221	5.85889
Q8CG03	cGMP-specific 3',5'-cyclic phosphodiesterase OS=Mus musculus GN=Pde5a PE=1 SV=2 - [PDE5A_MOUSE]	18.84	3	14	0.986504	20.1886	1.0434	11.8589	0.963879	8.54918	0.957879	20.2704	0.997995	10.8229	0.977904	12.1719	98.3443	6.04932
Q9Z1Q5	Chloride intracellular channel protein 1 OS=Mus musculus GN=Clic1 PE=1 SV=3 - [CLIC1_MOUSE]	41.49	2	8	1.05885	11.5521	1.0125	14.0929	0.932053	17.216	0.942778	15.3626	1.06257	12.2635	1.06951	20.0267	26.9957	5.17334
Q9QXK3	Coatomer subunit gamma-2 OS=Mus musculus GN=Copg2 PE=2 SV=1 - [COPG2_MOUSE]	19.29	3	8	0.935299	15.2414	0.984668	10.7666	1.09874	6.13541	1.03162	21.7744	0.960277	15.2471	0.976604	13.0316	97.6175	5.79541
O88967	ATP-dependent zinc metalloprotease YME1L1 OS=Mus musculus GN=Yme1l1 PE=2 SV=1 - [YMEL1_MOUSE]	20	2	10	0.913603	7.20406	1.03733	6.60506	1.09813	11.6565	1.0784	16.28	1.00981	12.0222	1.00091	14.7695	79.9778	8.96826
Q3U026	Putative uncharacterized protein OS=Mus musculus GN=Mogs PE=2 SV=1 - [Q3U026_MOUSE]	24.94	5	15	0.955809	16.0744	1.01686	8.48726	1.02716	11.6656	1.01082	15.1136	0.950286	12.9895	0.989488	7.96181	91.8024	8.99756
G3X9L6	MCG55033 OS=Mus musculus GN=Gm10250 PE=4 SV=1 - [G3X9L6_MOUSE]	85	3	13	0.962348	15.506	0.976557	10.3801	1.06014	14.9714	1.03386	17.0819	1.0463	11.021	1.03746	15.268	18.6095	5.43994
Q8R5K4	Nucleolar protein 6 OS=Mus musculus GN=Nol6 PE=2 SV=2 - [NOL6_MOUSE]	20.75	3	8	1.12311	18.5132	0.969392	4.89974	0.985836	14.6253	1.01562	14.537	0.95151	7.00362	0.783986	18.943	129.146	6.78564
Q80VD1	Protein FAM98B OS=Mus musculus GN=Fam98b PE=2 SV=1 - [FA98B_MOUSE]	39.63	2	9	0.881726	8.19762	1.00614	4.61085	1.07274	9.06306	1.06358	6.24616	1.10694	7.0414	1.00885	6.33987	45.3208	8.49951
P18872	Guanine nucleotide-binding protein G(o) subunit alpha OS=Mus musculus GN=Gnao1 PE=1 SV=3 - [GNAO_MOUSE]	31.36	7	8	0.992755	11.9217	1.03976	6.74393	0.994428	15.2425	1.03455	4.78337	1.01821	10.75	1.02297	8.66399	40.0589	5.52881
Q9D2G2	Dihydrolipoyllysine-residue succinyltransferase component of 2-oxoglutarate dehydrogenase complex, mitochondrial OS=Mus musculus GN=Dlst PE=1 SV=1 - [ODO2_MOUSE]	30.62	1	10	1.01914	9.38135	1.02206	10.8562	0.956615	21.9776	1.03397	12.4222	1.0206	12.8244	1.0107	18.6579	48.9635	8.95361
Q91V12	Cytosolic acyl coenzyme A thioester hydrolase OS=Mus musculus GN=Acot7 PE=1 SV=2 - [BACH_MOUSE]	36.75	2	9	1.06753	12.2927	0.965404	10.0309	0.959289	13.1437	0.94915	19.8192	0.998594	15.7117	1.12506	17.5114	42.5097	8.67529
Q3THS6	S-adenosylmethionine synthase isoform type-2 OS=Mus musculus GN=Mat2a PE=2 SV=2 - [METK2_MOUSE]	42.03	6	11	1.0444	20.9218	1.02629	11.7243	0.962863	9.61468	0.938005	9.39431	0.996328	14.7772	1.06162	22.4676	43.6614	6.48096
Q8BTX5	Eukaryotic translation initiation factor 3 subunit H OS=Mus musculus GN=Eif3h PE=2 SV=1 - [Q8BTX5_MOUSE]	45.74	6	12	1.01673	21.0513	1.00087	11.2996	0.961756	20.2371	0.986859	14.6442	0.974086	21.5093	1.08448	15.2375	39.821	6.66846
Q9D0D4	Probable dimethyladenosine transferase OS=Mus musculus GN=Dimt1 PE=2 SV=1 - [DIM1_MOUSE]	52.4	2	13	0.9906	18.5776	1.00757	14.5678	1.01456	12.2564	0.953852	20.0111	1.00401	16.1712	1.11985	21.2406	35.252	9.99365
Q8BSL7	ADP-ribosylation factor 2 OS=Mus musculus GN=Arf2 PE=1 SV=2 - [ARF2_MOUSE]	57.46	4	1	1.07991	11.4434	0.873702	1.82182	1.11965	3.2859	0.762114	10.2492	0.929715	18.7221	1.05156	32.2286	20.7328	6.58057
Q8BQM4	HEAT repeat-containing protein 3 OS=Mus musculus GN=Heatr3 PE=2 SV=1 - [HEAT3_MOUSE]	21.06	6	11	0.950597	14.3173	1.01729	6.62225	0.989045	11.8075	0.915612	13.7718	0.978911	15.5104	0.95878	14.5627	74.2577	5.0083
O70251	Elongation factor 1-beta OS=Mus musculus GN=Eef1b PE=1 SV=5 - [EF1B_MOUSE]	76	6	11	1.03243	8.74635	0.994115	10.4745	1.00195	11.0882	1.03743	12.5905	1.0943	10.9712	1.2289	16.7498	24.6782	4.69092
A0A068BFR6	Kinesin-like protein OS=Mus musculus GN=Kifc1 PE=2 SV=1 - [A0A068BFR6_MOUSE]	21.96	5	1	1.1338		0.90398		1.00199		0.822575		0.915959		1.03171		74.0653	8.71924
A2AMI2	Eukaryotic translation initiation factor 4 gamma 3 OS=Mus musculus GN=Eif4g3 PE=1 SV=1 - [A2AMI2_MOUSE]	13.81	3	1	1.05472		1.16097		0.770109		0.954317		1.09105		0.76879		174.709	5.5542
Q6A099	MKIAA0248 protein (Fragment) OS=Mus musculus GN=Gbf1 PE=1 SV=1 - [Q6A099_MOUSE]	11.2	11	15	1.05766	17.9732	0.979905	15.0887	1.02504	10.7323	0.906799	23.3435	0.837044	24.4616	0.94381	19.7845	200.055	5.79541
Q6P2K6	Serine/threonine-protein phosphatase 4 regulatory subunit 3A OS=Mus musculus GN=Smek1 PE=1 SV=1 - [P4R3A_MOUSE]	20.85	2	10	0.908918	14.5272	1.02731	12.8949	1.09401	18.9594	1.00407	12.3554	1.04258	5.65807	0.906317	16.6107	93.7831	4.89404
Q3TFF0	Putative uncharacterized protein OS=Mus musculus GN=Dnaja2 PE=2 SV=1 - [Q3TFF0_MOUSE]	40.78	2	16	0.93669	14.9659	0.983994	9.2693	1.04196	10.4621	1.07686	11.3762	1.04181	14.5093	1.10316	12.6501	45.7176	6.354
O88508	DNA (cytosine-5)-methyltransferase 3A OS=Mus musculus GN=Dnmt3a PE=1 SV=2 - [DNM3A_MOUSE]	18.28	14	14	0.897586	11.4233	1.01233	9.67122	1.09922	8.43606	1.10042	8.48304	0.981182	10.9078	0.914052	16.2957	101.607	6.65381
O54734	Dolichyl-diphosphooligosaccharide--protein glycosyltransferase 48 kDa subunit OS=Mus musculus GN=Ddost PE=1 SV=2 - [OST48_MOUSE]	37.87	3	11	0.939558	13.4349	1.02842	6.71991	1.03115	14.3592	0.974159	10.9519	0.96098	14.0594	1.00512	10.98	48.997	5.8335
Q60715	Prolyl 4-hydroxylase subunit alpha-1 OS=Mus musculus GN=P4ha1 PE=2 SV=2 - [P4HA1_MOUSE]	32.21	3	5	1.02707	14.5752	0.949699	5.96208	0.986536	7.33686	1.02676	5.30812	0.885379	9.30235	1.06366	2.48438	60.8718	5.89697
Q8BJW6	Eukaryotic translation initiation factor 2A OS=Mus musculus GN=Eif2a PE=2 SV=2 - [EIF2A_MOUSE]	33.56	4	15	0.985141	11.4147	0.988092	9.46203	1.03679	12.6867	1.05309	10.083	1.05772	9.15653	1.12205	11.7969	64.3628	8.90967
P10711	Transcription elongation factor A protein 1 OS=Mus musculus GN=Tcea1 PE=1 SV=2 - [TCEA1_MOUSE]	51.83	7	14	0.908076	14.8144	1.06364	5.82793	0.96817	14.7514	1.03334	11.3337	1.14486	19.9617	0.921127	12.1576	33.859	8.38232
P62983	Ubiquitin-40S ribosomal protein S27a OS=Mus musculus GN=Rps27a PE=1 SV=2 - [RS27A_MOUSE]	58.97	18	3	1.11037	10.8654	0.999758	5.37707	0.906204	12.0835	1.01089	13.3269	1.08086	29.2238	1.16438	29.7208	17.9395	9.64209
P26516	26S proteasome non-ATPase regulatory subunit 7 OS=Mus musculus GN=Psmd7 PE=1 SV=2 - [PSMD7_MOUSE]	48.91	1	11	1.12716	19.3697	0.95568	12.6115	0.979898	15.2844	0.909565	20.1795	0.945866	17.562	1.09244	22.7889	36.5172	6.771
Q60972	Histone-binding protein RBBP4 OS=Mus musculus GN=Rbbp4 PE=1 SV=5 - [RBBP4_MOUSE]	35.76	4	5	1.15534	26.9872	0.981374	8.13229	0.941363	28.9023	1.04694	21.4843	0.958289	11.7179	1.08799	10.9061	47.6261	4.89404
Q5SX74	Putative uncharacterized protein OS=Mus musculus GN=P4ha2 PE=2 SV=1 - [Q5SX74_MOUSE]	34.58	8	14	0.978821	20.4629	1.03472	4.44899	0.976391	16.4215	1.0471	13.4992	0.993504	14.8726	0.914109	11.1388	60.7738	5.99854
P99027	60S acidic ribosomal protein P2 OS=Mus musculus GN=Rplp2 PE=1 SV=3 - [RLA2_MOUSE]	77.39	1	7	1.07703	20.0445	0.981605	13.0799	0.98697	19.4983	0.963043	25.4669	1.0071	19.6098	1.18274	30.8924	11.6438	4.53857
Q9CYG7	Mitochondrial import receptor subunit TOM34 OS=Mus musculus GN=Tomm34 PE=2 SV=1 - [TOM34_MOUSE]	42.72	2	11	0.920145	12.0578	1.06206	10.5353	0.935185	12.6493	1.03297	9.86443	1.08136	8.58939	0.966506	13.204	34.2568	9.14404
Q9WTP6	Adenylate kinase 2, mitochondrial OS=Mus musculus GN=Ak2 PE=1 SV=5 - [KAD2_MOUSE]	59	1	7	0.969106	12.497	0.996315	8.82354	1.01731	7.80224	1.02576	12.589	0.980553	13.9935	0.995865	13.3378	26.4517	7.38623
Q3U3I6	Putative uncharacterized protein OS=Mus musculus PE=2 SV=1 - [Q3U3I6_MOUSE]	35.1	11	12	1.04951	15.9279	0.999333	10.279	0.903441	12.2821	0.910969	25.5162	0.960343	17.2683	0.990066	22.2582	52.1748	7.00537
P35979	60S ribosomal protein L12 OS=Mus musculus GN=Rpl12 PE=1 SV=2 - [RL12_MOUSE]	59.39	5	7	1.08997	15.1081	0.989685	7.94983	0.933647	14.747	1.00643	14.6093	1.02818	14.6709	1.02104	18.8022	17.7935	9.42236
P46935	E3 ubiquitin-protein ligase NEDD4 OS=Mus musculus GN=Nedd4 PE=1 SV=3 - [NEDD4_MOUSE]	16.91	12	12	0.876511	7.34412	1.06085	9.59895	1.05521	9.77257	1.02883	11.6445	0.991185	6.3766	1.00946	13.3641	102.642	5.26221
Q99J36	THUMP domain-containing protein 1 OS=Mus musculus GN=Thumpd1 PE=1 SV=1 - [THUM1_MOUSE]	38.29	1	11	0.934989	20.8119	0.998462	13.4003	1.075	20.0446	1.08549	15.4373	1.10255	15.9504	0.995805	20.0753	38.8608	6.07471
Q3U480	Putative uncharacterized protein OS=Mus musculus GN=Nop9 PE=2 SV=1 - [Q3U480_MOUSE]	23.9	3	10	0.973687	14.1026	0.998644	6.57106	1.03404	7.01015	0.911397	20.6982	0.946448	9.85673	1.01468	11.2034	69.9886	7.26904
E9Q1S3	Protein transport protein Sec23A OS=Mus musculus GN=Sec23a PE=1 SV=1 - [E9Q1S3_MOUSE]	22.15	3	8	1.09846	10.0615	0.950601	4.17727	0.983483	13.203	0.947715	13.8866	1.01594	11.1766	1.01529	9.97095	82.9027	7.45947
Q8R3N1	Nucleolar protein 14 OS=Mus musculus GN=Nop14 PE=1 SV=2 - [NOP14_MOUSE]	20.81	4	15	0.880605	19.3075	1.01463	8.06646	1.07689	14.4612	1.07989	13.6985	0.975432	10.7771	0.987789	9.6755	98.7075	7.59131
P15532	Nucleoside diphosphate kinase A OS=Mus musculus GN=Nme1 PE=1 SV=1 - [NDKA_MOUSE]	83.55	3	3	0.99335	10.1678	0.951979	6.55998	1.06385	18.2244	1.12632	20.9086	1.18284	24.9264	1.23638	11.1978	17.1969	7.37158
Q6PIP5	NudC domain-containing protein 1 OS=Mus musculus GN=Nudcd1 PE=2 SV=2 - [NUDC1_MOUSE]	38.66	4	14	1.02018	11.5018	1.01116	8.91649	0.983252	11.5517	1.01395	17.4773	0.978693	7.47595	1.05157	11.1753	66.6624	5.30029
O70503	Very-long-chain 3-oxoacyl-CoA reductase OS=Mus musculus GN=Hsd17b12 PE=2 SV=1 - [DHB12_MOUSE]	38.46	3	10	0.948098	13.4237	1.0041	11.2733	0.998165	18.8893	0.933522	27.1249	0.947476	15.3076	0.997107	20.4965	34.7194	9.5249
Q6ZQH4	MKIAA0179 protein (Fragment) OS=Mus musculus GN=Rrp1b PE=2 SV=1 - [Q6ZQH4_MOUSE]	31.41	2	1	1.06318	15.7887	1.00489	0.29116	0.93517	16.3021	1.03437	5.34987	0.911756	14.6854	1.00002	11.5108	70.8001	9.74463
G5E8G0	Heterogeneous nuclear ribonucleoprotein D, isoform CRA_b OS=Mus musculus GN=Hnrnpd PE=1 SV=1 - [G5E8G0_MOUSE]	42.86	6	3	0.924602	6.68439	0.868455	5.64781	1.19631	4.04421	1.16981	0.586631	1.08419	3.79372	1.07714	58.36	30.5891	8.41162
Q9JKX4	Protein AATF OS=Mus musculus GN=Aatf PE=1 SV=1 - [AATF_MOUSE]	31.75	2	12	0.969508	17.8579	1.00973	12.7151	1.0407	15.6205	1.01019	10.9768	0.935645	11.7913	1.00354	17.5638	59.446	4.93213
Q3TN25	Putative uncharacterized protein OS=Mus musculus GN=Rsl1d1 PE=2 SV=1 - [Q3TN25_MOUSE]	46.37	1	1	1.74166		0.701841		0.700187		0.871449		0.856549		1.72752		43.3365	10.0522
P62717	60S ribosomal protein L18a OS=Mus musculus GN=Rpl18a PE=1 SV=1 - [RL18A_MOUSE]	56.82	4	13	1.06337	26.5611	0.948975	15.99	0.97305	18.2797	0.99139	20.1986	1.05879	21.3163	1.19406	21.0009	20.7189	10.7114
Q922Q8	Leucine-rich repeat-containing protein 59 OS=Mus musculus GN=Lrrc59 PE=1 SV=1 - [LRC59_MOUSE]	50.16	3	13	0.9481	14.9592	0.992351	10.0198	1.06934	14.0722	1.0551	15.1482	0.949462	14.8064	0.994655	17.4082	34.8558	9.5249
A7ISP9	EMAP-like protein 4 OS=Mus musculus GN=Eml4 PE=2 SV=1 - [A7ISP9_MOUSE]	16.68	4	13	0.96869	11.1366	1.01978	6.57605	1.01174	12.533	1.03409	18.4759	1.00705	11.6524	1.0497	13.6836	108.642	6.40479
E9Q9E4	Cyclin-dependent kinase 4 (Fragment) OS=Mus musculus GN=Cdk4 PE=1 SV=1 - [E9Q9E4_MOUSE]	60.47	79	11	1.07453	10.5647	1.03851	4.92873	0.954744	9.36038	0.908354	21.0779	0.986268	19.726	1.08381	15.4097	28.0035	7.09326
D3YU17	Nicalin OS=Mus musculus GN=Ncln PE=1 SV=1 - [D3YU17_MOUSE]	28.29	2	13	1.07428	15.8651	1.01284	5.97024	0.928674	11.8409	0.937093	21.0296	0.955764	11.4616	1.00772	26.2839	62.7404	6.49365
A0A087WS18	CLIP-associating protein 1 OS=Mus musculus GN=Clasp1 PE=1 SV=1 - [A0A087WS18_MOUSE]	12.88	19	12	1.02742	7.97228	1.01094	7.08352	0.993455	12.4652	1.04462	10.4783	0.990514	8.80315	0.972885	8.4034	160.138	8.67529
Q3TIV5	Zinc finger CCCH domain-containing protein 15 OS=Mus musculus GN=Zc3h15 PE=1 SV=2 - [ZC3HF_MOUSE]	31.46	1	11	1.02049	8.53514	1.00428	4.21892	1.01082	14.1131	1.04776	7.71543	1.00216	7.42789	1.06769	20.978	48.2974	5.30029
Q9CWS0	N(G),N(G)-dimethylarginine dimethylaminohydrolase 1 OS=Mus musculus GN=Ddah1 PE=1 SV=3 - [DDAH1_MOUSE]	53.68	3	11	1.06175	17.3231	1.02901	10.5916	0.992847	13.5642	1.05058	12.1104	1.08109	14.1858	0.982665	18.1624	31.3609	5.97314
Q3ULI5	Putative uncharacterized protein (Fragment) OS=Mus musculus GN=Ppp1r10 PE=2 SV=1 - [Q3ULI5_MOUSE]	17.61	5	14	1.01956	14.5827	1.00751	11.6008	1.03741	14.3353	0.964792	24.4736	0.930843	17.6049	0.923039	16.7297	93.5585	9.20264
Q3TE45	Succinate dehydrogenase [ubiquinone] iron-sulfur subunit, mitochondrial OS=Mus musculus GN=Sdhb PE=2 SV=1 - [Q3TE45_MOUSE]	53.55	5	16	0.914032	16.0853	1.03786	11.4823	1.02712	16.2525	0.967102	17.1813	1.09372	12.5102	0.997701	18.1471	31.7969	8.67529
Q02819	Nucleobindin-1 OS=Mus musculus GN=Nucb1 PE=1 SV=2 - [NUCB1_MOUSE]	32.24	6	12	1.05194	13.0907	0.997883	9.29844	0.973058	11.2254	0.992506	11.3533	1.05291	13.6787	0.975909	16.4196	53.3759	5.07178
F6ZBR8	Protein Wiz (Fragment) OS=Mus musculus GN=Wiz PE=1 SV=1 - [F6ZBR8_MOUSE]	20.66	3	12	0.95348	8.72641	0.953978	4.47378	1.09275	8.32575	1.06931	23.26	1.02551	19.9719	0.92438	7.03504	104.505	9.40771
Q3TDN2	FAS-associated factor 2 OS=Mus musculus GN=Faf2 PE=2 SV=2 - [FAF2_MOUSE]	35.73	4	11	1.01791	14.4161	0.980638	9.81963	0.966097	9.75705	0.992966	17.1105	0.934462	15.1523	0.987534	18.0997	52.4384	5.46533
Q9DAR7	m7GpppX diphosphatase OS=Mus musculus GN=Dcps PE=1 SV=1 - [DCPS_MOUSE]	43.49	3	10	1.07184	14.872	0.996283	7.60329	0.98598	11.28	1.00347	24.7136	1.10275	18.6003	1.04978	20.942	38.9643	6.48096
O35465	Peptidyl-prolyl cis-trans isomerase FKBP8 OS=Mus musculus GN=Fkbp8 PE=1 SV=2 - [FKBP8_MOUSE]	33.58	3	11	0.917939	11.2581	1.00376	8.002	1.09183	8.67154	1.10345	7.83603	1.01082	8.65774	0.970084	13.4488	43.5013	5.16064
P61164	Alpha-centractin OS=Mus musculus GN=Actr1a PE=2 SV=1 - [ACTZ_MOUSE]	40.69	2	5	1.12355	14.6606	0.99668	5.51659	0.87887	15.5095	0.99899	12.5441	0.951033	5.97281	1.06655	22.1098	42.5869	6.63916
Q80TX4	MKIAA0577 protein (Fragment) OS=Mus musculus GN=mKIAA0577 PE=4 SV=3 - [Q80TX4_MOUSE]	16.9	6	11	1.017	14.2581	1.00921	10.1342	1.02231	10.4472	1.06389	12.8105	0.945123	15.8562	0.94251	13.0385	116.037	6.80029
Q8BTS4	Nuclear pore complex protein Nup54 OS=Mus musculus GN=Nup54 PE=1 SV=1 - [NUP54_MOUSE]	33.14	1	12	0.929475	17.7703	1.03648	5.31514	1.02756	8.03777	1.05619	16.175	0.999644	11.4442	0.956524	17.2579	55.6975	7.02002
Q8BVE8	Histone-lysine N-methyltransferase NSD2 OS=Mus musculus GN=Whsc1 PE=1 SV=2 - [NSD2_MOUSE]	12.01	7	11	0.957783	14.1927	1.01643	4.20504	1.04471	13.8318	1.00299	9.95816	1.03527	6.91494	0.966657	8.65859	152.155	8.51416
Q9EQH2	Endoplasmic reticulum aminopeptidase 1 OS=Mus musculus GN=Erap1 PE=2 SV=2 - [ERAP1_MOUSE]	20.32	4	16	0.89751	10.7666	1.01665	5.01787	1.08735	7.84254	1.07506	14.4609	1.04048	13.1366	0.94638	9.69412	106.531	6.20166
Q99JY0	Trifunctional enzyme subunit beta, mitochondrial OS=Mus musculus GN=Hadhb PE=1 SV=1 - [ECHB_MOUSE]	34.53	2	12	0.940067	12.3447	1.00217	9.52051	1.02638	11.6995	0.994526	15.2774	0.972608	12.864	0.983073	12.4973	51.3534	9.37842
Q9ER88	28S ribosomal protein S29, mitochondrial OS=Mus musculus GN=Dap3 PE=2 SV=1 - [RT29_MOUSE]	40.66	8	13	1.04458	11.3284	0.956599	12.7247	1.02789	16.2698	0.927808	17.1326	0.926508	17.2346	1.001	18.471	44.6712	8.93896
Q8BRF7	Sec1 family domain-containing protein 1 OS=Mus musculus GN=Scfd1 PE=1 SV=1 - [SCFD1_MOUSE]	28.48	2	13	0.91135	13.46	1.02108	10.9869	1.07764	11.7767	0.992274	10.4337	1.00187	8.27737	0.947302	19.9403	72.2771	6.37939
P62242	40S ribosomal protein S8 OS=Mus musculus GN=Rps8 PE=1 SV=2 - [RS8_MOUSE]	46.15	6	9	1.01484	13.8302	0.964254	7.00703	1.02885	13.2692	0.986283	13.2308	1.03596	12.9644	1.17119	15.8952	24.1902	10.3159
A7VL18	Gamma-aminobutyraldehyde dehydrogenase OS=Mus musculus GN=Aldh9a1 PE=2 SV=1 - [A7VL18_MOUSE]	44.13	9	15	0.976013	12.0305	1.02535	6.52041	1.00146	10.9103	1.05461	10.1661	1.05242	8.08676	0.978782	11.4496	53.498	6.82959
Q9D1G1	Ras-related protein Rab-1B OS=Mus musculus GN=Rab1b PE=1 SV=1 - [RAB1B_MOUSE]	74.63	20	6	1.00602	19.8433	0.977598	7.6338	1.03594	11.9404	1.06164	9.62068	1.03487	21.5191	1.1642	17.4283	22.1732	5.73193
Q61136	Serine/threonine-protein kinase PRP4 homolog OS=Mus musculus GN=Prpf4b PE=1 SV=3 - [PRP4B_MOUSE]	15.09	4	12	0.893765	19.0794	1.01103	10.8258	1.08773	8.95148	1.1	11.2742	0.967793	13.4544	0.955538	12.6531	116.904	10.228
E9PUA5	Kinesin-like protein OS=Mus musculus GN=Kifc5b PE=1 SV=1 - [E9PUA5_MOUSE]	21.88	6	1	1.03339		0.941478		1.04701		1.05711		1.1056		1.18958		73.637	8.80713
Q921S7	39S ribosomal protein L37, mitochondrial OS=Mus musculus GN=Mrpl37 PE=2 SV=1 - [RM37_MOUSE]	38.3	1	14	0.984879	13.8905	1.01521	8.77537	0.990142	12.9819	1.04386	8.74127	0.984018	11.4166	0.949754	8.3124	48.3104	8.83643
Q3THA0	Eukaryotic translation initiation factor 3 subunit G OS=Mus musculus GN=Eif3g PE=2 SV=1 - [Q3THA0_MOUSE]	42.5	2	13	0.989346	15.5242	0.994044	8.19059	1.04042	13.1758	1.06059	15.4762	1.0211	14.1568	1.07958	15.4479	35.5859	5.89697
A2AMY5	Ubiquitin-associated protein 2 OS=Mus musculus GN=Ubap2 PE=1 SV=1 - [A2AMY5_MOUSE]	16.8	5	12	0.987341	9.98256	1.02435	7.50549	0.998823	14.3079	1.0628	21.3544	1.01585	17.4416	0.988011	24.3426	117.763	7.72314
Q9QYB1	Chloride intracellular channel protein 4 OS=Mus musculus GN=Clic4 PE=1 SV=3 - [CLIC4_MOUSE]	60.87	2	11	0.949513	17.8296	1.04312	13.5584	1.00293	18.0566	1.00415	14.5487	1.06661	15.7585	0.932239	21.3867	28.7107	5.59229
Q8BYL4	Tyrosine--tRNA ligase, mitochondrial OS=Mus musculus GN=Yars2 PE=1 SV=2 - [SYYM_MOUSE]	30.93	5	9	0.970747	13.8222	1.01702	6.94804	1.01381	6.47912	1.0261	13.5979	0.995488	12.8383	0.941332	12.9796	52.5644	9.15869
Q8K2V6	Importin-11 OS=Mus musculus GN=Ipo11 PE=1 SV=1 - [IPO11_MOUSE]	17.95	7	14	1.00983	17.3764	0.955558	10.7174	1.0439	5.61661	0.978864	22.748	0.98016	10.1233	0.992325	11.2773	112.344	5.26221
Q80Y44	Probable ATP-dependent RNA helicase DDX10 OS=Mus musculus GN=Ddx10 PE=1 SV=2 - [DDX10_MOUSE]	23.43	7	16	0.963949	17.9048	0.98867	9.50731	1.03462	11.8492	1.05861	12.4572	1.00156	11.8339	0.92283	15.3003	100.676	7.75244
P35546	Proto-oncogene tyrosine-protein kinase receptor Ret OS=Mus musculus GN=Ret PE=1 SV=2 - [RET_MOUSE]	16.59	4	16	0.999113	12.5396	0.98531	7.56391	0.976324	10.5212	0.983302	14.8084	0.971223	16.488	1.02107	10.4063	123.795	6.69775
Q99KP6	Pre-mRNA-processing factor 19 OS=Mus musculus GN=Prpf19 PE=1 SV=1 - [PRP19_MOUSE]	44.44	1	13	1.00857	16.4125	0.990644	8.41967	1.02111	21.8356	1.03859	14.5071	1.01147	10.2211	1.0504	12.9337	55.2044	6.60986
Q8R016	Bleomycin hydrolase OS=Mus musculus GN=Blmh PE=1 SV=1 - [BLMH_MOUSE]	42.64	6	15	0.933268	10.4004	1.03863	10.6673	1.00096	11.8811	1.06061	13.5753	1.08997	11.6115	1.05551	14.6174	52.4769	6.48096
Q6P5B5	Fragile X mental retardation syndrome-related protein 2 OS=Mus musculus GN=Fxr2 PE=1 SV=1 - [Q6P5B5_MOUSE]	27	3	1	1.08701		0.878111		1.07391		1.11765		0.947765		0.745532		74.2081	6.22705
Q9Z2N8	Actin-like protein 6A OS=Mus musculus GN=Actl6a PE=1 SV=2 - [ACL6A_MOUSE]	39.39	8	13	1.0281	17.8553	0.992533	12.071	0.961633	17.9251	0.994176	15.4077	0.953929	19.8146	0.970068	11.6554	47.4173	5.60498
P19253	60S ribosomal protein L13a OS=Mus musculus GN=Rpl13a PE=1 SV=4 - [RL13A_MOUSE]	43.84	4	11	0.921213	16.2377	1.0266	7.75792	1.03694	14.6181	1.02815	13.328	1.03704	11.491	1.04829	15.4813	23.4493	11.019
Q9DBG5	Perilipin-3 OS=Mus musculus GN=Plin3 PE=1 SV=1 - [PLIN3_MOUSE]	37.3	3	9	0.959908	14.1528	1.03925	5.05342	1.01204	8.1141	1.01929	16.1783	1.05267	14.1558	0.88565	19.0044	47.233	5.61768
Q3UF95	Large proline-rich protein BAG6 OS=Mus musculus GN=Bag6 PE=1 SV=1 - [Q3UF95_MOUSE]	16.73	12	14	1.053	10.8455	1.02554	11.9625	0.983109	12.2003	1.05091	13.5936	1.0599	7.39103	0.982589	16.4774	119.07	5.8208
Q3US29	Putative uncharacterized protein OS=Mus musculus GN=Fdps PE=2 SV=1 - [Q3US29_MOUSE]	33.71	4	10	0.994344	14.7236	1.00001	8.91092	1.04837	18.5832	1.06391	15.5403	1.06419	18.8884	1.0398	8.93247	40.4837	5.8208
E9PXX7	Thioredoxin domain-containing protein 5 OS=Mus musculus GN=Txndc5 PE=1 SV=1 - [E9PXX7_MOUSE]	34.88	4	9	0.962585	26.0303	0.991375	10.9471	1.04472	22.9905	0.977846	6.39509	0.999998	13.0679	0.942067	15.9325	38.5078	5.38916
Q3TCL2	Putative uncharacterized protein (Fragment) OS=Mus musculus GN=Akr1b3 PE=2 SV=1 - [Q3TCL2_MOUSE]	49.03	7	12	0.99807	8.34861	0.958717	12.2854	1.00339	11.4327	1.07662	12.1836	1.08447	11.4855	1.06344	15.7569	35.0291	7.43018
Q3UW53	Protein Niban OS=Mus musculus GN=Fam129a PE=1 SV=2 - [NIBAN_MOUSE]	17.6	5	13	0.909629	19.5834	1.14061	14.2954	0.971895	13.0753	0.950876	16.0656	1.05689	12.5383	0.943217	21.7743	102.585	4.77979
A2BE28	Ribosomal biogenesis protein LAS1L OS=Mus musculus GN=Las1l PE=1 SV=1 - [LAS1L_MOUSE]	22.42	1	12	0.918702	9.82812	1.03634	6.29852	1.0355	14.4797	1.02914	19.4908	1.00875	12.0443	0.967061	16.5732	89.359	4.43701
G3X926	MCG1407, isoform CRA_a OS=Mus musculus GN=Rpf2 PE=1 SV=1 - [G3X926_MOUSE]	52.75	5	10	0.952118	18.0555	1.01819	12.0742	1.07973	13.6549	1.01217	13.3357	0.997328	14.4073	0.952773	17.2933	31.4508	9.979
P61161	Actin-related protein 2 OS=Mus musculus GN=Actr2 PE=1 SV=1 - [ARP2_MOUSE]	34.26	2	11	1.00619	14.8283	0.997743	10.0579	1.00708	14.2473	1.0058	14.1198	0.968275	17.548	1.03385	24.2785	44.7322	6.7417
M1VHG3	Metastasis-associated protein MTA1 isoform 6 OS=Mus musculus GN=Mta1 PE=2 SV=1 - [M1VHG3_MOUSE]	25.51	11	10	1.01327	14.8854	0.990555	2.92057	1.01367	5.75111	1.0014	13.9105	0.93084	6.55265	0.932407	23.1964	77.7278	9.30518
Q3TZP3	Putative uncharacterized protein OS=Mus musculus GN=Mta2 PE=2 SV=1 - [Q3TZP3_MOUSE]	21.71	3	11	0.957847	17.7806	1.00116	7.69993	1.03353	9.65712	1.06979	12.8866	0.992084	6.54267	0.967645	9.867	75.0447	9.71533
Q8CFQ9	Fusion, derived from t(1216) malignant liposarcoma (Human) OS=Mus musculus GN=Fus PE=1 SV=1 - [Q8CFQ9_MOUSE]	23.79	7	8	0.963375	18.0704	0.998025	12.6233	1.05607	19.2485	1.10039	37.7968	1.03022	35.5666	1.13367	15.8091	52.5705	9.36377
P16045	Galectin-1 OS=Mus musculus GN=Lgals1 PE=1 SV=3 - [LEG1_MOUSE]	71.85	1	9	1.0347	10.5228	0.940176	8.05151	1.01491	11.5992	1.10937	15.4127	1.08338	17.0561	1.15293	16.0516	14.8562	5.49072
P48193	Protein 4.1 OS=Mus musculus GN=Epb41 PE=1 SV=2 - [41_MOUSE]	20.63	17	10	0.945697	13.6009	0.98884	7.9457	0.995277	11.1195	1.05911	4.23299	1.04055	8.48497	1.028	10.9737	95.8525	5.60498
Q9D903	Probable rRNA-processing protein EBP2 OS=Mus musculus GN=Ebna1bp2 PE=2 SV=1 - [EBP2_MOUSE]	51.63	2	16	1.05245	17.2252	0.948981	10.3549	1.074	10.0887	1.06034	17.2657	1.00698	19.2843	0.971684	21.2543	34.6812	10.0815
Q9D024	Coiled-coil domain-containing protein 47 OS=Mus musculus GN=Ccdc47 PE=2 SV=2 - [CCD47_MOUSE]	35.2	3	14	0.949148	27.2545	0.961643	21.5534	1.05153	11.2009	0.989019	11.9972	0.956517	10.655	1.04292	19.6389	55.8083	4.84326
P70388	DNA repair protein RAD50 OS=Mus musculus GN=Rad50 PE=1 SV=1 - [RAD50_MOUSE]	14.56	6	15	1.00799	9.262	0.999135	10.4235	1.05263	11.4404	1.05564	14.1097	1.01005	10.886	0.940405	13.9424	153.392	6.94678
Q8R2M2	Deoxynucleotidyltransferase terminal-interacting protein 2 OS=Mus musculus GN=Dnttip2 PE=1 SV=1 - [TDIF2_MOUSE]	19.79	1	13	0.89295	13.7502	0.966925	4.40761	1.15327	7.9536	1.07038	9.12784	0.985413	10.8501	0.963985	11.5242	84.2261	6.44287
P61027	Ras-related protein Rab-10 OS=Mus musculus GN=Rab10 PE=1 SV=1 - [RAB10_MOUSE]	46.5	20	6	0.981214	13.094	0.96966	14.1244	1.02016	16.5733	0.949031	16.756	0.987217	16.5737	1.12098	11.6288	22.5266	8.38232
G3UXW9	COP9 signalosome complex subunit 1 OS=Mus musculus GN=Gps1 PE=1 SV=1 - [G3UXW9_MOUSE]	28.71	4	12	1.15245	21.662	0.988844	4.72605	0.937854	15.8446	0.969979	19.0994	0.962584	24.1943	0.964623	25.3377	58.8237	6.7417
Q9D1A2	Cytosolic non-specific dipeptidase OS=Mus musculus GN=Cndp2 PE=1 SV=1 - [CNDP2_MOUSE]	36.63	3	14	0.993688	11.1789	1.03974	7.63997	0.966748	5.16358	0.998806	8.22437	1.00215	13.4305	0.982938	21.3443	52.7336	5.65576
Q91WD5	NADH dehydrogenase [ubiquinone] iron-sulfur protein 2, mitochondrial OS=Mus musculus GN=Ndufs2 PE=1 SV=1 - [NDUS2_MOUSE]	46	4	15	0.943023	18.6182	1.04449	6.87755	0.994541	16.7724	1.00008	10.4352	1.00661	11.6682	0.952982	20.4189	52.5917	6.99072
Q61081	Hsp90 co-chaperone Cdc37 OS=Mus musculus GN=Cdc37 PE=2 SV=1 - [CDC37_MOUSE]	31.4	1	10	1.00532	14.6636	1.00112	7.62117	1.05586	4.59993	1.06396	6.02905	1.06125	12.2051	1.02839	13.3117	44.5649	5.33838
A0A0A0MQM0	Eukaryotic translation initiation factor 5A (Fragment) OS=Mus musculus GN=Eif5a PE=1 SV=1 - [A0A0A0MQM0_MOUSE]	55.03	5	6	1.01305	30.9781	0.989626	10.7942	0.949157	17.7089	1.06324	16.6585	1.02037	21.7957	1.16492	28.3488	16.2921	4.99561
P47856	Glutamine--fructose-6-phosphate aminotransferase [isomerizing] 1 OS=Mus musculus GN=Gfpt1 PE=1 SV=3 - [GFPT1_MOUSE]	26.4	5	14	0.953779	14.0784	1.01975	4.53247	1.03515	13.3937	1.0715	11.8964	1.05618	10.3221	0.99239	5.31758	78.4892	6.84424
O89017	Legumain OS=Mus musculus GN=Lgmn PE=1 SV=1 - [LGMN_MOUSE]	41.38	2	11	1.12436	7.41007	0.889252	10.5644	1.00766	11.1922	0.971041	15.1278	1.01457	12.733	1.19909	17.1204	49.3413	6.39209
Q8BNU0	Armadillo repeat-containing protein 6 OS=Mus musculus GN=Armc6 PE=2 SV=1 - [ARMC6_MOUSE]	38.46	2	12	1.04627	25.142	1.04614	10.1912	0.903951	16.4032	0.916031	18.0949	0.965811	16.3077	1.09498	18.0228	50.6512	5.99854
G3X922	MCG115602 OS=Mus musculus GN=Dnajc13 PE=1 SV=1 - [G3X922_MOUSE]	9.5	9	15	0.954142	10.3188	0.990397	5.04641	1.02473	7.68054	0.976563	18.4332	0.960569	10.5695	0.966769	11.6188	254.278	6.771
Q99JI6	Ras-related protein Rap-1b OS=Mus musculus GN=Rap1b PE=2 SV=2 - [RAP1B_MOUSE]	63.04	1	5	1.04103	26.0186	0.987226	9.00684	1.09926	25.1215	1.02094	10.7793	1.04157	9.27125	1.0271	11.4225	20.8116	5.78271
Q8BY87	Ubiquitin carboxyl-terminal hydrolase 47 OS=Mus musculus GN=Usp47 PE=1 SV=2 - [UBP47_MOUSE]	13.52	2	15	1.02752	18.804	0.9636	11.6972	1.02239	5.46095	1.05156	14.1318	0.971451	13.2843	1.00496	12.8926	157.356	5.10986
Q5SW88	Ras-related protein Rab-1A OS=Mus musculus GN=Rab1 PE=1 SV=1 - [Q5SW88_MOUSE]	75.74	24	5	0.97012	17.5628	1.03093	9.05156	1.03176	19.851	1.05142	18.8612	1.03159	20.3304	1.01899	14.6861	22.3583	6.21436
A0A087WNZ7	E3 ubiquitin-protein ligase TRIP12 OS=Mus musculus GN=Trip12 PE=1 SV=1 - [A0A087WNZ7_MOUSE]	7.53	5	12	0.949562	12.1211	1.03209	6.03303	1.00832	9.75189	0.976869	19.1734	0.976507	13.4395	0.945792	5.98872	220.523	8.44092
Q3TD41	Histone acetyltransferase OS=Mus musculus GN=Kat7 PE=2 SV=1 - [Q3TD41_MOUSE]	26.16	6	10	0.928511	7.23428	0.978783	9.99514	1.08698	9.22371	0.984846	22.422	0.956064	17.0698	0.968843	9.73403	66.8743	8.71924
Q6P8X1	Sorting nexin-6 OS=Mus musculus GN=Snx6 PE=1 SV=2 - [SNX6_MOUSE]	29.56	3	13	0.946048	9.75183	0.989628	7.79697	1.02438	8.13708	1.06502	9.88569	1.08173	8.08875	1.08979	12.1978	46.6198	6.16357
Q61210	Rho guanine nucleotide exchange factor 1 OS=Mus musculus GN=Arhgef1 PE=1 SV=2 - [ARHG1_MOUSE]	19.35	4	14	1.05608	14.8863	0.976012	9.63976	0.978987	10.7099	1.06402	10.2213	0.981218	14.1191	0.993224	14.484	102.741	5.60498
P62830	60S ribosomal protein L23 OS=Mus musculus GN=Rpl23 PE=1 SV=1 - [RL23_MOUSE]	62.86	2	8	0.998246	12.0372	1.01643	10.1917	0.970922	10.6884	0.952027	15.8744	0.99955	13.1019	1.11701	16.3583	14.8561	10.5063
Q3TA75	Putative uncharacterized protein (Fragment) OS=Mus musculus GN=Fxr2 PE=2 SV=1 - [Q3TA75_MOUSE]	24.27	2	1	1.5072	13.6182	0.898519	4.35278	0.664756	20.5461	0.814999	0.207928	0.880397	15.8905	0.744207	17.2705	70.4855	6.90283
P62915	Transcription initiation factor IIB OS=Mus musculus GN=Gtf2b PE=1 SV=1 - [TF2B_MOUSE]	46.52	3	11	1.0439	14.5496	1.05198	16.2399	0.884467	19.5971	0.987618	15.6991	0.995328	19.5104	1.0594	17.0555	34.7966	8.35303
Q8BK99	Putative uncharacterized protein OS=Mus musculus GN=Opa1 PE=2 SV=1 - [Q8BK99_MOUSE]	30.16	2	1	1.26754		1.02766		0.737946		0.884038		1.1253		1.1053		64.3378	8.77783
O89001	Carboxypeptidase D OS=Mus musculus GN=Cpd PE=1 SV=2 - [CBPD_MOUSE]	13.36	1	14	1.00263	19.1026	0.984087	10.2429	1.01329	5.9462	0.964217	18.877	0.924881	14.179	1.01885	12.0851	152.31	6.17627
S4R1L5	Baculoviral IAP repeat-containing protein 6 OS=Mus musculus GN=Birc6 PE=1 SV=1 - [S4R1L5_MOUSE]	4.92	10	18	0.969282	17.6317	1.05574	9.21159	0.975334	14.3907	0.971002	11.5395	0.902449	18.2154	0.910433	10.5773	528.989	6.02393
Q99L48	60S ribosomal export protein NMD3 OS=Mus musculus GN=Nmd3 PE=2 SV=1 - [NMD3_MOUSE]	26.84	3	11	0.926545	16.3916	1.00488	7.53502	1.01304	15.0969	1.09553	15.3249	0.989951	16.8022	1.02067	17.0049	57.574	7.1665
Q3UJW9	Putative uncharacterized protein OS=Mus musculus GN=Akr1a1 PE=2 SV=1 - [Q3UJW9_MOUSE]	46.15	5	11	1.03098	19.3007	1.03405	8.12809	0.999824	14.0372	0.984056	10.4639	1.01858	17.0872	1.03149	14.63	36.592	7.38623
Q5UE59	Kinesin light chain 1 OS=Mus musculus GN=Klc1 PE=1 SV=1 - [Q5UE59_MOUSE]	32.84	13	9	1.00604	8.51116	0.992971	9.04169	1.02395	6.95591	0.965737	6.57086	1.00035	8.14234	1.04523	10.7559	61.591	5.75732
Q9CXW2	28S ribosomal protein S22, mitochondrial OS=Mus musculus GN=Mrps22 PE=2 SV=1 - [RT22_MOUSE]	41.78	1	12	1.04331	18.5189	0.995704	6.15094	0.97968	13.7153	1.01682	14.2823	1.02106	11.9937	1.05516	27.7217	41.1665	8.55811
A2AWT6	Nucleolar transcription factor 1 OS=Mus musculus GN=Ubtf PE=1 SV=1 - [A2AWT6_MOUSE]	24.62	8	16	0.881055	17.7868	0.980753	9.31303	1.04377	12.1477	1.05928	9.97069	0.997591	6.80405	1.00615	11.1513	84.9568	5.5542
P57784	U2 small nuclear ribonucleoprotein A' OS=Mus musculus GN=Snrpa1 PE=1 SV=2 - [RU2A_MOUSE]	41.57	3	13	1.03037	18.4455	0.949617	8.00635	1.06346	11.4906	1.04522	15.5123	1.04904	15.513	1.01146	25.4207	28.3401	8.6167
P70372	ELAV-like protein 1 OS=Mus musculus GN=Elavl1 PE=1 SV=2 - [ELAV1_MOUSE]	39.88	7	9	1.03282	15.6659	0.961188	8.4444	0.986514	11.1556	0.993355	11.4986	0.959879	12.5463	1.05756	19.8244	36.1461	9.0415
E9Q986	Catenin delta-1 OS=Mus musculus GN=Ctnnd1 PE=1 SV=1 - [E9Q986_MOUSE]	20	19	13	0.997352	14.2845	1.03557	5.88821	1.00065	13.4982	1.00655	16.2178	0.93216	12.3833	1.05333	8.17815	92.4208	7.15186
O08582	GTP-binding protein 1 OS=Mus musculus GN=Gtpbp1 PE=1 SV=2 - [GTPB1_MOUSE]	25	1	12	0.963975	15.053	1.03032	8.20015	0.975706	11.1536	1.04305	15.3338	1.0036	8.50112	1.00427	15.8979	72.255	8.29443
Q3U4K5	Putative uncharacterized protein OS=Mus musculus GN=F630007L15Rik PE=2 SV=1 - [Q3U4K5_MOUSE]	22.15	7	8	0.922687	14.6655	1.0436	9.61086	1.00432	13.4959	1.08914	4.66673	1.05302	4.34255	0.965303	14.1553	72.5163	7.45947
Q61749	Translation initiation factor eIF-2B subunit delta OS=Mus musculus GN=Eif2b4 PE=2 SV=2 - [EI2BD_MOUSE]	28.24	3	11	1.0249	20.5823	1.06115	10.0288	0.946633	11.8097	1.00352	11.1856	1.02001	14.5632	1.01066	20.8322	57.5882	9.24658
Q8K2T8	RNA polymerase II-associated factor 1 homolog OS=Mus musculus GN=Paf1 PE=2 SV=1 - [PAF1_MOUSE]	26.92	1	11	0.927555	6.41609	1.01379	7.43798	1.06009	6.96178	1.01606	5.79699	0.953826	7.95112	0.940278	9.91291	60.4814	4.65283
Q8BK72	28S ribosomal protein S27, mitochondrial OS=Mus musculus GN=Mrps27 PE=2 SV=2 - [RT27_MOUSE]	33.01	3	12	0.977589	18.0263	1.01846	9.51822	0.986184	11.8599	0.97334	16.4123	0.91695	16.1419	0.996123	17.6889	47.7483	5.50342
Q9D6R2	Isocitrate dehydrogenase [NAD] subunit alpha, mitochondrial OS=Mus musculus GN=Idh3a PE=1 SV=1 - [IDH3A_MOUSE]	39.34	1	14	0.946191	17.7341	0.946228	10.8194	1.06566	9.86158	1.03688	11.2896	0.972502	14.652	0.973185	10.557	39.6131	6.72705
E9QAT0	Fragile X mental retardation protein 1 homolog OS=Mus musculus GN=Fmr1 PE=1 SV=1 - [E9QAT0_MOUSE]	23.43	14	9	1.00841	12.9171	1.00236	10.8988	1.01004	6.93518	1.05995	14.6219	1.03681	19.664	1.06044	20.0141	66.1297	8.52881
Q05BH6	Tcof1 protein (Fragment) OS=Mus musculus GN=Tcof1 PE=2 SV=1 - [Q05BH6_MOUSE]	16.65	9	9	0.914192	29.7368	1.01499	7.34788	1.07797	11.9443	1.08317	17.6313	1.08602	11.0492	0.940801	23.9771	126.299	9.29053
P47758	Signal recognition particle receptor subunit beta OS=Mus musculus GN=Srprb PE=1 SV=1 - [SRPRB_MOUSE]	45.35	3	9	0.947283	17.1181	1.01986	6.46295	1.01937	15.8303	1.0321	14.9197	1.01452	18.5896	1.02856	14.1834	29.5607	9.27588
Q7TNV0	Protein DEK OS=Mus musculus GN=Dek PE=1 SV=1 - [DEK_MOUSE]	27.63	6	11	1.01085	21.9178	1.02205	4.18085	1.01295	16.7412	1.00498	17.6038	0.991379	15.0822	1.05513	21.9959	43.132	6.85889
Q3TUI9	Proteasome subunit alpha type OS=Mus musculus GN=Psma5 PE=2 SV=1 - [Q3TUI9_MOUSE]	54.77	4	10	1.10428	13.1179	1.00853	8.1551	0.979472	14.9687	0.957518	20.0362	0.961424	23.5162	1.11782	8.94244	26.3942	4.85596
P62754	40S ribosomal protein S6 OS=Mus musculus GN=Rps6 PE=1 SV=1 - [RS6_MOUSE]	38.55	3	10	1.08144	17.9517	0.977657	5.85925	0.952752	18.1042	0.952613	17.1023	1.00245	12.165	1.08392	13.351	28.663	10.8433
Q3UM18	Large subunit GTPase 1 homolog OS=Mus musculus GN=Lsg1 PE=2 SV=2 - [LSG1_MOUSE]	27.02	2	14	0.949432	11.4568	0.956683	8.68606	1.10097	11.7266	1.0551	10.2774	1.03529	10.6247	1.00866	8.29443	73.111	6.50732
I3PQW3	LARP7 OS=Mus musculus GN=Larp7 PE=4 SV=1 - [I3PQW3_MOUSE]	25.26	4	13	0.962466	29.1644	1.01361	6.62532	1.06642	14.9996	1.11563	9.7896	1.05327	10.404	0.956175	11.5067	64.7761	9.46631
Q3UAS7	Putative uncharacterized protein (Fragment) OS=Mus musculus GN=Gsr PE=2 SV=1 - [Q3UAS7_MOUSE]	37.76	8	10	1.07979	10.3655	1.00515	10.5701	0.932495	13.3444	0.965737	10.3671	0.980986	6.71816	0.987326	14.2232	51.8115	7.53271
Q9CZX8	40S ribosomal protein S19 OS=Mus musculus GN=Rps19 PE=1 SV=3 - [RS19_MOUSE]	48.28	7	9	1.07156	24.8783	0.994601	15.7654	0.988957	19.4843	0.991316	25.5622	1.10229	22.0099	1.14518	33.7191	16.0756	10.4038
Q569Z6	Thyroid hormone receptor-associated protein 3 OS=Mus musculus GN=Thrap3 PE=1 SV=1 - [TR150_MOUSE]	19.98	10	14	1.02883	16.9014	0.910581	6.78081	1.08219	10.389	1.10294	16.993	0.901768	19.8144	1.01799	22.5923	108.114	10.1694
P28740	Kinesin-like protein KIF2A OS=Mus musculus GN=Kif2a PE=1 SV=2 - [KIF2A_MOUSE]	20.57	5	12	0.988971	12.1648	0.98176	5.20839	1.03934	14.0048	1.00597	22.6339	0.975652	12.6982	1.1359	8.46341	79.7066	6.72705
Q99LS3	Phosphoserine phosphatase OS=Mus musculus GN=Psph PE=2 SV=1 - [SERB_MOUSE]	44.44	3	8	1.01893	19.8583	0.979938	7.54947	1.02143	15.1622	0.995254	8.92057	1.0531	10.8778	1.13685	14.6877	25.0799	6.13818
E9PYU4	Chromodomain-helicase-DNA-binding protein 5 OS=Mus musculus GN=Chd5 PE=1 SV=1 - [E9PYU4_MOUSE]	7.73	6	2	0.854414	14.8214	1.00167	4.54532	1.18191	13.4897	1.01409	17.433	1.14261	15.0822	0.904453	18.5628	218.816	5.97314
Q7TMY7	Importin-8 OS=Mus musculus GN=Ipo8 PE=1 SV=3 - [IPO8_MOUSE]	12.57	2	10	0.910617	18.4054	0.991826	14.6912	1.05046	20.2763	1.05047	22.9251	0.944125	22.1407	0.949963	17.471	117.003	5.16064
Q8K239	Elongation factor Ts (Fragment) OS=Mus musculus GN=Tsfm PE=2 SV=1 - [Q8K239_MOUSE]	41.61	7	10	0.974525	17.7747	1.00371	8.12709	0.994589	19.4645	1.04306	14.9872	1.00565	9.31182	1.011	13.1929	35.0941	7.06396
Q64152	Transcription factor BTF3 OS=Mus musculus GN=Btf3 PE=1 SV=3 - [BTF3_MOUSE]	64.22	1	1	0.858125		0.962072		1.17833		0.939129		1.21962		0.818816		22.0174	9.5249
Q80UU9	Membrane-associated progesterone receptor component 2 OS=Mus musculus GN=Pgrmc2 PE=1 SV=2 - [PGRC2_MOUSE]	47.47	1	8	1.05894	15.4616	0.964668	17.3264	0.964925	14.1125	1.01645	12.8755	1.04639	21.2032	0.974645	17.287	23.3196	5.14795
Q6P9P6	Kinesin-like protein KIF11 OS=Mus musculus GN=Kif11 PE=2 SV=1 - [KIF11_MOUSE]	16.44	3	15	0.921218	15.4791	1.03557	7.52967	1.03967	11.5844	1.0132	10.6179	1.06111	15.3523	0.943657	16.5772	117.953	5.99854
J3QMM7	ATP-dependent (S)-NAD(P)H-hydrate dehydratase OS=Mus musculus GN=Carkd PE=1 SV=1 - [J3QMM7_MOUSE]	48.93	5	10	1.10312	17.3903	1.00633	10.6467	0.904823	14.7584	0.952136	13.4965	0.983465	7.54339	0.962791	15.4319	35.1472	8.1333
P63325	40S ribosomal protein S10 OS=Mus musculus GN=Rps10 PE=1 SV=1 - [RS10_MOUSE]	61.21	3	10	1.11769	16.6803	0.961737	12.4555	0.939521	18.2593	0.874032	21.5711	0.994136	19.0132	1.1594	22.4566	18.9038	10.1548
P70296	Phosphatidylethanolamine-binding protein 1 OS=Mus musculus GN=Pebp1 PE=1 SV=3 - [PEBP1_MOUSE]	74.33	6	8	1.09128	11.1526	0.988867	7.63434	0.960392	14.5471	1.03417	14.2931	0.999961	14.7473	1.06189	17.5709	20.8173	5.40186
Q3UKJ7	WD40 repeat-containing protein SMU1 OS=Mus musculus GN=Smu1 PE=2 SV=2 - [SMU1_MOUSE]	30.21	1	12	1.07664	11.7396	0.95643	11.3685	1.01164	15.771	0.992528	18.2248	0.948549	11.3735	1.07931	21.2651	57.5072	7.18115
A0A068BFR3	RAS oncogene family protein OS=Mus musculus GN=Rab11b PE=2 SV=1 - [A0A068BFR3_MOUSE]	52.75	13	10	0.959233	13.9773	0.988454	8.77985	1.06647	15.0706	1.01488	8.13015	1.04263	17.8815	0.990669	16.3867	24.4735	5.93506
P54227	Stathmin OS=Mus musculus GN=Stmn1 PE=1 SV=2 - [STMN1_MOUSE]	56.38	12	7	1.21781	22.6916	0.884695	19.3922	0.973571	21.7693	1.00781	21.3395	1.04894	19.0959	1.20316	18.7614	17.2639	5.97314
Q8C129	Leucyl-cystinyl aminopeptidase OS=Mus musculus GN=Lnpep PE=1 SV=1 - [LCAP_MOUSE]	17.27	5	13	0.969905	12.9402	1.03067	8.27261	1.00063	12.1795	0.964865	17.6548	0.977049	13.0986	0.951653	20.1405	117.229	5.96045
P70700	DNA-directed RNA polymerase I subunit RPA2 OS=Mus musculus GN=Polr1b PE=2 SV=2 - [RPA2_MOUSE]	16.3	3	16	0.922783	13.2605	1.04928	8.59808	1.00694	15.6321	0.960352	19.1231	0.951153	16.1147	0.953867	14.3568	128.129	7.57666
Q3V1V3	ESF1 homolog OS=Mus musculus GN=Esf1 PE=1 SV=1 - [ESF1_MOUSE]	22.72	6	18	0.924936	14.9648	1.01963	5.1434	1.04379	15.0366	1.05282	9.67723	1.02005	8.79424	0.990589	9.70715	97.9877	5.04639
Q8BWT1	3-ketoacyl-CoA thiolase, mitochondrial OS=Mus musculus GN=Acaa2 PE=1 SV=3 - [THIM_MOUSE]	37.28	2	11	0.948481	7.98204	1.01057	6.63892	1.00124	11.6207	1.04053	12.4502	0.963697	13.1559	0.969474	6.11128	41.8034	8.08936
Q68FC6	Wrd43 protein (Fragment) OS=Mus musculus GN=Wdr43 PE=2 SV=1 - [Q68FC6_MOUSE]	28.72	2	12	0.899839	16.9177	0.986751	5.74225	1.10848	11.8072	1.04657	17.4206	0.987906	11.1914	0.969015	16.5307	66.2825	5.13525
P47754	F-actin-capping protein subunit alpha-2 OS=Mus musculus GN=Capza2 PE=1 SV=3 - [CAZA2_MOUSE]	60.84	5	10	1.04674	14.1438	0.981752	9.01634	0.965071	15.0147	1.036	12.6324	1.02564	15.1314	1.06283	17.4796	32.9466	5.84619
D3Z5I1	Zinc finger CCCH-type antiviral protein 1 OS=Mus musculus GN=Zc3hav1 PE=1 SV=1 - [D3Z5I1_MOUSE]	17.07	4	13	1.04548	15.0803	1.04733	8.92629	0.954618	14.5076	0.975334	11.9045	0.954117	13.1562	0.971399	18.3251	112.461	8.07471
Q7TNP2	Serine/threonine-protein phosphatase 2A 65 kDa regulatory subunit A beta isoform OS=Mus musculus GN=Ppp2r1b PE=1 SV=2 - [2AAB_MOUSE]	24.29	11	4	0.995487	15.7202	1.0191	12.573	1.00531	17.8763	1.02226	16.7223	0.998302	22.7549	1.0305	9.56974	65.8924	5.09717
Q9DBE8	Alpha-1,3/1,6-mannosyltransferase ALG2 OS=Mus musculus GN=Alg2 PE=2 SV=2 - [ALG2_MOUSE]	43.86	2	13	1.02801	18.1471	1.02522	7.7154	0.988819	12.218	0.975476	10.1642	1.03404	13.7378	1.02389	12.1768	47.3743	7.97217
A0A0A0MQ79	Protein PRRC2C OS=Mus musculus GN=Prrc2c PE=1 SV=1 - [A0A0A0MQ79_MOUSE]	6.72	8	14	1.00918	12.5422	1.00424	7.72653	1.0266	9.8418	1.0964	6.95791	1.10004	15.6228	0.989172	15.5527	310.533	9.1001
Q3TKX4	Putative uncharacterized protein (Fragment) OS=Mus musculus GN=Ddx52 PE=2 SV=1 - [Q3TKX4_MOUSE]	33.45	3	15	0.971597	18.9868	0.962468	10.1314	1.14565	10.0482	1.05309	14.4661	1.01211	12.2123	1.04718	14.7744	67.0878	9.5835
Q9R0P5	Destrin OS=Mus musculus GN=Dstn PE=1 SV=3 - [DEST_MOUSE]	60.61	1	10	0.924403	17.389	0.964727	12.9205	1.04368	10.2482	1.06947	11.7193	1.06202	11.6084	1.0677	18.8577	18.5095	7.97217
Q91YU8	Suppressor of SWI4 1 homolog OS=Mus musculus GN=Ppan PE=1 SV=2 - [SSF1_MOUSE]	32.13	1	11	0.959051	8.02556	0.96317	9.66662	1.03462	16.4014	1.04048	13.456	1.02025	14.8744	0.995254	14.0168	52.7237	10.3159
Q80ZP8	Armet protein OS=Mus musculus GN=Manf PE=1 SV=1 - [Q80ZP8_MOUSE]	55.76	7	12	0.941882	27.4107	1.00472	8.33958	1.00631	13.7322	1.01968	11.9594	1.01626	18.7727	1.03932	24.2528	18.9998	8.1333
Q3UGC7	Eukaryotic translation initiation factor 3 subunit J-A OS=Mus musculus GN=Eif3j1 PE=2 SV=1 - [EI3JA_MOUSE]	57.09	5	13	0.934531	12.9364	1.00753	9.67955	1.03259	13.4527	1.07975	7.33234	1.05803	17.8764	1.08987	15.5938	29.3256	4.80518
O54984	ATPase Asna1 OS=Mus musculus GN=Asna1 PE=1 SV=2 - [ASNA_MOUSE]	43.1	3	11	0.97957	10.5807	1.02972	7.55366	1.0018	12.6378	0.992492	11.9042	1.04277	12.6806	1.04677	17.3672	38.7974	4.90674
A2AMW0	Capping protein (Actin filament) muscle Z-line, beta, isoform CRA_a OS=Mus musculus GN=Capzb PE=1 SV=1 - [A2AMW0_MOUSE]	45	10	12	0.94973	24.6631	0.998782	4.78679	1.03653	12.5931	1.0567	14.667	1.0655	15.3329	0.974447	19.0649	29.2768	6.91748
Q3UA32	Polypeptide N-acetylgalactosaminyltransferase (Fragment) OS=Mus musculus GN=Galnt2 PE=2 SV=1 - [Q3UA32_MOUSE]	21.51	7	10	0.903467	8.654	1.00526	10.451	1.08323	18.1677	1.064	17.8971	1.06206	12.2324	1.04262	14.471	61.3228	8.19189
Q8BJ05	Zinc finger CCCH domain-containing protein 14 OS=Mus musculus GN=Zc3h14 PE=1 SV=1 - [ZC3HE_MOUSE]	22.31	1	12	0.982036	14.6152	1.02248	8.68337	0.978628	10.8267	1.04695	21.3481	0.994357	14.0974	0.91687	12.1734	82.3571	7.37158
Q8BKG3	Inactive tyrosine-protein kinase 7 OS=Mus musculus GN=Ptk7 PE=1 SV=1 - [PTK7_MOUSE]	19.3	2	13	1.05036	16.2488	0.992114	8.42138	0.965293	16.9152	0.99171	19.6303	0.953623	14.8674	0.943286	8.72794	117.457	6.84424
Q3UVK0	Endoplasmic reticulum metallopeptidase 1 OS=Mus musculus GN=Ermp1 PE=2 SV=2 - [ERMP1_MOUSE]	15.37	4	9	1.03059	22.6926	0.949897	11.3852	1.01918	16.4079	0.93931	20.05	0.968369	15.8166	0.948422	10.8852	100.084	7.48877
Q9JK81	UPF0160 protein MYG1, mitochondrial OS=Mus musculus GN=Myg1 PE=1 SV=1 - [MYG1_MOUSE]	42.89	4	11	1.08693	17.4766	1.02622	8.59083	0.964918	9.35051	0.946338	28.0454	0.981941	15.4228	1.1377	11.9341	42.6956	7.02002
Q3UFZ4	Putative uncharacterized protein OS=Mus musculus GN=Nol10 PE=2 SV=1 - [Q3UFZ4_MOUSE]	28.68	4	14	0.924205	20.059	0.959033	5.05642	1.13074	14.1147	1.03472	19.233	0.971869	11.5925	0.951755	8.33461	80.0413	8.29443
Q6NVF9	Cleavage and polyadenylation specificity factor subunit 6 OS=Mus musculus GN=Cpsf6 PE=2 SV=1 - [CPSF6_MOUSE]	29.76	5	12	0.973816	15.28	1.02776	8.90501	1.02384	13.9253	1.05057	9.71011	0.959819	7.26071	1.01003	18.3126	59.1164	7.15186
Q9QZE7	Translin-associated protein X OS=Mus musculus GN=Tsnax PE=1 SV=1 - [TSNAX_MOUSE]	46.55	2	9	1.04425	11.3054	0.982378	9.96364	0.998513	8.09383	0.973847	19.1423	0.958216	11.5729	1.08186	11.3447	32.9058	6.55127
P43247	DNA mismatch repair protein Msh2 OS=Mus musculus GN=Msh2 PE=1 SV=1 - [MSH2_MOUSE]	23.21	3	12	0.90848	14.0906	1.04201	6.43001	1.06773	9.30926	1.06201	11.1737	1.04175	11.1806	1.00254	7.48053	104.085	5.96045
A2BI12	PC4 and SFRS1-interacting protein OS=Mus musculus GN=Psip1 PE=1 SV=1 - [A2BI12_MOUSE]	45.87	4	1	1.059		1.03048		0.919679		0.975078		1.02054		1.00857		36.9459	9.23193
Q3T992	Putative uncharacterized protein OS=Mus musculus GN=Ubqln1 PE=2 SV=1 - [Q3T992_MOUSE]	20.22	5	4	1.08846	13.3734	0.96125	10.5673	1.02496	14.9515	0.89622	36.0633	0.988767	16.2546	1.10045	22.0709	58.5686	4.98291
Q00422	GA-binding protein alpha chain OS=Mus musculus GN=Gabpa PE=1 SV=2 - [GABPA_MOUSE]	27.75	5	9	0.998028	7.96554	0.98988	9.30937	1.01086	9.81272	0.869969	15.5534	0.87004	23.5487	1.014	12.5118	51.3122	4.99561
Q80YR5	Scaffold attachment factor B2 OS=Mus musculus GN=Safb2 PE=2 SV=2 - [SAFB2_MOUSE]	14.93	10	7	1.00216	13.8759	0.958468	9.76885	0.999253	15.4717	1.01091	12.3748	1.00093	25.2109	0.966943	20.5974	111.77	6.37939
Q91YN9	BAG family molecular chaperone regulator 2 OS=Mus musculus GN=Bag2 PE=1 SV=1 - [BAG2_MOUSE]	47.62	7	10	0.890334	9.73051	0.975335	5.21352	1.09776	8.0195	1.03781	13.7004	1.06566	6.82759	1.02997	19.2437	23.4591	6.41748
Q9JMK2	Casein kinase I isoform epsilon OS=Mus musculus GN=Csnk1e PE=1 SV=2 - [KC1E_MOUSE]	31.01	9	4	1.15243	5.16882	1.03164	4.40554	0.817178	8.22102	0.958768	7.50223	0.862718	4.47562	0.979016	15.0874	47.2922	9.65674
O55135	Eukaryotic translation initiation factor 6 OS=Mus musculus GN=Eif6 PE=1 SV=2 - [IF6_MOUSE]	51.02	10	7	1.03645	19.0963	0.971772	11.4495	1.00038	25.85	0.936247	21.6935	0.967539	16.0661	1.00663	30.1872	26.4942	4.7417
B3V097	BetaCstF-64 variant 3 OS=Mus musculus GN=Cstf2 PE=2 SV=1 - [B3V097_MOUSE]	20.32	7	6	1.02146	28.5216	0.959403	9.4766	0.942992	27.0021	1.05486	10.5901	0.993302	17.6093	0.87659	22.906	66.3822	7.07861
P63154	Crooked neck-like protein 1 OS=Mus musculus GN=Crnkl1 PE=1 SV=1 - [CRNL1_MOUSE]	23.62	2	14	0.950239	18.6624	1.00933	5.25805	1.04076	17.0121	1.05172	10.4507	0.993301	10.9706	0.907221	12.2972	83.3634	6.93213
P62918	60S ribosomal protein L8 OS=Mus musculus GN=Rpl8 PE=1 SV=2 - [RL8_MOUSE]	42.02	4	10	1.02335	10.9332	0.98148	12.8824	0.927848	15.5994	0.957257	16.1677	1.0179	16.7874	1.10205	23.1489	28.0073	11.0337
P26645	Myristoylated alanine-rich C-kinase substrate OS=Mus musculus GN=Marcks PE=1 SV=2 - [MARCS_MOUSE]	48.87	3	9	0.859747	22.6496	0.926081	15.3309	1.23846	10.3998	1.07551	21.6287	1.01889	13.6973	0.844091	21.8914	29.6438	4.33545
Q3U186	Probable arginine--tRNA ligase, mitochondrial OS=Mus musculus GN=Rars2 PE=1 SV=1 - [SYRM_MOUSE]	33.56	2	17	0.915729	6.64425	1.00574	7.57421	1.03913	9.47939	0.983746	14.1064	1.0013	5.08142	0.92799	13.9645	65.2946	8.01611
B9EKK3	IQ motif containing GTPase activating protein 2 OS=Mus musculus GN=Iqgap2 PE=2 SV=1 - [B9EKK3_MOUSE]	10.73	11	11	0.930719	4.96069	1.08334	4.67238	1.01004	8.95845	0.980401	9.5917	1.01421	5.85644	0.913549	10.9746	180.438	5.59229
Q3V3C0	DNA-directed RNA polymerase (Fragment) OS=Mus musculus GN=Polrmt PE=2 SV=1 - [Q3V3C0_MOUSE]	18.24	6	13	1.04378	18.1943	0.967257	16.1814	1.03908	17.2998	0.998605	19.1919	0.885761	19.4517	0.999782	32.3238	120.667	8.66064
Q3UJR8	Transcription factor BTF3 OS=Mus musculus GN=Btf3 PE=2 SV=1 - [Q3UJR8_MOUSE]	75.93	1	1	1.34559		0.965522		0.741719		1.0209		0.913663		1.68464		17.6882	7.50342
Q8BWZ3	N-alpha-acetyltransferase 25, NatB auxiliary subunit OS=Mus musculus GN=Naa25 PE=2 SV=1 - [NAA25_MOUSE]	16.77	6	13	0.956375	16.7833	1.0143	8.90664	1.00818	10.54	0.983689	17.8256	0.885883	14.7406	1.01995	16.6254	111.637	6.52197
E9QQ10	A-kinase anchor protein 9 OS=Mus musculus GN=Akap9 PE=1 SV=1 - [E9QQ10_MOUSE]	5.35	8	15	0.938514	17.1174	1.02907	7.66372	1.02652	16.2422	0.951483	13.0124	0.922619	8.53285	0.892252	8.72285	433.872	5.03369
Q8CCF0	U4/U6 small nuclear ribonucleoprotein Prp31 OS=Mus musculus GN=Prpf31 PE=1 SV=3 - [PRP31_MOUSE]	37.07	1	12	0.949964	18.5696	1.01976	4.58824	1.04987	15.7474	1.01302	7.26749	0.996046	14.5604	0.971729	12.9816	55.3953	5.66846
D3Z636	Inorganic pyrophosphatase 2, mitochondrial OS=Mus musculus GN=Ppa2 PE=1 SV=1 - [D3Z636_MOUSE]	38.3	4	10	1.02333	20.2372	1.02092	5.52361	0.9531	13.0011	0.986069	11.243	0.94538	16.5013	0.941979	13.6217	37.9611	7.13721
Q3UZ17	Putative uncharacterized protein OS=Mus musculus GN=Luc7l2 PE=2 SV=1 - [Q3UZ17_MOUSE]	32.98	8	8	0.984359	14.083	0.970554	9.60519	1.01794	12.9101	1.07145	9.87669	1.03121	9.43309	1.06216	7.89078	45.377	9.94971
Q8VBZ3	Cleft lip and palate transmembrane protein 1 homolog OS=Mus musculus GN=Clptm1 PE=2 SV=1 - [CLPT1_MOUSE]	19.43	1	10	0.977969	14.8151	0.986357	6.951	0.999207	19.881	1.03744	9.09636	1.08307	7.34917	0.999151	7.96441	75.2429	6.30322
Q3UHM0	Platelet-activating factor acetylhydrolase IB subunit alpha OS=Mus musculus GN=Pafah1b1 PE=2 SV=1 - [Q3UHM0_MOUSE]	39.13	8	11	0.902622	19.1536	1.0202	9.88555	1.07812	7.55553	1.06542	15.8908	1.03432	12.976	1.00127	9.43304	44.459	7.35693
G3UXL2	Protein Prps1l3 OS=Mus musculus GN=Prps1l3 PE=3 SV=1 - [G3UXL2_MOUSE]	45.91	10	5	0.953534	11.6425	1.00191	6.07384	1.03804	12.6593	1.03113	15.8819	0.973116	10.2831	0.929587	20.8775	34.8019	6.97607
Q9CYH6	Ribosome biogenesis regulatory protein homolog OS=Mus musculus GN=Rrs1 PE=1 SV=1 - [RRS1_MOUSE]	33.42	2	12	0.912076	15.8981	1.00643	12.0265	1.08381	16.3057	1.10243	12.4676	0.97632	11.9116	0.984394	10.9175	41.5264	10.77
Q5RKP0	Vat1 protein (Fragment) OS=Mus musculus GN=Vat1 PE=2 SV=1 - [Q5RKP0_MOUSE]	37.16	4	11	0.990359	15.3312	1.03721	10.9592	0.939418	12.4251	1.00979	9.99244	1.04301	8.00327	1.08421	16.5348	42.4947	6.3667
P99026	Proteasome subunit beta type-4 OS=Mus musculus GN=Psmb4 PE=1 SV=1 - [PSB4_MOUSE]	45.45	1	7	1.00135	17.2867	1.00305	10.7788	0.972361	17.5651	1.00844	15.5212	1.01515	15.3871	1.00084	18.195	29.0973	5.64307
Q3TN31	Proteasome subunit alpha type OS=Mus musculus GN=Psma7 PE=2 SV=1 - [Q3TN31_MOUSE]	52.82	8	10	1.02449	15.6718	1.01686	4.55959	0.969524	14.1011	1.04025	11.713	1.04123	11.8219	1.03285	9.23119	27.8907	8.77783
Q3TL27	Putative uncharacterized protein OS=Mus musculus GN=Xpnpep1 PE=2 SV=1 - [Q3TL27_MOUSE]	18.24	8	8	0.921711	10.6848	1.0606	6.29855	1.01167	7.12055	1.03082	14.3387	0.994116	10.6755	1.0486	11.032	65.9793	5.66846
Q99NB8	Ubiquilin-4 OS=Mus musculus GN=Ubqln4 PE=1 SV=1 - [UBQL4_MOUSE]	18.79	4	5	1.03904	6.4142	1.02087	7.11726	0.924972	12.2531	0.960945	11.1056	0.974375	3.04164	1.03888	2.5068	63.4652	5.03369
Q9D5V5	Cullin-5 OS=Mus musculus GN=Cul5 PE=1 SV=3 - [CUL5_MOUSE]	23.72	8	14	0.941102	17.5521	1.07871	13.678	0.973266	18.2415	0.965898	14.3728	1.01351	10.9874	0.998505	17.6894	90.9163	7.81104
Q99PT1	Rho GDP-dissociation inhibitor 1 OS=Mus musculus GN=Arhgdia PE=1 SV=3 - [GDIR1_MOUSE]	58.33	1	12	1.0567	14.735	1.01387	7.26972	0.937476	14.0009	1.06981	12.2013	1.08932	16.4335	1.076	22.7926	23.3928	5.19873
E9Q3V6	Septin-2 OS=Mus musculus GN=Sept2 PE=1 SV=1 - [E9Q3V6_MOUSE]	39.88	9	9	1.04382	13.3744	0.988245	4.63861	0.955669	8.56063	1.07261	9.81487	0.981369	15.2403	1.11862	14.0099	36.9549	6.0874
P84084	ADP-ribosylation factor 5 OS=Mus musculus GN=Arf5 PE=1 SV=2 - [ARF5_MOUSE]	63.33	3	4	0.955228	14.1796	0.98734	6.34444	1.06506	7.61978	1.13767	18.7789	1.10417	7.11611	1.01752	2.54664	20.5166	6.78564
Q8K0C4	Lanosterol 14-alpha demethylase OS=Mus musculus GN=Cyp51a1 PE=2 SV=1 - [CP51A_MOUSE]	29.42	2	10	0.935552	16.8474	1.04412	11.2737	1.03307	9.55741	1.01066	19.8123	0.988848	10.0536	1.00693	11.1814	56.7394	8.41162
S4R1S2	Ankyrin-3 OS=Mus musculus GN=Ank3 PE=1 SV=1 - [S4R1S2_MOUSE]	9.08	30	9	1.01678	13.4957	0.953249	9.28472	0.961669	10.7238	1.06434	5.79572	0.95322	10.9574	0.992487	19.0061	197.376	7.73779
Q4FJZ2	Importin subunit alpha OS=Mus musculus GN=Kpna6 PE=1 SV=1 - [Q4FJZ2_MOUSE]	30.96	5	6	0.988401	7.8521	1.03171	9.21651	0.957129	5.31343	1.0375	17.2273	1.03893	13.3478	0.999364	17.5688	59.5653	4.98291
P61290	Proteasome activator complex subunit 3 OS=Mus musculus GN=Psme3 PE=1 SV=1 - [PSME3_MOUSE]	40.55	4	11	0.923363	12.5251	1.01512	10.8425	1.06158	9.35085	1.02139	9.45872	1.05583	12.6695	1.00856	13.5918	29.4876	5.94775
O35343	Importin subunit alpha-3 OS=Mus musculus GN=Kpna4 PE=1 SV=1 - [IMA3_MOUSE]	37.81	4	8	1.06566	19.9872	0.962001	10.4364	0.984491	15.0844	0.973676	21.5836	0.982765	22.8609	1.04547	13.371	57.8867	4.94482
Q8BRU5	Putative uncharacterized protein OS=Mus musculus GN=Ddx50 PE=2 SV=1 - [Q8BRU5_MOUSE]	27.5	7	12	0.958548	12.2636	0.969049	8.57275	1.02961	8.30107	0.937715	14.6969	0.906323	11.0696	0.959021	10.4304	74.545	9.34912
P97770	THUMP domain-containing protein 3 OS=Mus musculus GN=Thumpd3 PE=2 SV=1 - [THUM3_MOUSE]	23.76	2	9	0.860884	13.2583	1.04921	7.04747	1.0371	10.3075	1.06904	9.44705	1.10435	12.4402	0.958208	10.3932	56.3954	7.43018
Q6P9T6	Acyl-Coenzyme A binding domain containing 3 OS=Mus musculus GN=Acbd3 PE=2 SV=1 - [Q6P9T6_MOUSE]	29.9	3	11	0.935848	17.5326	0.98691	4.51663	1.07647	8.24124	1.00177	15.5129	1.00398	13.4579	0.945008	15.1119	60.1728	5.04639
Q6PGG6	Guanine nucleotide-binding protein-like 3-like protein OS=Mus musculus GN=Gnl3l PE=1 SV=1 - [GNL3L_MOUSE]	26.17	2	10	0.924822	15.4232	1.0334	6.78691	0.980575	15.2836	0.97117	13.8336	1.02013	10.5807	0.968159	11.8225	65.1535	8.60205
Q0P678	Zinc finger CCCH domain-containing protein 18 OS=Mus musculus GN=Zc3h18 PE=1 SV=1 - [ZCH18_MOUSE]	19.2	7	12	0.976252	12.9369	0.95199	5.87686	1.11034	12.4554	1.10015	16.0796	1.00886	18.6876	0.859653	16.2398	105.631	7.79639
D3Z0F5	COP9 signalosome complex subunit 6 OS=Mus musculus GN=Cops6 PE=1 SV=1 - [D3Z0F5_MOUSE]	53.54	3	10	1.06551	13.9041	1.02632	6.64408	0.947429	15.4055	1.03914	11.879	1.02597	15.3049	1.09157	13.9941	33.57	5.99854
Q9CSH0	Putative uncharacterized protein (Fragment) OS=Mus musculus GN=Hnrnpll PE=2 SV=1 - [Q9CSH0_MOUSE]	28.06	4	11	0.979822	32.2688	0.991259	9.7279	1.0163	14.6562	1.09397	19.7746	1.02199	16.7576	0.971195	6.90744	63.3504	6.85889
Q8C2E7	WASH complex subunit strumpellin OS=Mus musculus GN=Kiaa0196 PE=2 SV=2 - [STRUM_MOUSE]	13.72	2	13	0.94327	18.5538	1.00814	13.699	1.0477	18.0586	0.835092	17.0395	1.0269	12.1128	1.06072	16.2172	134.025	7.12256
Q8R5L1	Complement component 1 Q subcomponent-binding protein, mitochondrial OS=Mus musculus GN=C1qbp PE=1 SV=1 - [Q8R5L1_MOUSE]	31.9	2	6	1.04267	14.7144	0.977584	12.2708	0.972086	14.2392	1.04559	12.5903	1.00256	18.5832	1.19341	20.5557	31.0055	4.86865
P54276	DNA mismatch repair protein Msh6 OS=Mus musculus GN=Msh6 PE=1 SV=3 - [MSH6_MOUSE]	13.92	4	13	0.947766	15.19	1.04179	6.69315	0.992102	16.6218	1.11224	11.1531	1.11445	19.651	0.946458	21.4724	150.989	6.72705
A3KMJ8	Vbp1 protein (Fragment) OS=Mus musculus GN=Vbp1 PE=2 SV=1 - [A3KMJ8_MOUSE]	57.07	7	9	0.969912	15.899	1.013	8.45308	1.05744	7.59653	1.00664	12.3328	1.08802	18.7163	1.01658	10.693	21.9491	5.8208
Q9WU56	tRNA pseudouridine synthase A, mitochondrial OS=Mus musculus GN=Pus1 PE=1 SV=2 - [TRUA_MOUSE]	31.91	5	10	0.964855	7.23636	1.05157	5.2544	0.996642	9.71249	1.02194	13.7476	1.06331	6.18066	0.975891	13.5102	47.4721	8.89502
Q91WM1	Spermatid perinuclear RNA-binding protein OS=Mus musculus GN=Strbp PE=1 SV=1 - [STRBP_MOUSE]	25.15	5	11	0.980551	28.8757	0.94995	9.65625	1.0696	11.4497	0.972224	11.505	0.985605	20.8836	0.983354	22.641	73.6579	8.71924
Q9CRA8	Exosome complex component RRP46 OS=Mus musculus GN=Exosc5 PE=1 SV=1 - [EXOS5_MOUSE]	46.38	2	7	1.02694	11.5463	1.03743	10.9307	0.890659	18.2625	0.996259	7.13761	0.986398	12.5481	1.01497	13.455	25.1779	7.56201
Q9R1C7	Pre-mRNA-processing factor 40 homolog A OS=Mus musculus GN=Prpf40a PE=1 SV=1 - [PR40A_MOUSE]	13.22	8	10	0.916851	16.8839	0.995401	5.69113	1.079	13.2294	1.07514	10.2147	0.982352	8.74249	0.944345	4.42899	108.412	7.69385
E9PXY1	Cullin-4B OS=Mus musculus GN=Cul4b PE=1 SV=2 - [E9PXY1_MOUSE]	13.95	4	5	0.959842	2.82101	1.0616	8.29993	0.918259	19.2648	1.03767	6.38546	1.1011	18.6354	1.03559	16.0307	102.345	7.95752
Q80WQ2	Protein VAC14 homolog OS=Mus musculus GN=Vac14 PE=1 SV=1 - [VAC14_MOUSE]	17.39	5	10	0.973236	18.3878	1.03744	7.7976	0.99476	10.2729	1.10288	12.1809	1.10198	16.5781	1.03772	17.9848	87.9916	6.12549
Q9D7N3	28S ribosomal protein S9, mitochondrial OS=Mus musculus GN=Mrps9 PE=2 SV=3 - [RT09_MOUSE]	43.08	5	12	0.97635	20.9645	0.975255	7.15715	1.08179	12.5082	0.939133	22.2999	1.01171	16.2567	1.11302	20.5592	44.9008	8.80713
Q80Y81	Zinc phosphodiesterase ELAC protein 2 OS=Mus musculus GN=Elac2 PE=1 SV=1 - [RNZ2_MOUSE]	19.98	4	12	0.969031	16.6775	1.02035	9.7213	0.988321	7.40823	1.0328	10.7066	0.981817	12.2254	0.898725	10.4473	92.6604	7.34229
D3YU58	Anaphase-promoting complex subunit 7 OS=Mus musculus GN=Anapc7 PE=1 SV=1 - [D3YU58_MOUSE]	24.65	2	11	1.05602	11.7537	0.978215	5.81639	1.00535	6.77524	0.970838	10.8803	1.02885	9.36893	1.04188	12.6188	56.132	8.51416
Q8BI72	CDKN2A-interacting protein OS=Mus musculus GN=Cdkn2aip PE=2 SV=1 - [CARF_MOUSE]	30.2	1	12	0.916434	17.1409	0.956181	12.0417	1.11387	13.0489	1.02972	12.7221	1.01186	24.1085	0.893193	16.4143	59.7082	9.15869
F6SVV1	Protein Gm9493 OS=Mus musculus GN=Gm9493 PE=4 SV=1 - [F6SVV1_MOUSE]	51.56	2	8	1.0674	26.512	0.979412	17.1504	0.977445	12.9965	0.926385	19.824	0.976575	27.1036	1.30973	38.806	21.8692	10.0229
Q3UGH6	Putative uncharacterized protein OS=Mus musculus GN=Eefsec PE=2 SV=1 - [Q3UGH6_MOUSE]	32.76	5	12	0.965387	14.4577	0.984109	9.1982	1.03062	8.08698	1.03872	12.4961	1.00505	7.65861	1.02787	17.0842	63.5562	8.19189
Q9DC69	NADH dehydrogenase [ubiquinone] 1 alpha subcomplex subunit 9, mitochondrial OS=Mus musculus GN=Ndufa9 PE=1 SV=2 - [NDUA9_MOUSE]	37.93	1	11	1.08278	17.8162	0.979988	16.484	0.975712	17.4777	0.796548	21.2246	0.945311	17.1639	1.08974	17.183	42.4984	9.74463
P27046	Alpha-mannosidase 2 OS=Mus musculus GN=Man2a1 PE=1 SV=2 - [MA2A1_MOUSE]	18.09	5	16	0.969851	19.8351	0.983656	12.312	1.03942	18.2552	1.00903	14.4115	0.950444	5.74533	0.981901	16.8158	131.548	8.03076
H3BKH2	cTAGE family member 5 OS=Mus musculus GN=Ctage5 PE=1 SV=1 - [H3BKH2_MOUSE]	19.97	16	15	0.887223	15.9444	0.954464	7.31794	1.09334	13.1743	1.01176	13.9344	0.979215	11.0949	1.00722	14.4792	89.3483	5.17334
Q50HX0	RAB14 protein OS=Mus musculus GN=Rab14 PE=2 SV=1 - [Q50HX0_MOUSE]	49.3	21	8	0.998658	15.6572	1.02553	6.68718	1.06251	8.73017	1.03874	11.1847	0.994426	15.2694	0.989309	11.2825	23.8949	5.89697
Q8BJ53	Putative uncharacterized protein OS=Mus musculus GN=Ubap2l PE=2 SV=1 - [Q8BJ53_MOUSE]	15.77	4	1	1.06587		0.968727		0.986163		1.06277		1.07375		1.02327		103.884	6.87354
Q3UKA1	Putative uncharacterized protein OS=Mus musculus GN=Dnajc3 PE=2 SV=1 - [Q3UKA1_MOUSE]	30.36	2	11	0.923631	16.8244	1.00491	9.43069	1.02593	10.8126	1.01512	11.432	0.952094	9.36935	0.958901	15.9232	57.4761	5.94775
Q8BUI3	Leucine-rich repeat and WD repeat-containing protein 1 OS=Mus musculus GN=LRWD1 PE=2 SV=1 - [LRWD1_MOUSE]	33.33	3	15	0.952654	24.2984	1.00639	5.52435	1.04549	12.9019	0.973072	19.0787	0.950845	15.0059	0.93476	13.9165	71.5488	7.86963
Q505Q1	U2af2 protein (Fragment) OS=Mus musculus GN=U2af2 PE=2 SV=1 - [Q505Q1_MOUSE]	41.44	5	10	0.946998	16.8286	1.00869	9.39488	1.01806	19.0009	1.03573	19.0618	0.966785	15.5222	0.989674	21.8197	44.4435	6.07471
P70698	CTP synthase 1 OS=Mus musculus GN=Ctps1 PE=1 SV=2 - [PYRG1_MOUSE]	21.32	2	9	0.986196	8.04043	1.03031	8.9545	1.01423	6.94919	1.00286	16.3386	1.01289	17.9604	1.07215	20.1729	66.6401	6.58057
Q9JHP7	KDEL motif-containing protein 1 OS=Mus musculus GN=Kdelc1 PE=1 SV=1 - [KDEL1_MOUSE]	35.26	2	14	0.944582	13.5848	0.967188	11.3737	1.05937	14.3183	1.04019	19.639	0.989546	26.5504	0.953044	16.6923	57.9484	7.89893
Q9EQF6	Dihydropyrimidinase-related protein 5 OS=Mus musculus GN=Dpysl5 PE=1 SV=1 - [DPYL5_MOUSE]	31.74	2	12	1.00632	22.9535	1.0235	6.8113	0.934499	8.91141	1.03313	19.0542	1.06743	17.0803	0.96285	11.0893	61.4773	7.09326
B9EKU4	URB2 ribosome biogenesis 2 homolog (S. cerevisiae) OS=Mus musculus GN=Urb2 PE=2 SV=1 - [B9EKU4_MOUSE]	9.38	4	12	0.982322	23.6723	1.03176	9.4642	1.02144	13.8992	1.01734	16.1504	0.942261	12.5562	1.03438	11.0623	171.569	7.34229
P27641	X-ray repair cross-complementing protein 5 OS=Mus musculus GN=Xrcc5 PE=2 SV=4 - [XRCC5_MOUSE]	22.68	2	12	0.952462	14.0081	1.03333	3.38781	1.02995	6.69312	0.979635	15.2595	0.988367	11.1879	0.905805	8.33418	83.004	5.16064
A0PJ89	Mphosph10 protein (Fragment) OS=Mus musculus GN=Mphosph10 PE=2 SV=1 - [A0PJ89_MOUSE]	23.57	4	11	0.88028	14.918	0.996912	13.2139	1.1522	8.48071	1.08787	9.76838	0.945382	14.691	0.951945	12.6606	68.6941	4.66553
Q3TI59	Putative uncharacterized protein OS=Mus musculus GN=Emb PE=2 SV=1 - [Q3TI59_MOUSE]	32.42	11	11	1.06218	11.1032	0.953763	7.26918	1.02771	17.836	1.01757	11.2531	1.02788	16.2401	1.05569	22.5268	37.0428	6.18896
A2A9P6	Cyclin-dependent kinase 11B OS=Mus musculus GN=Cdk11b PE=1 SV=1 - [A2A9P6_MOUSE]	20.4	7	14	0.95483	14.0966	0.994545	5.62162	1.07673	9.61289	0.954396	16.5777	0.99168	8.20239	0.932354	14.6544	87.2662	5.31299
Q3TB65	Putative uncharacterized protein OS=Mus musculus GN=Nln PE=2 SV=1 - [Q3TB65_MOUSE]	33.58	4	14	0.950906	16.1419	0.993657	6.07342	1.09689	10.6346	1.0291	18.2454	1.00938	10.8644	1.08974	8.60997	60.7044	6.29053
Q3UJL0	Putative uncharacterized protein OS=Mus musculus GN=Gnl2 PE=2 SV=1 - [Q3UJL0_MOUSE]	18.41	5	11	0.988356	16.7299	0.93379	14.5915	1.05352	18.5255	0.99472	9.87783	0.970156	14.3409	0.986161	27.9106	83.2748	9.15869
Q8BFZ3	Beta-actin-like protein 2 OS=Mus musculus GN=Actbl2 PE=1 SV=1 - [ACTBL_MOUSE]	25.8	3	1	0.904835	2.09151	1.0025	3.20324	1.08843	5.03572	1.03979	4.93287	1.03394	17.4755	0.940696	12.7482	41.977	5.49072
Q9JHI7	Exosome complex component RRP45 OS=Mus musculus GN=Exosc9 PE=2 SV=1 - [EXOS9_MOUSE]	28.08	4	8	0.898209	7.39378	1.04818	4.9762	1.06144	10.3738	1.15291	14.7334	1.0224	12.1404	1.02739	20.1497	48.9059	5.10986
Q9WV02	RNA-binding motif protein, X chromosome OS=Mus musculus GN=Rbmx PE=1 SV=1 - [RBMX_MOUSE]	32.23	4	1	1.09578		0.792879		1.16632		0.990921		1.03338		1.34597		42.2754	10.0522
Q61166	Microtubule-associated protein RP/EB family member 1 OS=Mus musculus GN=Mapre1 PE=1 SV=3 - [MARE1_MOUSE]	55.22	1	8	1.08401	9.70074	0.982071	13.4749	0.950305	14.7022	1.00027	5.65738	0.979462	7.00635	1.07979	9.36913	29.9972	5.22412
Q9R1P0	Proteasome subunit alpha type-4 OS=Mus musculus GN=Psma4 PE=1 SV=1 - [PSA4_MOUSE]	45.98	5	10	0.947651	10.8787	1.05567	4.1199	0.976356	5.48178	0.980244	11.3726	1.03203	10.2495	0.957454	16.3515	29.4522	7.72314
Q8K297	Procollagen galactosyltransferase 1 OS=Mus musculus GN=Colgalt1 PE=1 SV=2 - [GT251_MOUSE]	21.88	1	12	0.989466	21.3164	0.985704	12.1179	1.07974	9.0804	1.03405	15.9713	0.908537	17.7226	1.00655	15.1663	71.0151	7.28369
Q9EPU4	Cleavage and polyadenylation specificity factor subunit 1 OS=Mus musculus GN=Cpsf1 PE=1 SV=1 - [CPSF1_MOUSE]	8.47	2	12	0.923181	16.5259	1.02691	8.89008	1.02935	8.34068	0.935703	19.3759	1.01774	14.5745	0.887836	18.5512	160.716	6.39209
Q91WN1	DnaJ homolog subfamily C member 9 OS=Mus musculus GN=Dnajc9 PE=2 SV=2 - [DNJC9_MOUSE]	32.43	2	9	0.935292	10.0103	0.946028	11.9023	1.09311	11.0772	1.07647	18.3737	1.03041	16.0545	1.0019	16.5404	30.0403	5.93506
Q99LP6	GrpE protein homolog 1, mitochondrial OS=Mus musculus GN=Grpel1 PE=1 SV=1 - [GRPE1_MOUSE]	49.77	2	9	1.03303	11.1483	0.998895	7.64353	1.00529	10.467	0.987471	12.3304	0.978355	11.6566	1.06532	15.5748	24.2919	8.38232
Q91X76	5'-nucleotidase domain containing 2 OS=Mus musculus GN=Nt5dc2 PE=1 SV=1 - [Q91X76_MOUSE]	47.95	2	13	1.04164	24.2166	1.00832	12.2604	1.01975	10.1116	0.958495	20.4603	0.881217	14.5723	1.07654	19.3313	46.0043	8.27979
Q8BJZ4	28S ribosomal protein S35, mitochondrial OS=Mus musculus GN=Mrps35 PE=2 SV=2 - [RT35_MOUSE]	42.19	1	11	1.00354	28.0519	0.97357	8.22261	0.954745	24.1132	1.00686	19.2298	1.02552	18.7216	1.08811	28.0848	35.9525	8.5874
Q3UZI6	Putative uncharacterized protein (Fragment) OS=Mus musculus GN=Noc2l PE=2 SV=1 - [Q3UZI6_MOUSE]	13.8	4	11	0.99639	25.9727	0.917231	9.7833	1.08319	13.0133	1.03028	25.0235	0.902923	16.8664	0.955801	23.5108	80.4055	7.86963
O35344	Importin subunit alpha-4 OS=Mus musculus GN=Kpna3 PE=1 SV=1 - [IMA4_MOUSE]	27.83	2	6	0.92702	19.0965	0.98773	10.9358	1.09036	9.99824	1.03454	10.3103	1.04869	7.38399	0.987378	6.48827	57.7368	4.94482
Q8K394	Inactive phospholipase C-like protein 2 OS=Mus musculus GN=Plcl2 PE=1 SV=2 - [PLCL2_MOUSE]	13.56	1	11	0.963081	17.1834	1.02194	6.28955	0.982082	12.1329	1.08411	9.99781	1.01617	10.2753	0.972076	5.32538	125.692	6.91748
Q5SW19	Clustered mitochondria protein homolog OS=Mus musculus GN=Cluh PE=2 SV=2 - [CLU_MOUSE]	16.73	2	2	0.98721	5.37958	0.9432	6.05699	0.925475	28.461	0.783732	0.323435	0.964446	3.93261	0.888692	5.72307	147.975	6.02393
E9Q109	60S ribosome subunit biogenesis protein NIP7 homolog OS=Mus musculus GN=Nip7 PE=1 SV=1 - [E9Q109_MOUSE]	69.92	2	8	0.982157	15.9176	1.0637	14.9385	0.952473	20.4131	0.954679	19.7823	0.909957	13.1611	0.961387	21.8984	15.2147	7.91357
Q3B7Z2	Oxysterol-binding protein 1 OS=Mus musculus GN=Osbp PE=1 SV=3 - [OSBP1_MOUSE]	17.89	5	11	1.07602	17.8107	0.985569	8.09375	0.93522	17.6422	1.00141	8.85165	1.05593	18.9416	1.03001	20.7677	88.7411	7.1958
Q3TF81	Putative uncharacterized protein (Fragment) OS=Mus musculus GN=Rpp30 PE=2 SV=1 - [Q3TF81_MOUSE]	50.4	4	8	1.02288	8.24435	1.054	5.60039	1.01014	12.7803	0.941175	12.1606	0.984597	20.7096	0.990856	7.89175	27.5959	9.17334
Q9Z1T1	AP-3 complex subunit beta-1 OS=Mus musculus GN=Ap3b1 PE=1 SV=2 - [AP3B1_MOUSE]	14.66	5	10	0.896754	12.5297	1.0498	5.47362	1.0501	9.27834	1.012	15.1551	0.970391	15.9468	0.951355	13.9962	122.664	5.65576
Q3UXI9	Putative uncharacterized protein OS=Mus musculus GN=Ilf2 PE=2 SV=1 - [Q3UXI9_MOUSE]	30.51	2	11	1.00626	11.1646	1.0152	8.4976	0.977505	15.4354	1.04248	21.264	0.972649	15.4209	1.00502	17.231	42.9832	5.13525
Q8R1Q8	Cytoplasmic dynein 1 light intermediate chain 1 OS=Mus musculus GN=Dync1li1 PE=1 SV=1 - [DC1L1_MOUSE]	29.25	3	11	1.06414	15.5649	0.997723	8.69695	0.966196	8.26922	0.927453	24.5896	0.995354	15.7286	1.07778	14.703	56.5791	6.41748
Q99M87	DnaJ homolog subfamily A member 3, mitochondrial OS=Mus musculus GN=Dnaja3 PE=1 SV=1 - [DNJA3_MOUSE]	29.79	2	9	1.00421	29.6905	1.0311	6.54102	0.96757	19.9248	0.991551	8.01464	1.04824	8.06177	0.883652	10.4604	52.4104	9.21729
Q3UGS9	Putative uncharacterized protein (Fragment) OS=Mus musculus GN=Clpb PE=2 SV=1 - [Q3UGS9_MOUSE]	17.73	9	8	1.06889	12.7539	1.01888	6.76789	0.888791	16.4819	0.985772	7.32379	0.958439	11.7755	1.09239	4.63304	67.5328	7.06396
Q9JKB3	Y-box-binding protein 3 OS=Mus musculus GN=Ybx3 PE=1 SV=2 - [YBOX3_MOUSE]	28.53	6	1	0.888342		1.13248		0.951224		1.20057		1.03479		0.97282		38.7903	9.68604
Q68G78	Csda protein OS=Mus musculus GN=Ybx3 PE=2 SV=1 - [Q68G78_MOUSE]	33.44	7	1	0.731381		0.987838		1.26052		1.2051		1.25053		0.944835		31.8033	10.272
A2A5R8	Double-stranded RNA-binding protein Staufen homolog 1 OS=Mus musculus GN=Stau1 PE=1 SV=1 - [A2A5R8_MOUSE]	23.51	15	9	1.00693	10.5937	1.02361	6.12518	0.993011	13.4224	1.01284	8.7265	1.02521	12.3283	0.955966	19.2136	53.7128	9.5542
Q3UGL3	Putative uncharacterized protein OS=Mus musculus GN=Clint1 PE=2 SV=1 - [Q3UGL3_MOUSE]	24.24	6	13	1.06015	25.5692	0.980576	11.1588	0.984917	16.613	1.09213	12.2179	0.999381	7.94917	1.05522	17.6261	67.7286	6.26514
P62889	60S ribosomal protein L30 OS=Mus musculus GN=Rpl30 PE=3 SV=2 - [RL30_MOUSE]	71.3	3	8	1.11612	14.267	0.959785	9.45637	0.949337	7.92754	0.952963	14.3303	0.96214	13.3694	1.10794	16.5482	12.7757	9.62744
Q1WIL9	Nectin-like 2 (Fragment) OS=Mus musculus GN=Cadm1 PE=2 SV=1 - [Q1WIL9_MOUSE]	35.05	6	8	0.957047	12.907	1.01811	8.68333	1.07813	6.58863	1.02115	14.1069	0.928768	14.1183	1.02882	12.0549	46.8455	5.03369
Q54A37	Dihydrodiol dehydrogenase OS=Mus musculus GN=Akr1c13 PE=2 SV=1 - [Q54A37_MOUSE]	48.92	5	4	0.955653	5.8324	1.05449	5.09122	0.927073	13.6207	0.959844	10.6599	1.0574	11.7453	0.98192	8.08411	37.02	7.07861
Z4YLI8	Clustered mitochondria protein homolog OS=Mus musculus GN=Cluh PE=1 SV=1 - [Z4YLI8_MOUSE]	15.9	2	1	1.41023		0.781502		0.900654		0.69121		0.766951		0.580873		145.927	5.98584
Q9WVE8	Protein kinase C and casein kinase substrate in neurons protein 2 OS=Mus musculus GN=Pacsin2 PE=1 SV=1 - [PACN2_MOUSE]	21.6	3	10	0.952403	6.66277	1.02022	8.41469	1.01334	7.73579	1.047	7.0262	1.05119	7.59402	1.02664	8.6435	55.7982	5.19873
P23492	Purine nucleoside phosphorylase OS=Mus musculus GN=Pnp PE=1 SV=2 - [PNPH_MOUSE]	44.98	3	10	1.12291	19.3945	0.941793	4.63862	0.943351	11.5274	0.97172	20.753	1.06032	13.1828	1.15962	18.6324	32.2561	6.16357
Q80ZM5	H1 histone family, member X OS=Mus musculus GN=H1fx PE=1 SV=1 - [Q80ZM5_MOUSE]	42.02	1	7	0.883368	7.89789	1.00806	12.028	1.06024	12.1649	1.14618	13.9875	1.07351	15.6216	0.936022	21.4809	20.1391	11.2241
Q3UHL0	Putative uncharacterized protein OS=Mus musculus GN=Gtf3c1 PE=2 SV=1 - [Q3UHL0_MOUSE]	10.42	7	16	0.94283	16.4345	0.996564	9.19009	1.05598	11.5796	0.981785	26.1259	0.962816	13.0868	0.952348	12.1371	237.271	7.25439
Q9D0M3	Cytochrome c1, heme protein, mitochondrial OS=Mus musculus GN=Cyc1 PE=1 SV=1 - [CY1_MOUSE]	39.38	1	9	1.08104	9.16354	0.982975	5.34621	0.948821	11.7153	0.939015	17.183	0.937672	9.84898	1.12218	24.6847	35.3049	9.15869
Q8CD92	Tetratricopeptide repeat protein 27 OS=Mus musculus GN=Ttc27 PE=2 SV=2 - [TTC27_MOUSE]	14.17	1	9	0.94545	9.01391	1.03908	6.82347	1.01791	10.749	1.03939	8.6036	0.938412	11.0106	0.96262	6.28669	96.3693	5.77002
Q7TT37	Elongator complex protein 1 OS=Mus musculus GN=Ikbkap PE=1 SV=2 - [ELP1_MOUSE]	9.83	2	11	0.911587	15.521	1.04098	6.12797	1.0393	10.767	0.998589	13.6772	1.02046	12.8902	0.948677	17.995	149.489	5.99854
O70551	SRSF protein kinase 1 OS=Mus musculus GN=Srpk1 PE=1 SV=2 - [SRPK1_MOUSE]	28.24	8	11	0.972025	17.0365	0.987968	9.56957	1.0525	13.1682	0.974069	26.5441	0.959187	17.4341	0.996918	10.3574	73.0428	6.18896
Q8BKZ9	Pyruvate dehydrogenase protein X component, mitochondrial OS=Mus musculus GN=Pdhx PE=1 SV=1 - [ODPX_MOUSE]	24.75	3	10	0.906787	8.98342	1.02535	5.59447	1.08504	6.59453	1.05086	14.1976	1.01071	6.38472	0.985196	10.9045	53.9652	7.75244
E9QNH6	Unconventional myosin-Ib OS=Mus musculus GN=Myo1b PE=1 SV=1 - [E9QNH6_MOUSE]	12.52	12	9	0.879091	9.82294	1.0763	2.52775	1.01417	6.59114	1.08889	3.89574	0.98363	6.69777	0.973497	10.6561	124.955	9.14404
Q3UJX2	Putative uncharacterized protein OS=Mus musculus GN=Ctnnbl1 PE=2 SV=1 - [Q3UJX2_MOUSE]	22.38	3	11	1.04106	13.8386	0.946236	16.29	1.07014	10.1456	0.919525	18.7862	0.910459	14.4255	0.990958	19.4023	64.9981	5.04639
Q6A0A1	MKIAA0224 protein (Fragment) OS=Mus musculus GN=mKIAA0224 PE=4 SV=1 - [Q6A0A1_MOUSE]	12.75	4	12	0.886039	12.6876	1.00881	4.72537	1.09076	6.35015	1.03219	13.1064	1.05336	12.3824	0.956206	14.5599	139.945	6.53662
P27661	Histone H2AX OS=Mus musculus GN=H2afx PE=1 SV=2 - [H2AX_MOUSE]	44.76	3	5	0.986504	15.8598	0.964646	13.4248	1.03893	17.1466	0.806849	56.2311	0.963549	24.845	1.17768	26.8195	15.1334	10.7407
E9Q3G8	Protein Nup153 OS=Mus musculus GN=Nup153 PE=1 SV=1 - [E9Q3G8_MOUSE]	12.65	7	13	0.915638	14.7196	0.988253	5.78266	1.13722	10.6609	1.13359	9.20083	0.997225	15.1935	0.912643	10.2122	151.914	8.83643
Q9QZB7	Actin-related protein 10 OS=Mus musculus GN=Actr10 PE=1 SV=2 - [ARP10_MOUSE]	33.33	1	10	1.01863	12.1844	1.03993	7.835	0.943196	10.6394	0.89501	11.6637	0.932981	15.5117	1.11529	14.5755	46.1783	7.60596
Q9QXB9	Developmentally-regulated GTP-binding protein 2 OS=Mus musculus GN=Drg2 PE=1 SV=1 - [DRG2_MOUSE]	25.55	1	8	0.996515	17.6656	1.03357	5.75411	0.997194	6.33838	1.04575	7.42185	0.990611	7.36822	1.01271	16.736	40.6924	8.88037
Q9WV55	Vesicle-associated membrane protein-associated protein A OS=Mus musculus GN=Vapa PE=1 SV=2 - [VAPA_MOUSE]	40.96	1	9	0.915181	19.8947	0.956711	11.0285	1.06278	18.8915	1.09394	11.3226	0.958036	19.1546	1.06677	17.503	27.8373	8.39697
Q8VDM6	Heterogeneous nuclear ribonucleoprotein U-like protein 1 OS=Mus musculus GN=Hnrnpul1 PE=1 SV=1 - [HNRL1_MOUSE]	20.02	1	13	0.959173	14.6902	0.999803	8.87517	1.10067	14.0667	0.96503	16.5377	1.12739	13.4123	0.95072	12.674	95.9425	6.58057
Q8C2Q8	ATP synthase subunit gamma OS=Mus musculus GN=Atp5c1 PE=1 SV=1 - [Q8C2Q8_MOUSE]	36.5	9	10	0.965089	13.6041	0.960768	9.77833	1.11957	10.3752	1.08358	21.8567	1.11023	15.3609	1.02511	20.8024	30.2368	8.83643
B7ZNY4	Erbb2 interacting protein OS=Mus musculus GN=Erbb2ip PE=2 SV=1 - [B7ZNY4_MOUSE]	12.34	6	14	0.965627	17.1603	1.02313	7.64674	1.01645	9.81763	0.986204	10.7785	0.939949	9.38858	0.954477	16.4166	157.106	5.69385
O89054	Cytoskeletal beta-actin (Fragment) OS=Mus musculus GN=Actb PE=2 SV=1 - [O89054_MOUSE]	62.5	1	2	1.28241	12.1557	0.845193	11.894	0.955531	9.0861	0.930091	16.456	0.913005	12.3101	1.10391	15.604	15.1994	4.65283
Q61667	Histone H4 (Fragment) OS=Mus musculus PE=3 SV=1 - [Q61667_MOUSE]	92.73	1	1	0.773062		0.976629		1.2367		1.1977		1.07118		0.995267		6.23134	9.5249
O09106	Histone deacetylase 1 OS=Mus musculus GN=Hdac1 PE=1 SV=1 - [HDAC1_MOUSE]	37.97	3	9	1.0675	13.3424	0.96797	12.3979	0.977467	18.9922	1.03139	17.6441	1.00705	10.3809	1.11971	25.0147	55.0397	5.47803
P56183	Ribosomal RNA processing protein 1 homolog A OS=Mus musculus GN=Rrp1 PE=2 SV=2 - [RRP1_MOUSE]	32.39	3	10	0.986983	15.4638	0.990972	12.128	0.960373	9.4792	0.978495	8.48918	0.97584	10.1872	0.917285	19.4113	54.7434	5.17334
Q8VDP4	Cell cycle and apoptosis regulator protein 2 OS=Mus musculus GN=Ccar2 PE=1 SV=2 - [CCAR2_MOUSE]	18	1	12	0.913362	12.2733	0.990694	7.23267	1.09891	9.57988	1.03376	15.3765	0.985177	12.9245	0.880335	13.798	102.938	5.24951
P97355	Spermine synthase OS=Mus musculus GN=Sms PE=1 SV=1 - [SPSY_MOUSE]	34.7	3	9	0.937436	16.7561	1.03376	9.13998	1.01374	16.0771	1.06765	12.0513	1.01443	18.1522	1.01361	11.7828	41.2868	5.05908
Q7TPD0	Integrator complex subunit 3 OS=Mus musculus GN=Ints3 PE=2 SV=2 - [INT3_MOUSE]	16.81	2	11	0.986621	18.4878	0.970627	4.99756	0.99388	12.1787	1.02627	17.1798	1.02858	13.3546	0.956152	18.7776	117.862	5.79541
Q9CPT5	Nucleolar protein 16 OS=Mus musculus GN=Nop16 PE=2 SV=1 - [NOP16_MOUSE]	58.99	3	10	0.974347	17.4129	0.990262	5.07365	1.05455	9.69431	1.07449	11.6236	1.00878	11.1317	1.02814	15.3321	21.126	9.90576
P10518	Delta-aminolevulinic acid dehydratase OS=Mus musculus GN=Alad PE=1 SV=1 - [HEM2_MOUSE]	40.91	4	9	1.06033	11.2523	1.06585	10.3643	0.894954	20.005	0.923168	25.8728	1.10367	19.6767	1.06937	20.5194	36.0003	6.78564
Q3TJ10	Putative uncharacterized protein OS=Mus musculus GN=Adpgk PE=2 SV=1 - [Q3TJ10_MOUSE]	22.02	3	8	0.913987	16.4049	0.99286	7.22758	1.02346	11.0588	1.08948	17.1797	1.03494	15.7298	0.935148	17.5432	53.7975	5.70654
P49722	Proteasome subunit alpha type-2 OS=Mus musculus GN=Psma2 PE=1 SV=3 - [PSA2_MOUSE]	46.15	4	8	1.02582	14.4938	0.97493	14.5657	1.00477	15.3052	0.932337	18.8045	0.975117	20.6873	1.028	23.742	25.9103	7.43018
Q60865	Caprin-1 OS=Mus musculus GN=Caprin1 PE=1 SV=2 - [CAPR1_MOUSE]	16.12	10	9	0.899043	10.1149	1.0067	8.16819	1.09278	8.48903	1.10077	12.2729	1.05164	11.9768	1.05777	13.1799	78.1208	5.24951
P14152	Malate dehydrogenase, cytoplasmic OS=Mus musculus GN=Mdh1 PE=1 SV=3 - [MDHC_MOUSE]	40.12	2	12	1.00294	16.4354	0.990766	8.65032	0.977686	14.9392	1.04219	9.4367	1.04618	13.2741	1.05846	16.7079	36.4881	6.58057
P63276	40S ribosomal protein S17 OS=Mus musculus GN=Rps17 PE=1 SV=2 - [RS17_MOUSE]	57.04	3	9	1.04236	23.5007	0.966276	16.5523	0.996958	11.307	0.850995	24.5837	0.958346	14.7187	1.21481	31.4824	15.5144	9.84717
P70699	Lysosomal alpha-glucosidase OS=Mus musculus GN=Gaa PE=1 SV=2 - [LYAG_MOUSE]	16.26	4	10	1.10811	20.1399	1.02379	9.11867	0.937602	12.3128	0.852625	15.7494	1.02365	14.476	0.978465	9.30439	106.18	5.8335
Q9DAW9	Calponin-3 OS=Mus musculus GN=Cnn3 PE=1 SV=1 - [CNN3_MOUSE]	36.36	2	7	0.9528	9.34291	1.01883	9.10268	1.01876	13.8575	1.10918	12.798	1.0694	13.8987	1.05066	15.6801	36.4058	5.71924
P55012	Solute carrier family 12 member 2 OS=Mus musculus GN=Slc12a2 PE=1 SV=2 - [S12A2_MOUSE]	12.45	3	10	0.909047	10.6254	1.03709	2.2889	1.03548	6.6995	1.11712	6.61571	0.996066	9.29955	0.920757	7.46369	130.95	7.32764
Q80UU6	Opioid growth factor receptor OS=Mus musculus GN=Ogfr PE=2 SV=1 - [Q80UU6_MOUSE]	40.28	4	12	1.07244	12.0319	0.990636	11.3312	0.982728	13.4317	1.01852	13.0038	0.990781	19.6786	1.06494	21.6544	70.62	4.76709
Q61686	Chromobox protein homolog 5 OS=Mus musculus GN=Cbx5 PE=1 SV=1 - [CBX5_MOUSE]	43.46	2	7	0.917172	15.0278	0.988357	8.24653	1.06569	12.3305	1.08968	14.0879	1.03962	19.1494	1.02202	10.9484	22.172	5.85889
P42125	Enoyl-CoA delta isomerase 1, mitochondrial OS=Mus musculus GN=Eci1 PE=1 SV=2 - [ECI1_MOUSE]	43.6	2	10	0.97658	15.8953	1.00814	10.2442	0.999621	17.6293	0.978126	14.1165	0.974475	18.731	0.966451	18.9969	32.2298	8.98291
Q8R5C5	Beta-centractin OS=Mus musculus GN=Actr1b PE=1 SV=1 - [ACTY_MOUSE]	37.23	5	4	1.10001	17.5935	1.02035	6.67807	0.797602	14.4997	1.00356	4.10194	1.06242	12.6706	0.957557	13.5366	42.2547	6.40479
B2RUG6	Dock4 protein OS=Mus musculus GN=Dock4 PE=2 SV=1 - [B2RUG6_MOUSE]	7.75	5	10	1.0147	16.936	1.06078	6.8894	0.969281	12.0806	0.952616	16.8839	0.994973	14.8688	1.01776	10.0554	222.055	7.59131
Q4G5Y4	Endothelial differentiation inhibitory protein D18 OS=Mus musculus GN=Brd3 PE=2 SV=1 - [Q4G5Y4_MOUSE]	16.39	8	7	0.989099	10.7831	0.974559	8.70236	1.14156	5.03152	1.10947	8.87569	0.987849	6.34563	0.924318	21.2627	79.6962	9.39307
B9EHZ5	Membrane protein, palmitoylated 6 (MAGUK p55 subfamily member 6) OS=Mus musculus GN=Mpp6 PE=2 SV=1 - [B9EHZ5_MOUSE]	33.95	8	15	0.919908	8.08845	1.01816	5.13285	1.03411	9.85522	1.04424	8.22805	1.04188	7.7401	0.997351	9.65538	60.8867	6.17627
Q8BWM0	Prostaglandin E synthase 2 OS=Mus musculus GN=Ptges2 PE=1 SV=3 - [PGES2_MOUSE]	33.59	1	9	1.09558	26.8714	0.956053	11.0533	0.921467	25.3592	0.927671	15.749	0.968742	10.5363	1.09272	19.7364	43.2962	8.99756
Q14CH7	Alanine--tRNA ligase, mitochondrial OS=Mus musculus GN=Aars2 PE=2 SV=1 - [SYAM_MOUSE]	19.59	1	11	1.14977	16.8078	0.988033	7.44677	0.926772	11.6158	1.00371	16.7775	0.933708	17.51	0.946072	13.1402	106.716	6.17627
A2AFG7	Neural cell adhesion molecule L1 OS=Mus musculus GN=L1cam PE=1 SV=1 - [A2AFG7_MOUSE]	14	9	13	1.07327	16.6765	0.968488	10.6209	1.00046	15.7006	1.01214	6.70764	0.958622	11.0122	0.995679	10.7827	139.735	5.84619
Q3TEG7	Ras-related protein Rab-2B OS=Mus musculus GN=Rab2b PE=1 SV=1 - [Q3TEG7_MOUSE]	50.78	6	1	0.843678		0.989978		1.15835		0.637259		0.66396		0.92546		21.4517	6.53662
Q8BXZ1	Protein disulfide-isomerase TMX3 OS=Mus musculus GN=Tmx3 PE=1 SV=2 - [TMX3_MOUSE]	26.97	1	11	0.983871	14.3569	0.985092	8.34065	1.01331	8.21662	1.02622	11.344	1.03193	8.98575	1.07754	17.2425	51.815	5.16064
Q6NV83	U2 snRNP-associated SURP motif-containing protein OS=Mus musculus GN=U2surp PE=2 SV=3 - [SR140_MOUSE]	11.95	4	10	0.919043	10.1464	1.03864	5.62656	1.06424	10.1988	1.08754	13.1123	0.942185	17.137	0.962801	14.2749	118.188	8.47021
Q3U6X7	Cyclin-dependent kinase 2, isoform CRA_b OS=Mus musculus GN=Cdk2 PE=2 SV=1 - [Q3U6X7_MOUSE]	47.65	74	10	0.930671	17.5126	1.00944	10.7753	1.09249	11.0874	1.08746	14.1879	1.08034	11.7352	1.03273	11.0649	33.866	8.67529
Q03517	Secretogranin-2 OS=Mus musculus GN=Scg2 PE=1 SV=1 - [SCG2_MOUSE]	25.45	2	11	1.13154	12.9375	0.948879	6.85983	0.933523	3.36264	1.01111	9.58614	0.937078	8.67235	1.15545	9.03223	70.6004	4.75439
Q3UDH4	Putative uncharacterized protein (Fragment) OS=Mus musculus GN=Sec24b PE=2 SV=1 - [Q3UDH4_MOUSE]	13.88	5	10	1.02182	10.8765	1.00871	6.56923	0.990387	6.8982	0.945964	13.484	0.980212	8.81523	0.956078	7.98212	111.998	6.60986
Q6ZWZ6	40S ribosomal protein S12 OS=Mus musculus GN=Rps12 PE=1 SV=1 - [Q6ZWZ6_MOUSE]	53.79	3	7	1.08641	11.7967	1.00584	8.34586	0.926508	14.0724	1.02237	14.3679	1.0585	14.4792	1.16822	14.0963	14.5055	7.21045
Q6IWE2	Beta-actin (Fragment) OS=Mus musculus GN=Actb PE=2 SV=1 - [Q6IWE2_MOUSE]	88.31	1	1	0.870272	17.7375	0.950913	9.53575	1.17275	2.5436	0.992569	12.7274	1.04807	1.51964	0.759452	13.9178	8.5881	4.48779
P62204	Calmodulin OS=Mus musculus GN=Calm1 PE=1 SV=2 - [CALM_MOUSE]	44.3	4	8	1.16812	23.6471	0.881148	11.0556	0.950102	17.4927	1.03267	11.2279	0.934418	20.4993	1.18258	33.5439	16.8268	4.22119
Q8K409	DNA polymerase beta OS=Mus musculus GN=Polb PE=1 SV=3 - [DPOLB_MOUSE]	44.18	1	12	0.917081	7.97778	1.00906	4.55391	1.02805	5.19538	1.04205	6.58753	1.09831	9.04974	0.977725	17.5241	38.2638	8.85107
B1AZI6	THO complex subunit 2 OS=Mus musculus GN=Thoc2 PE=1 SV=1 - [THOC2_MOUSE]	11.42	9	14	0.897721	18.3972	0.982825	8.16719	1.07886	19.5594	0.855358	33.7657	0.946616	13.124	0.993215	26.1274	182.658	8.44092
Q99J62	Replication factor C subunit 4 OS=Mus musculus GN=Rfc4 PE=1 SV=1 - [RFC4_MOUSE]	50	4	12	0.906575	9.95314	1.02874	6.60381	1.06851	10.7344	1.03414	8.69766	1.04588	10.1669	1.01456	7.3638	39.8418	6.69775
Q8BJW5	Nucleolar protein 11 OS=Mus musculus GN=Nol11 PE=2 SV=1 - [NOL11_MOUSE]	18.26	1	12	0.888301	22.9084	1.00017	12.7592	1.0204	11.6904	0.989602	25.1066	0.950791	16.1378	0.952995	13.045	80.7664	5.92236
Q3TKM5	Isocitrate dehydrogenase [NAD] subunit, mitochondrial OS=Mus musculus GN=Idh3g PE=2 SV=1 - [Q3TKM5_MOUSE]	42.16	4	10	0.973972	10.2155	1.04094	6.65405	0.987379	12.5288	0.928893	18.7319	0.924708	13.4913	0.965979	21.0355	42.2879	9.01221
Q64105	Sepiapterin reductase OS=Mus musculus GN=Spr PE=1 SV=1 - [SPRE_MOUSE]	42.15	4	8	1.08991	13.9888	1.01822	9.58212	0.870251	16.606	0.989616	8.8721	1.06258	13.3207	0.95812	8.00078	27.8654	5.74463
Q3TVZ1	Catalase OS=Mus musculus GN=Cat PE=2 SV=1 - [Q3TVZ1_MOUSE]	32.26	8	12	1.07789	16.3878	1.01545	8.45167	0.926736	21.4315	0.941415	10.9293	0.961796	9.24431	0.99433	13.5388	59.6937	7.88428
P62317	Small nuclear ribonucleoprotein Sm D2 OS=Mus musculus GN=Snrpd2 PE=3 SV=1 - [SMD2_MOUSE]	61.86	2	8	0.9877	12.0141	0.974243	9.80729	1.07752	10.6506	1.10576	11.909	1.0877	7.90535	1.06059	16.494	13.5182	9.90576
Q3TKR3	NACHT, LRR and PYD domains-containing protein 4C OS=Mus musculus GN=Nlrp4c PE=2 SV=1 - [NAL4C_MOUSE]	22	10	16	0.999887	13.3039	1.00153	11.1002	1.01689	8.64753	1.03934	14.8426	0.969584	9.51784	1.01226	10.3114	112.6	6.91748
P46978	Dolichyl-diphosphooligosaccharide--protein glycosyltransferase subunit STT3A OS=Mus musculus GN=Stt3a PE=1 SV=1 - [STT3A_MOUSE]	16.45	11	10	0.929106	20.9848	0.989401	12.5202	1.042	7.79123	0.960708	14.8398	0.93039	13.3517	1.03513	21.5066	80.5449	8.104
Q5QNU0	Nucleoporin 88, isoform CRA_b OS=Mus musculus GN=Nup88 PE=2 SV=1 - [Q5QNU0_MOUSE]	19.27	6	11	1.04308	16.0361	1.00102	7.08605	1.02699	15.2012	1.09861	17.4369	0.954946	14.5497	0.96051	12.9812	83.6129	6.1001
Q4TVN0	TBC1 domain family member 15 OS=Mus musculus GN=Tbc1d15 PE=2 SV=1 - [Q4TVN0_MOUSE]	24.44	5	13	0.92351	15.0153	1.01854	6.43898	1.04121	11.9301	1.01836	10.1206	1.00791	9.31465	1.04074	15.9933	76.434	5.33838
Q08288	Cell growth-regulating nucleolar protein OS=Mus musculus GN=Lyar PE=1 SV=2 - [LYAR_MOUSE]	29.64	7	10	0.947516	17.5911	0.941775	15.4843	1.11539	21.2465	1.06586	11.9358	1.02282	13.7241	0.864201	18.8197	43.7085	9.49561
Q9JI39	ATP-binding cassette sub-family B member 10, mitochondrial OS=Mus musculus GN=Abcb10 PE=1 SV=1 - [ABCBA_MOUSE]	15.1	1	9	0.821431	20.8153	0.993434	11.76	1.16725	13.5215	0.938382	10.0741	1.01325	14.8114	0.954484	12.5499	77.1397	9.59814
Q9D824	Pre-mRNA 3'-end-processing factor FIP1 OS=Mus musculus GN=Fip1l1 PE=1 SV=1 - [FIP1_MOUSE]	19.28	4	8	0.887516	18.0644	0.98996	14.9722	0.998192	10.4428	1.12374	19.5662	0.946011	25.7427	1.00134	19.9943	64.92	5.77002
O35864	COP9 signalosome complex subunit 5 OS=Mus musculus GN=Cops5 PE=1 SV=3 - [CSN5_MOUSE]	35.93	4	10	1.04743	13.7477	0.987023	7.99167	0.947548	6.96922	0.957502	17.8628	0.950901	8.75435	1.07324	13.0764	37.5247	6.53662
Q8R2Y8	Peptidyl-tRNA hydrolase 2, mitochondrial OS=Mus musculus GN=Ptrh2 PE=2 SV=1 - [PTH2_MOUSE]	59.12	1	7	1.03703	15.3379	0.98128	13.3196	0.939982	11.735	0.943989	16.1335	0.975665	14.2906	1.06357	19.7707	19.514	7.41553
Q62418	Drebrin-like protein OS=Mus musculus GN=Dbnl PE=1 SV=2 - [DBNL_MOUSE]	33.26	1	9	1.02788	8.9862	1.05331	10.3817	0.916453	9.31213	1.06545	14.9825	1.06943	14.8223	1.0483	11.3719	48.6696	4.91943
P52479	Ubiquitin carboxyl-terminal hydrolase 10 OS=Mus musculus GN=Usp10 PE=1 SV=3 - [UBP10_MOUSE]	21.09	4	12	0.959759	14.2008	0.991144	8.39689	1.0386	12.4213	1.04333	10.2607	0.982321	12.2943	1.05383	10.4015	86.9677	5.17334
Q9CZX0	Elongator complex protein 3 OS=Mus musculus GN=Elp3 PE=1 SV=1 - [ELP3_MOUSE]	26.51	1	11	1.15611	14.9386	0.922677	9.90758	0.975115	16.2598	0.920065	26.8199	1.00244	16.3003	1.12364	6.06349	62.345	8.89502
P45591	Cofilin-2 OS=Mus musculus GN=Cfl2 PE=1 SV=1 - [COF2_MOUSE]	63.86	1	7	0.922849	15.2383	1.05809	4.60942	1.0507	10.0795	0.915767	22.5849	0.944133	15.8713	0.982852	18.649	18.6978	7.88428
P48428	Tubulin-specific chaperone A OS=Mus musculus GN=Tbca PE=2 SV=3 - [TBCA_MOUSE]	59.26	1	10	0.985158	16.346	0.989256	5.77688	1.03034	20.0153	1.10689	11.9121	1.18592	10.7689	0.989903	15.5104	12.7496	5.2749
Q6NZD2	Sorting nexin 1 OS=Mus musculus GN=Snx1 PE=1 SV=1 - [Q6NZD2_MOUSE]	22.07	6	10	0.970725	13.5416	0.969974	9.51612	1.09664	8.32996	1.02638	12.773	1.02393	10.7338	1.06277	10.0637	58.8426	5.26221
P06837	Neuromodulin OS=Mus musculus GN=Gap43 PE=1 SV=1 - [NEUM_MOUSE]	70.04	1	13	1.00301	18.4542	0.880863	9.59828	1.15534	18.4656	1.06602	17.9591	1.06962	14.7147	1.00262	20.8246	23.6183	4.729
Q80U83	MKIAA0079 protein (Fragment) OS=Mus musculus GN=Sec24c PE=2 SV=1 - [Q80U83_MOUSE]	21.69	5	15	1.03239	14.5308	1.01853	10.5054	0.967696	13.7472	0.990858	17.0294	1.01294	13.2296	0.974778	12.5019	112.367	6.53662
Q80XN0	D-beta-hydroxybutyrate dehydrogenase, mitochondrial OS=Mus musculus GN=Bdh1 PE=1 SV=2 - [BDH_MOUSE]	34.4	3	9	1.04059	13.6335	1.02339	8.57243	0.942795	10.7832	0.939421	16.5945	0.962874	12.1947	0.981698	15.375	38.2744	9.01221
Q9CSU0	Regulation of nuclear pre-mRNA domain-containing protein 1B OS=Mus musculus GN=Rprd1b PE=1 SV=2 - [RPR1B_MOUSE]	27.3	3	5	1.00262	8.3511	0.998468	2.40615	0.996423	11.3944	0.939836	7.05429	1.01433	10.7617	0.946001	10.6106	36.8612	5.97314
P70677	Caspase-3 OS=Mus musculus GN=Casp3 PE=1 SV=1 - [CASP3_MOUSE]	47.29	2	9	0.981437	9.3146	0.993667	12.1012	1.03812	8.89077	0.999416	24.2888	1.05234	18.3331	1.10392	12.239	31.4544	6.91748
B1AT82	MCG6846, isoform CRA_c OS=Mus musculus GN=Prpsap1 PE=1 SV=1 - [B1AT82_MOUSE]	36.88	5	8	1.02818	8.04809	1.0021	5.54457	0.981271	14.3077	0.989179	16.6766	0.928488	9.8146	1.01367	12.996	42.4404	8.39697
Q3UQN3	Putative uncharacterized protein OS=Mus musculus GN=Rad23b PE=2 SV=1 - [Q3UQN3_MOUSE]	27.74	6	8	1.04162	28.5467	0.980212	11.9911	0.955323	15.1273	0.802351	33.4985	0.937277	19.5691	1.07022	15.6266	43.2007	4.83057
Q9DBR0	A-kinase anchor protein 8 OS=Mus musculus GN=Akap8 PE=1 SV=1 - [AKAP8_MOUSE]	12.81	1	8	0.943601	14.9801	0.977869	10.4862	1.06584	21.4541	1.07183	12.7445	1.00989	18.367	1.01698	14.3495	76.2465	5.13525
Q9DB05	Alpha-soluble NSF attachment protein OS=Mus musculus GN=Napa PE=1 SV=1 - [SNAA_MOUSE]	61.69	2	11	0.956522	11.8982	1.06783	10.3371	0.991254	14.658	1.06944	12.5646	1.03785	16.8696	1.04963	13.2249	33.1682	5.45264
Q6PHZ1	Rpl17 protein OS=Mus musculus GN=Rpl17 PE=2 SV=1 - [Q6PHZ1_MOUSE]	54.35	6	9	1.07329	10.6372	1.02877	8.43232	0.905247	12.8773	0.946669	16.858	0.948576	18.6111	1.2077	13.0347	21.3833	10.1694
P35278	Ras-related protein Rab-5C OS=Mus musculus GN=Rab5c PE=1 SV=2 - [RAB5C_MOUSE]	58.8	5	6	1.00332	10.631	1.02125	11.2569	1.00771	11.0159	1.08368	9.81779	1.03559	12.7781	0.9638	9.66706	23.3978	8.41162
Q3TRX4	Putative uncharacterized protein OS=Mus musculus GN=Palm PE=2 SV=1 - [Q3TRX4_MOUSE]	39.53	10	9	1.02291	19.5049	0.996789	5.97859	1.00328	22.2644	1.12679	19.7306	1.02359	16.0001	0.963179	10.7952	36.7273	4.88135
Q8CGP0	Histone H2B type 3-B OS=Mus musculus GN=Hist3h2bb PE=1 SV=3 - [H2B3B_MOUSE]	57.14	3	3	0.923784	16.2821	1.01379	9.68676	1.03109	9.7617	1.01283	12.1442	0.968209	13.7743	1.00438	13.8244	13.8995	10.3159
Q8BMY1	Putative uncharacterized protein OS=Mus musculus GN=Noa1 PE=2 SV=1 - [Q8BMY1_MOUSE]	22.27	2	11	0.927285	15.2397	1.03469	9.45332	1.00795	13.6697	1.03566	8.24199	0.905658	14.4442	0.908741	8.07666	70.229	9.12939
P00493	Hypoxanthine-guanine phosphoribosyltransferase OS=Mus musculus GN=Hprt1 PE=1 SV=3 - [HPRT_MOUSE]	62.39	3	10	1.06883	9.38101	1.00365	9.66979	0.943597	7.23169	0.960339	12.7997	1.02266	12.0632	1.10348	17.3372	24.5546	6.68311
Q3UA17	Putative uncharacterized protein OS=Mus musculus GN=Mtch2 PE=2 SV=1 - [Q3UA17_MOUSE]	42.9	5	9	1.05152	14.4463	0.95971	15.4722	0.956693	14.8202	0.895257	19.0357	0.9481	14.9027	1.01747	15.1679	33.467	8.25049
P40201	Chromodomain-helicase-DNA-binding protein 1 OS=Mus musculus GN=Chd1 PE=1 SV=3 - [CHD1_MOUSE]	8.77	9	10	1.04113	22.2068	0.974134	6.86228	1.01034	16.506	0.998865	10.7016	0.960159	23.0523	0.951264	17.5896	196.264	7.37158
Q9ESU6	Bromodomain-containing protein 4 OS=Mus musculus GN=Brd4 PE=1 SV=2 - [BRD4_MOUSE]	8.14	11	7	1.05705	15.8307	0.981272	8.98645	1.03734	14.9998	1.02818	7.37709	0.994451	2.74035	0.850901	22.9635	155.798	9.18799
Q8BHD7	Polypyrimidine tract-binding protein 3 OS=Mus musculus GN=Ptbp3 PE=2 SV=1 - [PTBP3_MOUSE]	15.3	9	3	0.88543	15.4896	1.04965	10.0731	1.1558	10.2198	1.24792	22.9901	1.13368	23.3284	1.01525	18.449	56.6653	9.12939
Q9CZT6	Protein CMSS1 OS=Mus musculus GN=Cmss1 PE=2 SV=1 - [CMS1_MOUSE]	44.2	1	11	0.989637	11.2551	1.00058	10.7966	0.97084	16.6701	1.06056	11.0857	1.04153	17.451	1.10063	14.6531	31.5735	8.45557
Q9JJA4	Ribosome biogenesis protein WDR12 OS=Mus musculus GN=Wdr12 PE=2 SV=1 - [WDR12_MOUSE]	36.17	2	11	1.01388	14.5734	0.992492	3.05047	1.00311	12.6315	0.970504	11.9079	0.924466	8.29123	0.935168	10.5346	47.3166	5.60498
Q9CQM9	Glutaredoxin-3 OS=Mus musculus GN=Glrx3 PE=1 SV=1 - [GLRX3_MOUSE]	28.78	1	9	0.986758	13.6609	1.00794	10.3981	0.967354	18.8479	0.924361	23.5021	1.02827	17.0707	1.08952	17.7375	37.7544	5.59229
Q5SSI6	U3 small nucleolar RNA-associated protein 18 homolog OS=Mus musculus GN=Utp18 PE=1 SV=1 - [UTP18_MOUSE]	31.7	3	13	0.92336	12.2693	0.996331	7.36819	1.06655	11.9352	1.0809	15.7687	0.993982	15.3282	0.95705	18.0361	61.1799	8.77783
Q8CC06	Putative uncharacterized protein OS=Mus musculus GN=Itga6 PE=2 SV=1 - [Q8CC06_MOUSE]	15.47	8	13	1.00934	9.67745	1.00625	8.35276	1.02759	8.69719	0.988921	13.5541	1.01684	10.3203	0.995138	20.2432	119.531	6.96143
P62984	Ubiquitin-60S ribosomal protein L40 OS=Mus musculus GN=Uba52 PE=1 SV=2 - [RL40_MOUSE]	53.91	20	1	1.26871	3.35205	0.910921	5.00102	0.873158	1.80862	1.29834	9.12486	1.35772	3.11911	1.27098	3.49833	14.719	9.83252
Q3UDK3	Putative uncharacterized protein OS=Mus musculus GN=Rfc5 PE=2 SV=1 - [Q3UDK3_MOUSE]	43.95	4	10	1.00233	13.5222	1.01377	5.20139	0.977816	8.90035	1.04511	15.7802	1.01153	17.7291	1.04307	20.1396	38.0449	7.81104
Q3ULN6	Putative uncharacterized protein OS=Mus musculus GN=Sccpdh PE=2 SV=1 - [Q3ULN6_MOUSE]	51.08	4	11	0.998388	7.15143	1.0113	11.2873	0.92546	24.0942	0.97639	9.4474	0.9192	17.5454	1.00768	6.95141	35.285	7.88428
Q8C7V3	U3 small nucleolar RNA-associated protein 15 homolog OS=Mus musculus GN=Utp15 PE=2 SV=1 - [UTP15_MOUSE]	28.41	2	12	0.909662	13.2275	1.02749	5.42643	1.09103	9.04179	1.05186	13.7052	1.02329	7.55885	0.973051	8.09721	59.3379	8.79248
Q9CQ80	Vacuolar protein-sorting-associated protein 25 OS=Mus musculus GN=Vps25 PE=2 SV=1 - [VPS25_MOUSE]	39.2	5	8	1.15193	24.9551	1.05572	15.8676	0.854286	13.5422	0.978363	20.4457	1.04229	18.9042	1.04184	13.7867	20.7345	6.34131
P29391	Ferritin light chain 1 OS=Mus musculus GN=Ftl1 PE=1 SV=2 - [FRIL1_MOUSE]	53.01	10	2	1.05832	6.16561	0.907569	7.0694	1.05471	13.0094	0.963792	8.54367	1.06365	16.9522	1.20032	2.07888	20.7895	5.99854
Q6ZQ73	Cullin-associated NEDD8-dissociated protein 2 OS=Mus musculus GN=Cand2 PE=1 SV=2 - [CAND2_MOUSE]	13.6	4	12	0.989262	13.975	1.03937	5.23869	0.980452	12.6316	1.00483	14.8226	1.02996	12.0899	0.914758	6.51461	135.546	5.57959
P62281	40S ribosomal protein S11 OS=Mus musculus GN=Rps11 PE=1 SV=3 - [RS11_MOUSE]	56.33	4	11	1.01104	21.0063	1.01141	10.2985	0.938631	24.1549	1.0988	20.1544	1.08267	13.8823	1.10266	25.1953	18.419	10.3013
Q99LX0	Protein deglycase DJ-1 OS=Mus musculus GN=Park7 PE=1 SV=1 - [PARK7_MOUSE]	64.02	6	10	0.96357	11.1849	1.01742	9.72795	0.969927	13.7883	1.0751	13.649	1.10857	5.65019	0.971262	11.316	20.0084	6.771
E9PWW9	Protein Rsf1 OS=Mus musculus GN=Rsf1 PE=1 SV=1 - [E9PWW9_MOUSE]	7.01	5	9	0.866298	12.7607	0.957879	4.12856	1.14126	11.5982	1.08773	11.2314	1.06912	9.59066	0.903929	10.9528	160.525	5.021
Q3TWW8	Serine/arginine-rich splicing factor 6 OS=Mus musculus GN=Srsf6 PE=1 SV=1 - [SRSF6_MOUSE]	30.68	3	8	0.970734	14.4499	0.947453	7.44865	1.12007	12.2186	1.09158	5.7209	1.00297	15.0298	1.06707	12.7275	39.0021	11.4585
Q920A7	AFG3-like protein 1 OS=Mus musculus GN=Afg3l1 PE=2 SV=2 - [AFG31_MOUSE]	17.49	1	10	0.918426	13.1581	0.943799	10.9488	1.06769	15.268	1.04571	22.4261	0.988356	10.8482	0.956301	12.6154	86.9918	8.85107
O08795	Glucosidase 2 subunit beta OS=Mus musculus GN=Prkcsh PE=1 SV=1 - [GLU2B_MOUSE]	19.58	4	9	0.949795	23.156	0.970422	10.2943	1.02407	19.5012	1.0616	17.6933	1.05118	14.2819	0.909297	13.9536	58.7558	4.4624
Q3U566	MCG4647 OS=Mus musculus GN=Hmgb2 PE=2 SV=1 - [Q3U566_MOUSE]	52.86	5	9	0.980191	40.2934	0.94854	17.2705	1.04061	16.9348	1.19374	17.4778	1.13185	21.5525	1.14117	40.7875	24.1609	7.31299
Q99K23	Ufm1-specific protease 2 OS=Mus musculus GN=Ufsp2 PE=1 SV=1 - [UFSP2_MOUSE]	38.39	1	14	0.976852	18.002	1.054	9.26217	0.949572	12.2286	0.993143	15.7956	0.980303	12.3695	0.968452	15.4559	52.4817	6.75635
O88543	COP9 signalosome complex subunit 3 OS=Mus musculus GN=Cops3 PE=1 SV=3 - [CSN3_MOUSE]	33.57	5	9	1.08988	14.0882	0.993737	8.67547	0.953742	9.4332	0.979918	20.1892	1.05579	13.3131	1.09326	19.9406	47.801	6.65381
Q8C878	NEDD8-activating enzyme E1 catalytic subunit OS=Mus musculus GN=Uba3 PE=1 SV=2 - [UBA3_MOUSE]	27.71	3	10	0.97744	10.8994	0.955039	7.39419	1.03553	18.0116	0.923122	6.99637	0.985059	13.5903	0.995319	14.9323	51.7043	5.45264
P43275	Histone H1.1 OS=Mus musculus GN=Hist1h1a PE=1 SV=2 - [H11_MOUSE]	30.52	1	6	0.800103	23.0209	1.04396	23.3271	1.06636	13.0356	1.22561	26.7216	1.07071	16.3188	0.874783	36.5969	21.7719	10.9312
Q3TEU8	Coronin OS=Mus musculus GN=Coro1c PE=2 SV=1 - [Q3TEU8_MOUSE]	36.5	11	12	0.877834	22.182	0.988023	8.51433	1.10037	12.0681	1.09373	21.2378	1.12317	11.441	1.01832	23.6575	53.0739	6.78564
Q8R0M2	Ugp2 protein (Fragment) OS=Mus musculus GN=Ugp2 PE=2 SV=1 - [Q8R0M2_MOUSE]	22.63	3	9	0.883311	8.25094	1.03588	8.17887	1.0728	6.72946	1.07063	10.2033	1.08923	5.84827	1.0149	8.9114	55.463	7.32764
Q3UIA5	Putative uncharacterized protein OS=Mus musculus GN=Cul1 PE=2 SV=1 - [Q3UIA5_MOUSE]	22.94	5	12	1.05448	11.4126	1.00858	5.74608	0.971353	7.92327	0.91239	11.5643	0.966533	13.2833	1.07641	16.0582	89.621	8.00146
Q8BGA5	KRR1 small subunit processome component homolog OS=Mus musculus GN=Krr1 PE=2 SV=1 - [KRR1_MOUSE]	32.89	3	11	0.993361	26.9437	0.998008	7.29942	1.02732	21.2341	1.09676	12.9646	1.0641	14.8161	0.886137	8.45515	43.5106	9.78857
Q9ESW4	Acylglycerol kinase, mitochondrial OS=Mus musculus GN=Agk PE=1 SV=1 - [AGK_MOUSE]	28.03	1	9	0.954646	13.7799	1.00542	6.63968	1.06917	5.6278	1.04596	15.6737	1.00696	10.9716	1.03778	8.01933	46.9463	8.39697
Q9CR98	Protein FAM136A OS=Mus musculus GN=Fam136a PE=2 SV=1 - [F136A_MOUSE]	57.97	1	6	0.973928	14.1057	1.009	5.81651	1.03724	14.2362	1.126	16.0331	1.08347	7.60132	1.0327	12.0193	15.6635	7.60596
Q8BH69	Selenide, water dikinase 1 OS=Mus musculus GN=Sephs1 PE=2 SV=1 - [SPS1_MOUSE]	28.32	4	8	0.981127	9.47561	0.996696	7.60481	0.99216	10.1554	0.983627	17.0506	0.970579	15.4305	1.04568	14.5406	42.8787	5.97314
Q921M7	Protein FAM49B OS=Mus musculus GN=Fam49b PE=2 SV=1 - [FA49B_MOUSE]	41.36	3	10	1.10265	13.7017	0.964856	11.1403	0.962826	8.04369	1.01582	16.0754	0.962402	11.1111	0.976576	21.6539	36.7527	6.06201
Q9CQD1	Ras-related protein Rab-5A OS=Mus musculus GN=Rab5a PE=1 SV=1 - [RAB5A_MOUSE]	53.49	3	5	1.1235	13.4381	1.02483	6.42312	0.891625	17.7895	1	6.25607	0.945634	19.2077	0.989286	19.7001	23.5838	8.14795
Q8K5D8	Protein phosphatase 2a regulatory b56-delta subunit (Fragment) OS=Mus musculus GN=ppp2r5d PE=4 SV=1 - [Q8K5D8_MOUSE]	31.13	8	7	1.09397	11.9019	0.998215	10.1497	0.923914	6.74659	1.02353	8.54504	0.946849	14.8531	0.974915	6.19049	65.271	7.57666
Q61239	Protein farnesyltransferase/geranylgeranyltransferase type-1 subunit alpha OS=Mus musculus GN=Fnta PE=1 SV=1 - [FNTA_MOUSE]	29.97	1	9	0.958645	10.4663	1.04573	11.7947	0.935938	9.30006	0.984012	22.8433	1.00122	8.44961	1.04298	8.57955	43.9859	4.93213
D3YYT1	Putative oxidoreductase GLYR1 OS=Mus musculus GN=Glyr1 PE=1 SV=1 - [D3YYT1_MOUSE]	22.1	2	9	1.03973	14.1158	0.99156	7.95131	0.995947	17.3249	1.02141	8.9757	0.90373	15.5548	1.04093	9.06228	60.3969	9.12939
Q99JR1	Sideroflexin-1 OS=Mus musculus GN=Sfxn1 PE=1 SV=3 - [SFXN1_MOUSE]	44.1	2	9	1.0108	17.5542	1.00607	12.8331	0.91799	16.1249	0.904683	28.4532	0.955022	16.6179	1.01781	17.8315	35.6263	9.23193
Q3U3T6	Putative uncharacterized protein OS=Mus musculus GN=Stk24 PE=2 SV=1 - [Q3U3T6_MOUSE]	27.61	5	4	1.05724	16.5112	1.01187	4.87099	1.02892	12.8898	1.08765	11.8727	1.02782	12.899	1.0288	13.4571	47.9246	5.30029
Q99KC3	Nop2 protein OS=Mus musculus GN=Nop2 PE=2 SV=1 - [Q99KC3_MOUSE]	36.81	1	1	1.00886	8.61545	1.01655	15.7403	0.870355	18.3544	1.11321	9.00274	0.951877	10.7416	0.77536	18.2619	46.7875	9.99365
O88271	Craniofacial development protein 1 OS=Mus musculus GN=Cfdp1 PE=1 SV=1 - [CFDP1_MOUSE]	33.56	1	10	0.957057	21.3434	1.01751	10.0438	0.965658	11.894	1.06991	20.7729	1.14783	17.0112	1.01325	12.9553	32.9014	4.85596
P19157	Glutathione S-transferase P 1 OS=Mus musculus GN=Gstp1 PE=1 SV=2 - [GSTP1_MOUSE]	62.38	5	9	1.15945	12.2804	0.998581	6.92842	0.882142	16.6312	1.01583	13.6489	1.08399	15.8259	1.05047	19.759	23.5941	7.86963
P51432	1-phosphatidylinositol 4,5-bisphosphate phosphodiesterase beta-3 OS=Mus musculus GN=Plcb3 PE=2 SV=2 - [PLCB3_MOUSE]	15.96	8	15	0.921552	18.3967	0.946168	8.32105	1.1035	9.26618	1.04844	17.9784	1.05277	19.2912	0.961973	15.2057	139.4	5.93506
Q60973	Histone-binding protein RBBP7 OS=Mus musculus GN=Rbbp7 PE=1 SV=1 - [RBBP7_MOUSE]	32.24	8	5	1.05738	18.7578	0.961422	6.80461	1.00362	15.9296	1.0855	13.243	1.07883	23.5533	1.14169	15.9494	47.7602	5.04639
Q99LC3	NADH dehydrogenase [ubiquinone] 1 alpha subcomplex subunit 10, mitochondrial OS=Mus musculus GN=Ndufa10 PE=1 SV=1 - [NDUAA_MOUSE]	30.7	2	8	0.980007	17.4173	1.02839	5.74826	1.00603	10.293	1.05207	7.37691	1.0494	10.171	0.981098	13.0899	40.5777	7.78174
P24288	Branched-chain-amino-acid aminotransferase, cytosolic OS=Mus musculus GN=Bcat1 PE=2 SV=2 - [BCAT1_MOUSE]	33.94	9	11	1.02747	15.02	1.01782	11.7829	0.917609	13.5764	1.00349	13.7194	0.996457	13.9061	1.02209	19.2201	42.7636	5.38916
Q6DFV1	Condensin-2 complex subunit G2 OS=Mus musculus GN=Ncapg2 PE=2 SV=2 - [CNDG2_MOUSE]	13.44	2	9	1.05555	19.4488	1.05672	14.0456	0.937714	9.56505	0.902599	27.2209	0.917252	21.3492	1.03464	19.5288	130.809	6.93213
Q9JK30	Origin recognition complex subunit 3 OS=Mus musculus GN=Orc3 PE=1 SV=1 - [ORC3_MOUSE]	21.12	3	10	0.951003	13.9835	0.994153	5.42895	1.05598	10.4561	0.950509	16.65	0.934634	7.4548	0.967006	16.3527	82.2894	7.40088
Q8VE88	Protein FAM114A2 OS=Mus musculus GN=Fam114a2 PE=2 SV=2 - [F1142_MOUSE]	25.96	1	9	1.01361	10.781	1.05164	10.4105	0.925999	14.4485	1.01922	14.4857	1.04672	13.5792	1.07788	10.2132	54.0114	4.93213
Q8C5L7	RNA-binding protein 34 OS=Mus musculus GN=Rbm34 PE=1 SV=1 - [RBM34_MOUSE]	34.93	3	8	1.0128	15.8551	1.02976	8.4439	1.00912	5.45755	1.05729	15.0895	0.984733	13.5113	1.02177	16.002	41.3007	9.64209
Q8BTT6	Digestive organ expansion factor homolog OS=Mus musculus GN=Diexf PE=2 SV=2 - [DIEXF_MOUSE]	23.19	5	15	0.990621	25.1914	0.931293	9.95415	1.08279	20.2744	0.991287	26.9727	0.954793	15.808	1.15777	22.6195	88.7624	5.74463
Q99K01	Pyridoxal-dependent decarboxylase domain-containing protein 1 OS=Mus musculus GN=Pdxdc1 PE=1 SV=2 - [PDXD1_MOUSE]	19.82	2	11	0.980073	13.7437	1.03878	3.95615	0.96341	13.189	1.054	11.9976	1.00186	4.13364	1.02814	6.40737	87.2807	5.47803
Q5SQX6	Cytoplasmic FMR1-interacting protein 2 OS=Mus musculus GN=Cyfip2 PE=1 SV=2 - [CYFP2_MOUSE]	10.77	5	2	1.59535	38.3209	1.01192		0.987727	36.4549	0.697558		0.809748	0.899707	1.11675	26.3082	145.565	7.04932
Q6A009	E3 ubiquitin-protein ligase listerin OS=Mus musculus GN=Ltn1 PE=1 SV=3 - [LTN1_MOUSE]	7.98	2	10	1.0025	14.1437	1.02866	10.4448	0.968538	4.84415	0.963575	22.3688	0.934824	21.4147	0.998161	16.4188	198.793	6.55127
Q6ZQH8	Nucleoporin NUP188 homolog OS=Mus musculus GN=Nup188 PE=1 SV=2 - [NU188_MOUSE]	8.53	9	13	0.929533	12.7323	0.95497	13.4201	1.12765	18.2642	0.972745	13.7747	1.00006	10.6846	0.97268	23.0246	196.57	7.00537
Q9QUI0	Transforming protein RhoA OS=Mus musculus GN=Rhoa PE=1 SV=1 - [RHOA_MOUSE]	49.74	7	3	0.990572	9.91121	1.0362	9.14816	0.991208	13.2728	1.03272	14.7148	1.08311	24.3532	1.05153	10.0709	21.7681	6.1001
Q91YM4	Protein TBRG4 OS=Mus musculus GN=Tbrg4 PE=2 SV=1 - [TBRG4_MOUSE]	23.02	4	9	0.997041	17.9254	1.02548	8.53621	1.03209	18.1744	0.911692	13.1863	0.825829	23.9182	0.923745	15.2691	71.4678	8.33838
Q9D0R4	Probable ATP-dependent RNA helicase DDX56 OS=Mus musculus GN=Ddx56 PE=2 SV=1 - [DDX56_MOUSE]	21.25	3	10	0.961144	8.51311	0.995083	4.97299	1.04127	5.9611	1.00733	14.0367	0.913038	7.12616	0.932579	11.1185	61.1737	9.17334
Q8K327	Chromosome alignment-maintaining phosphoprotein 1 OS=Mus musculus GN=Champ1 PE=1 SV=1 - [CHAP1_MOUSE]	19.2	1	13	1.03954	16.5741	1.01174	7.21378	0.981745	9.92157	1.02479	9.78957	1.04812	8.4649	0.988318	16.8432	87.5058	7.85498
P46660	Alpha-internexin OS=Mus musculus GN=Ina PE=1 SV=3 - [AINX_MOUSE]	24.35	6	8	1.00823	6.018	0.989288	5.21812	1.01081	6.8009	1.03033	10.005	0.935551	3.6535	0.999832	10.7729	55.3493	5.40186
Q9CRA5	Golgi phosphoprotein 3 OS=Mus musculus GN=Golph3 PE=1 SV=1 - [GOLP3_MOUSE]	35.91	10	8	1.04007	18.959	0.954016	14.5035	0.978075	8.82804	0.949092	13.8046	0.986014	16.9545	1.04187	16.0999	33.7315	6.44287
Q60598	Src substrate cortactin OS=Mus musculus GN=Cttn PE=1 SV=2 - [SRC8_MOUSE]	18.13	3	9	0.890778	7.52937	0.987342	8.72432	1.1075	12.8955	1.17163	17.451	1.1162	10.6366	0.969889	13.7285	61.2124	5.40186
B9EK76	Signal-induced proliferation-associated 1 like 2 OS=Mus musculus GN=Sipa1l2 PE=2 SV=1 - [B9EK76_MOUSE]	9	3	10	1.07826	21.4493	1.01373	7.37019	0.929705	16.1268	0.926141	10.8159	0.955539	16.7597	0.94476	11.4377	189.284	6.78564
Q3TD51	Putative uncharacterized protein OS=Mus musculus GN=Picalm PE=2 SV=1 - [Q3TD51_MOUSE]	21.94	3	8	0.992155	13.1486	0.98964	5.47075	0.997831	8.87259	1.04029	19.0478	1.03741	6.19168	0.99019	24.4418	64.607	9.01221
Q5SWD9	Pre-rRNA-processing protein TSR1 homolog OS=Mus musculus GN=Tsr1 PE=2 SV=1 - [TSR1_MOUSE]	13.2	1	9	1.06135	9.30787	1.02334	9.44492	0.944967	12.6274	0.929703	6.10448	0.951686	6.19667	0.936815	9.69949	92.0467	6.99072
Q3TB71	Putative uncharacterized protein (Fragment) OS=Mus musculus GN=Nol6 PE=2 SV=1 - [Q3TB71_MOUSE]	17.66	1	1	1.04376	12.218	0.971683	2.83251	0.997499	8.08189	1.02157	1.42166	0.936623	4.19204	0.807968	5.95998	77.6815	6.93213
F8VPR2	Formin-like protein 2 OS=Mus musculus GN=Fmnl2 PE=1 SV=1 - [F8VPR2_MOUSE]	10.9	8	8	0.954615	13.5706	1.01323	17.5	1.09201	14.2489	1.03455	7.22459	0.964089	12.7935	1.0761	9.73471	122.835	7.40088
P97370	Sodium/potassium-transporting ATPase subunit beta-3 OS=Mus musculus GN=Atp1b3 PE=1 SV=1 - [AT1B3_MOUSE]	32.73	5	7	1.02249	18.5753	0.940138	6.91203	0.998524	15.0094	1.02621	17.7581	1.01502	15.1534	1.0689	15.8902	31.7552	8.51416
Q8K4F6	Probable 28S rRNA (cytosine-C(5))-methyltransferase OS=Mus musculus GN=Nsun5 PE=2 SV=2 - [NSUN5_MOUSE]	22.15	2	7	1.15402	18.0668	0.939306	14.373	0.962192	6.02019	0.930994	32.1675	0.919481	17.5684	1.02034	13.1451	50.9976	9.18799
Q8BY71	Histone acetyltransferase type B catalytic subunit OS=Mus musculus GN=Hat1 PE=1 SV=1 - [HAT1_MOUSE]	37.5	2	11	1.01531	14.2593	1.00465	13.1997	1.00141	22.3086	1.01947	16.72	0.925466	19.4778	1.02657	17.1552	49.2469	6.32861
Q6ZWQ9	MCG5400 OS=Mus musculus GN=Myl12a PE=1 SV=1 - [Q6ZWQ9_MOUSE]	62.21	7	5	1.05051	8.16364	0.968911	4.12145	0.993588	10.0722	0.974363	9.58311	1.02561	7.52818	1.01051	12.6638	19.8825	4.80518
Q8BIF7	Putative uncharacterized protein OS=Mus musculus GN=Grwd1 PE=2 SV=1 - [Q8BIF7_MOUSE]	23.32	6	6	1.07712	11.1519	1.0293	4.55542	0.861664	8.36401	0.890162	16.3863	0.871585	8.46188	0.953318	20.9143	45.9423	4.80518
Q9JKC8	AP-3 complex subunit mu-1 OS=Mus musculus GN=Ap3m1 PE=1 SV=1 - [AP3M1_MOUSE]	35.89	9	9	0.916323	10.2255	1.06407	2.80126	0.997527	15.6787	0.974141	12.998	0.9826	12.1588	1.02141	8.8417	46.9063	6.93213
B9EKJ7	Tankyrase 1 binding protein 1 OS=Mus musculus GN=Tnks1bp1 PE=2 SV=1 - [B9EKJ7_MOUSE]	12.38	3	13	1.01159	18.1739	1.01733	8.62381	0.972843	14.8379	1.05266	10.5924	1.05968	14.2251	0.865109	12.0135	181.715	4.86865
Z4YKT6	Dehydrogenase/reductase SDR family member 7B OS=Mus musculus GN=Dhrs7b PE=1 SV=1 - [Z4YKT6_MOUSE]	35.39	2	9	0.970979	19.2614	0.99806	8.63575	0.986035	19.7533	1.01721	20.4632	0.979286	16.4136	1.03158	9.14499	33.2045	9.43701
Q6ZPJ3	E2/E3 hybrid ubiquitin-protein ligase UBE2O OS=Mus musculus GN=Ube2o PE=1 SV=3 - [UBE2O_MOUSE]	12.81	1	11	1.00657	10.7219	0.997479	5.14394	1.02299	5.93738	0.939326	11.1293	0.995247	8.61951	0.980449	12.6025	140.746	5.05908
Q9CXW3	Calcyclin-binding protein OS=Mus musculus GN=Cacybp PE=1 SV=1 - [CYBP_MOUSE]	58.08	2	10	0.97737	15.1206	0.986983	8.92292	1.01921	14.7764	1.07228	12.947	1.05563	12.7943	1.09413	17.9619	26.4938	7.86963
F6YVP7	Uncharacterized protein OS=Mus musculus GN=Gm10260 PE=3 SV=2 - [F6YVP7_MOUSE]	48.68	4	10	1.06032	11.7573	0.938882	12.5915	1.00667	14.8597	0.977798	13.2193	1.0962	15.6935	1.13898	21.3704	17.6608	10.7407
G3UWG1	MCG115977 OS=Mus musculus GN=Gm10108 PE=3 SV=1 - [G3UWG1_MOUSE]	56.19	3	7	1.03292	25.5963	0.957134	13.4881	1.05712	24.0201	0.880285	16.0613	0.955657	14.3584	1.11784	17.843	11.6881	9.64209
Q80YR4	Zinc finger protein 598 OS=Mus musculus GN=Znf598 PE=2 SV=1 - [ZN598_MOUSE]	15.75	1	10	0.981931	19.8249	1.04756	6.71806	0.956551	9.74959	1.06329	5.39288	1.00789	9.43604	0.920683	8.53527	99.1295	8.33838
P26339	Chromogranin-A OS=Mus musculus GN=Chga PE=1 SV=1 - [CMGA_MOUSE]	24.62	2	10	0.998689	22.8948	0.986037	16.0372	1.02849	7.1663	1.02898	15.0309	0.978361	10.092	1.0687	14.2679	51.7579	4.71631
D3Z0V9	SUN domain-containing protein 1 OS=Mus musculus GN=Sun1 PE=1 SV=1 - [D3Z0V9_MOUSE]	16.25	8	10	0.9442	18.8221	1.03145	7.93588	1.0963	21.4167	0.99927	16.3372	0.97342	5.17322	0.897416	14.0417	84.6177	6.56592
Q3UHX2	28 kDa heat- and acid-stable phosphoprotein OS=Mus musculus GN=Pdap1 PE=1 SV=1 - [HAP28_MOUSE]	37.57	2	7	1.0014	20.8408	0.960825	12.248	1.05	11.0039	1.11487	13.2983	1.06336	15.4438	1.07722	13.6467	20.5925	7.38623
Q3U343	Putative uncharacterized protein OS=Mus musculus GN=Zfp622 PE=2 SV=1 - [Q3U343_MOUSE]	29.2	3	10	0.989816	6.12083	0.962018	6.7604	1.03749	6.3747	1.09861	12.7324	0.971594	9.71709	1.01881	11.1528	53.3732	6.21436
Q9CQF3	Cleavage and polyadenylation specificity factor subunit 5 OS=Mus musculus GN=Nudt21 PE=1 SV=1 - [CPSF5_MOUSE]	42.29	2	9	1.00869	24.9654	0.957632	7.42554	0.917223	19.5297	1.00887	11.1941	0.991491	17.1533	1.11013	23.5538	26.2237	8.82178
Q9CZ22	Putative uncharacterized protein OS=Mus musculus GN=Tpd52l2 PE=2 SV=1 - [Q9CZ22_MOUSE]	51.38	8	10	0.996457	15.0062	1.02031	6.38684	0.931402	21.0632	1.08668	11.4057	1.06322	13.8379	1.01047	14.3052	23.844	5.88428
P09528	Ferritin heavy chain OS=Mus musculus GN=Fth1 PE=1 SV=2 - [FRIH_MOUSE]	59.34	1	10	1.04159	16.3535	0.953414	11.9794	1.01563	16.7897	0.972881	9.4269	1.01917	10.4421	1.08117	15.9831	21.0533	5.88428
Q5JC28	Epidermal growth factor receptor pathway substrate 15 isoform B OS=Mus musculus GN=Eps15 PE=1 SV=1 - [Q5JC28_MOUSE]	14.63	6	9	0.946691	10.9381	1.01605	5.52605	1.06606	6.87191	1.04313	8.9818	0.982086	14.1698	1.07438	18.1146	86.6249	4.65283
S4R285	Ankyrin-2 OS=Mus musculus GN=Ank2 PE=1 SV=1 - [S4R285_MOUSE]	4.42	18	7	1.02152	12.9913	1.02617	4.94752	0.921279	8.6899	0.918375	4.23767	0.977025	22.1634	0.950385	9.40068	425.386	5.16064
Q9WUP7	Ubiquitin carboxyl-terminal hydrolase isozyme L5 OS=Mus musculus GN=Uchl5 PE=1 SV=2 - [UCHL5_MOUSE]	42.25	3	10	0.963666	13.1293	1.01684	8.56471	1.03609	9.74366	1.0388	13.3047	1.00474	15.0709	0.974463	8.33025	37.5931	5.32568
D3Z4V1	Pleiotropic regulator 1 OS=Mus musculus GN=Plrg1 PE=1 SV=1 - [D3Z4V1_MOUSE]	31.35	3	10	1.05695	10.2628	0.949178	14.2737	1.00105	16.7483	1.02074	12.8111	0.974145	26.9111	0.991611	20.9283	56.0246	9.18799
P61021	Ras-related protein Rab-5B OS=Mus musculus GN=Rab5b PE=1 SV=1 - [RAB5B_MOUSE]	46.98	5	4	0.998132	2.38611	1.05399	9.22922	0.985102	10.8205	1.05217	2.2755	1.04905	15.3871	0.887061	7.0524	23.6919	8.1333
Q71V06	Y box transcription factor (Fragment) OS=Mus musculus GN=Ybx1 PE=2 SV=1 - [Q71V06_MOUSE]	37.12	11	5	0.867961	30.0218	0.891621	19.3852	1.13992	15.4767	1.12952	13.8914	1.23133	32.6454	0.999951	45.8208	33.5266	10.0376
G3XA66	Metaxin-1 (Fragment) OS=Mus musculus GN=Mtx1 PE=1 SV=1 - [G3XA66_MOUSE]	36.24	10	11	0.960056	14.7848	0.982038	5.96309	1.03091	12.9044	1.04183	10.436	1.02563	9.52007	0.935677	20.9344	33.5693	6.62451
Q9R0M6	Ras-related protein Rab-9A OS=Mus musculus GN=Rab9a PE=1 SV=1 - [RAB9A_MOUSE]	54.73	4	8	0.889761	10.7297	1.00293	8.26895	1.03697	8.6947	1.02477	10.5974	1.00163	10.0043	1.06106	8.1426	22.8952	5.65576
Q63918	Serum deprivation-response protein OS=Mus musculus GN=Sdpr PE=1 SV=3 - [SDPR_MOUSE]	27.51	1	10	1.02232	26.1249	0.938662	11.7964	0.963349	30.1566	1.01022	12.0512	1.06759	16.3519	1.08251	12.8808	46.7354	5.21143
Q8WTY4	Anamorsin OS=Mus musculus GN=Ciapin1 PE=1 SV=1 - [CPIN1_MOUSE]	42.39	4	9	1.04182	15.4653	0.989098	7.51052	0.975265	11.8933	0.991268	23.5237	1.0055	23.0185	1.17586	27.4679	33.4077	5.19873
A0PJE6	Pccb protein (Fragment) OS=Mus musculus GN=Pccb PE=2 SV=1 - [A0PJE6_MOUSE]	28.94	8	10	0.927479	18.4108	1.01763	9.116	1.00849	17.5752	0.922041	10.6696	0.996521	10.683	0.973572	7.67841	58.1379	7.66455
Q3TGH6	Flap endonuclease 1 OS=Mus musculus GN=Fen1 PE=2 SV=1 - [Q3TGH6_MOUSE]	31.84	7	9	0.979669	13.841	1.02007	5.22266	1.00787	13.4931	1.06305	15.8038	1.04149	8.72831	1.04827	13.489	42.538	8.48486
Q6A0A9	Constitutive coactivator of PPAR-gamma-like protein 1 OS=Mus musculus GN=FAM120A PE=1 SV=2 - [F120A_MOUSE]	12.5	3	10	1.00147	10.3309	1.02811	5.0527	1.02044	3.31143	0.975273	14.2311	0.968857	12.5074	0.902368	11.5418	121.569	8.92432
Q6PA06	Atlastin-2 OS=Mus musculus GN=Atl2 PE=1 SV=1 - [ATLA2_MOUSE]	28.99	6	9	0.902034	9.78174	0.983893	7.38615	1.0861	17.7502	1.05076	14.8895	0.97758	14.4392	0.967328	6.89166	66.1821	5.42725
P51174	Long-chain specific acyl-CoA dehydrogenase, mitochondrial OS=Mus musculus GN=Acadl PE=1 SV=2 - [ACADL_MOUSE]	25.58	1	9	0.986543	11.4384	0.98521	7.86457	1.02395	11.5118	1.05828	12.0883	0.974449	10.018	0.95815	14.0168	47.8775	8.30908
Q9CR57	60S ribosomal protein L14 OS=Mus musculus GN=Rpl14 PE=1 SV=3 - [RL14_MOUSE]	25.81	4	5	0.985759	17.2379	1.04182	9.79339	0.9768	13.2528	0.966882	21.4514	1.0256	20.4597	1.12244	19.2817	23.5492	11.019
B1AU25	Apoptosis-inducing factor 1, mitochondrial OS=Mus musculus GN=Aifm1 PE=1 SV=1 - [B1AU25_MOUSE]	21.38	4	10	0.976943	16.6791	1.01888	9.0289	1.02525	8.49329	1.10786	15.1863	1.03362	13.72	0.992271	14.315	66.0726	9.11475
Q3ULD5	Methylcrotonoyl-CoA carboxylase beta chain, mitochondrial OS=Mus musculus GN=Mccc2 PE=1 SV=1 - [MCCB_MOUSE]	26.11	4	11	0.935506	12.4142	0.969935	6.05611	1.04366	8.78338	1.05468	10.5934	0.996539	4.34055	0.979882	16.563	61.3402	8.00146
Q9CPN8	Insulin-like growth factor 2 mRNA-binding protein 3 OS=Mus musculus GN=Igf2bp3 PE=1 SV=1 - [IF2B3_MOUSE]	18.48	4	9	0.886022	15.3399	1.00473	5.45502	1.10926	11.527	0.995042	9.97097	1.01114	9.58531	1.04375	7.64733	63.5355	8.86572
Q3THE6	Ferritin OS=Mus musculus PE=2 SV=1 - [Q3THE6_MOUSE]	49.73	1	1	1.16565	12.6781	0.929371	2.23951	0.92683	18.7124	0.979624	11.1219	1.00395	23.4949	1.32614	17.6549	20.6824	5.42725
D3YZP9	Coiled-coil domain-containing protein 6 OS=Mus musculus GN=Ccdc6 PE=1 SV=1 - [CCDC6_MOUSE]	29	3	12	0.999427	18.4877	1.03307	4.9339	0.981536	13.988	1.05368	8.60678	1.05171	18.8813	0.976713	16.0073	52.9058	7.34229
P53811	Phosphatidylinositol transfer protein beta isoform OS=Mus musculus GN=Pitpnb PE=1 SV=2 - [PIPNB_MOUSE]	41.7	2	10	1.02382	20.7614	0.991914	9.41063	0.992861	16.7	1.06081	15.2878	1.08496	13.9547	1.00452	11.92	31.4669	6.94678
Q6PAM1	Alpha-taxilin OS=Mus musculus GN=Txlna PE=2 SV=1 - [TXLNA_MOUSE]	18.95	7	7	1.13857	11.5638	0.986891	5.29522	0.88952	21.6852	1.01657	14.2307	0.964111	12.0589	0.945277	14.2199	62.3305	6.7417
Q99KV1	DnaJ homolog subfamily B member 11 OS=Mus musculus GN=Dnajb11 PE=1 SV=1 - [DJB11_MOUSE]	31.01	1	9	0.934854	20.1385	0.987135	5.70848	1.07093	20.2214	1.07946	10.3586	1.08566	8.98091	0.966497	17.8766	40.5297	6.31592
Q9D4G5	Blood vessel epicardial substance OS=Mus musculus GN=Pop1 PE=1 SV=1 - [Q9D4G5_MOUSE]	16.35	2	12	0.984743	16.2919	0.960931	4.33939	1.01802	14.8465	0.94155	13.3614	0.953747	7.64905	0.937997	13.172	113.955	9.33447
E9PU93	Set1/Ash2 histone methyltransferase complex subunit ASH2 OS=Mus musculus GN=Ash2l PE=1 SV=1 - [E9PU93_MOUSE]	21.54	8	9	0.899385	6.47934	1.0143	5.56928	1.11806	10.465	1.12036	17.7339	0.998839	7.77629	1.04508	10.88	60.1326	6.94678
Q76KJ5	DNA-directed RNA polymerase I subunit RPA34 OS=Mus musculus GN=Cd3eap PE=1 SV=2 - [RPA34_MOUSE]	32.33	2	9	1.02038	12.0829	1.02931	8.11338	0.968187	19.7628	1.06597	30.3499	1.01954	13.2181	0.961981	17.4515	43.0553	9.61279
Q8CGZ0	Calcium homeostasis endoplasmic reticulum protein OS=Mus musculus GN=Cherp PE=1 SV=1 - [CHERP_MOUSE]	17.41	2	12	0.956095	20.8494	0.966021	9.10585	1.06335	14.1625	0.970717	19.8171	0.946131	14.6899	1.05747	25.2121	106.102	9.14404
O08547	Vesicle-trafficking protein SEC22b OS=Mus musculus GN=Sec22b PE=1 SV=3 - [SC22B_MOUSE]	51.63	3	8	0.915599	12.9709	0.970813	9.76799	1.06187	17.598	1.06463	14.7718	1.05222	15.8549	0.940573	23.5381	24.7248	8.51416
Q91XI1	tRNA-dihydrouridine(47) synthase [NAD(P)(+)]-like OS=Mus musculus GN=Dus3l PE=2 SV=1 - [DUS3L_MOUSE]	20.09	2	9	1.09889	20.6492	0.97116	16.2443	1.01786	8.55145	0.919115	22.8361	0.980239	11.4425	1.08798	22.6257	71.0329	7.97217
Q8R323	Replication factor C subunit 3 OS=Mus musculus GN=Rfc3 PE=2 SV=1 - [RFC3_MOUSE]	35.96	2	10	1.05869	16.9456	1.00237	5.93838	0.904542	11.3688	0.9972	17.4925	1.0085	13.7195	0.948118	10.5026	40.4999	8.38232
P51863	V-type proton ATPase subunit d 1 OS=Mus musculus GN=Atp6v0d1 PE=1 SV=2 - [VA0D1_MOUSE]	30.48	2	8	0.989563	12.5866	0.962316	9.3077	1.01545	9.46458	0.958957	11.7197	0.985898	7.29686	1.05478	16.0398	40.2752	4.99561
P35279	Ras-related protein Rab-6A OS=Mus musculus GN=Rab6a PE=1 SV=4 - [RAB6A_MOUSE]	43.75	18	6	1.02926	13.8031	0.994698	9.57211	0.991187	12.2128	1.06052	15.1348	1.00021	17.0539	0.919773	22.2556	23.5749	5.5415
Q3UHX0	Nucleolar protein 8 OS=Mus musculus GN=Nol8 PE=1 SV=2 - [NOL8_MOUSE]	15	2	13	0.918311	11.2758	0.998342	4.72419	1.08618	10.7957	1.04042	14.9549	0.974729	15.7742	0.89651	12.9822	128.556	6.55127
E9Q7B0	Prolyl 4-hydroxylase subunit alpha-1 OS=Mus musculus GN=P4ha1 PE=1 SV=1 - [E9Q7B0_MOUSE]	25.77	2	1	1.21374	1.6754	0.911906	2.27291	0.921528	0.685365	1.15214	10.685	0.947517	13.0881	1.04853	6.95361	51.7211	6.7124
Q3UL78	Putative uncharacterized protein OS=Mus musculus GN=Cdc42 PE=2 SV=1 - [Q3UL78_MOUSE]	61.9	1	1	0.90359	5.9222	1.06029	7.0403	1.05391	5.87018	1.06626	14.9504	1.13149	16.3615	0.899223	7.28568	16.4926	6.55127
Z4YJZ7	Histone-lysine N-methyltransferase EHMT1 OS=Mus musculus GN=Ehmt1 PE=1 SV=1 - [Z4YJZ7_MOUSE]	13.27	12	11	0.976225	15.3999	1.01104	10.2975	1.01679	18.6658	0.987125	11.8462	0.966231	16.4696	0.968856	7.08783	141.165	5.79541
Q3UDJ2	Putative uncharacterized protein OS=Mus musculus GN=Sgpl1 PE=2 SV=1 - [Q3UDJ2_MOUSE]	18.31	8	10	0.93387	11.6666	0.992907	5.20403	1.0095	16.673	1.07959	7.82959	1.02757	20.182	0.988046	8.89069	63.6077	9.1001
D3Z6S1	Transmembrane protein 214 OS=Mus musculus GN=Tmem214 PE=1 SV=1 - [D3Z6S1_MOUSE]	17.13	2	11	0.903235	16.1987	1.00093	4.95902	1.0896	6.97144	1.07422	16.1506	1.03778	5.56447	1.0403	7.7544	71.2574	9.40771
P97379	Ras GTPase-activating protein-binding protein 2 OS=Mus musculus GN=G3bp2 PE=1 SV=2 - [G3BP2_MOUSE]	26.14	4	9	1.04922	10.2394	0.96401	10.0783	1.03703	15.5881	1.04413	8.61498	0.974814	18.8019	1.04808	13.611	54.0548	5.61768
F6SMY7	E3 ubiquitin-protein ligase MYCBP2 (Fragment) OS=Mus musculus GN=Mycbp2 PE=1 SV=1 - [F6SMY7_MOUSE]	5.05	5	14	0.911395	10.9234	1.06137	7.65602	0.979397	8.18583	1.06518	4.87892	1.05315	12.3793	1.07605	9.54671	509.028	7.09326
E9Q4Q2	Splicing factor 1 OS=Mus musculus GN=Sf1 PE=1 SV=1 - [E9Q4Q2_MOUSE]	22.81	11	10	1.04483	16.7654	1.02395	8.66089	0.908067	13.0977	0.983743	14.4294	0.971799	14.4239	0.958618	18.2903	59.6609	9.49561
E9QP59	Inner nuclear membrane protein Man1 OS=Mus musculus GN=Lemd3 PE=1 SV=1 - [E9QP59_MOUSE]	13.83	3	8	0.910673	13.6109	1.04898	3.21927	1.06028	12.8297	1.02804	10.8235	0.96667	9.0092	0.903864	24.5709	100.103	7.54736
Q62376	U1 small nuclear ribonucleoprotein 70 kDa OS=Mus musculus GN=Snrnp70 PE=1 SV=2 - [RU17_MOUSE]	19.2	5	9	0.97684	14.7456	0.95901	8.20921	1.10203	16.0065	1.12275	12.0758	1.02578	10.4024	1.0803	14.5035	51.9609	9.93506
O89079	Coatomer subunit epsilon OS=Mus musculus GN=Cope PE=2 SV=3 - [COPE_MOUSE]	50.32	6	8	1.02377	5.14736	1.00229	9.58535	0.978291	12.2994	1.01784	13.0108	1.03026	13.1334	1.02667	21.5465	34.5454	5.05908
Q8BUV3	Gephyrin OS=Mus musculus GN=Gphn PE=1 SV=2 - [GEPH_MOUSE]	20.94	3	12	1.05417	9.94009	1.04747	4.84632	0.913109	12.6343	1.0332	12.0818	0.982948	26.8831	0.990548	13.9913	83.2298	5.60498
Q3U0S4	Putative uncharacterized protein OS=Mus musculus GN=Ctdp1 PE=2 SV=1 - [Q3U0S4_MOUSE]	14.48	3	9	0.98576	22.5488	0.950558	18.8659	0.94456	12.3288	1.02703	16.6021	1.01418	18.995	0.986082	17.2677	104.46	5.38916
Q60605	Myosin light polypeptide 6 OS=Mus musculus GN=Myl6 PE=1 SV=3 - [MYL6_MOUSE]	70.2	3	1	1.24854	37.3283	0.97621	12.928	0.758474	34.4561	1.13524	22.2424	1.25292	25.1787	1.19577	24.0836	16.9191	4.65283
A6H605	Microrchidia 3 OS=Mus musculus GN=Morc3 PE=2 SV=1 - [A6H605_MOUSE]	10.72	5	7	0.880179	8.08023	0.985992	7.17452	1.05823	14.6568	1.10021	10.7712	0.924422	5.73217	0.98032	5.46403	106.485	5.68115
A0AUN0	Sec23ip protein (Fragment) OS=Mus musculus GN=Sec23ip PE=2 SV=1 - [A0AUN0_MOUSE]	25.53	5	14	0.923741	10.992	1.0001	9.76772	0.964131	16.8267	1.0548	22.4087	0.977862	13.8552	0.996685	22.1942	95.0571	5.99854
P60766	Cell division control protein 42 homolog OS=Mus musculus GN=Cdc42 PE=1 SV=2 - [CDC42_MOUSE]	48.17	10	1	0.915091	6.18151	1.18279	3.07971	0.946606	18.0014	1.00512	16.7207	1.11531	0.567369	1.16591	3.64279	21.245	6.55127
D3YTR5	Methyl-CpG-binding domain protein 3 OS=Mus musculus GN=Mbd3 PE=1 SV=1 - [D3YTR5_MOUSE]	37.93	4	7	1.098	12.6998	1.00512	7.63785	0.967091	6.09393	0.963496	22.0391	1.01365	17.0776	1.02387	15.6692	29.0517	5.63037
D3YYE1	Acidic leucine-rich nuclear phosphoprotein 32 family member A (Fragment) OS=Mus musculus GN=Anp32a PE=1 SV=1 - [D3YYE1_MOUSE]	34.34	5	7	1.02318	7.38299	1.002	6.63598	0.913125	12.2977	0.995571	13.2891	1.02924	20.0863	0.967559	20.3281	22.9403	4.37354
Q3TET5	Putative uncharacterized protein (Fragment) OS=Mus musculus GN=Pmpcb PE=2 SV=1 - [Q3TET5_MOUSE]	21.46	2	8	1.0613	10.1764	1.02177	7.87631	0.929445	10.1424	0.988559	5.92283	0.931651	16.3792	0.892854	9.72036	53.7072	6.85889
Q3U3A7	Metastasis-associated protein MTA3 OS=Mus musculus GN=Mta3 PE=1 SV=1 - [Q3U3A7_MOUSE]	18.32	10	4	0.978033	11.2488	1.01011	9.07395	0.989058	12.7539	0.943571	7.54887	0.839742	9.47326	1.00685	16.0459	58.3301	8.26514
Q9EP69	Phosphatidylinositide phosphatase SAC1 OS=Mus musculus GN=Sacm1l PE=2 SV=1 - [SAC1_MOUSE]	25.89	2	12	1.08426	14.4986	0.956014	9.34594	0.996924	12.2606	0.978402	18.6284	0.966598	13.1658	1.05806	11.9762	66.9009	7.29834
E9Q914	Sphingomyelin phosphodiesterase 4 OS=Mus musculus GN=Smpd4 PE=1 SV=1 - [E9Q914_MOUSE]	19.71	12	10	1.0019	9.43209	1.02784	8.19014	1.01784	14.0508	0.977613	16.0506	0.929628	18.1028	0.939691	6.97346	84.9186	7.92822
Q91WU5	Arsenite methyltransferase OS=Mus musculus GN=As3mt PE=2 SV=2 - [AS3MT_MOUSE]	32.98	2	10	0.954764	13.812	1.0161	7.74799	1.00667	11.7458	1.08292	9.00555	1.02612	9.22609	1.06774	10.6537	41.7671	5.85889
D3Z074	Protein diaphanous homolog 1 OS=Mus musculus GN=Diap1 PE=1 SV=2 - [D3Z074_MOUSE]	8.52	10	8	1.03388	14.6166	0.992558	2.561	0.989775	9.48446	0.982624	16.7256	0.929595	11.6902	1.07046	12.6561	135.742	5.33838
Q99PA7	MCG117379 OS=Mus musculus GN=4930550L24Rik PE=1 SV=1 - [Q99PA7_MOUSE]	47.19	5	11	1.11176	15.9637	0.918043	11.114	0.982978	11.4156	1.01508	21.3931	1.0131	12.9196	1.16602	17.5154	35.0216	5.13525
Q9CYN2	Signal peptidase complex subunit 2 OS=Mus musculus GN=Spcs2 PE=1 SV=1 - [SPCS2_MOUSE]	38.05	1	7	0.993195	13.4915	0.969432	13.0917	1.03609	8.65203	0.939484	15.1997	0.952438	13.6478	0.917755	12.753	24.9617	8.57275
P97494	Glutamate--cysteine ligase catalytic subunit OS=Mus musculus GN=Gclc PE=2 SV=4 - [GSH1_MOUSE]	21.35	3	11	1.0272	9.23345	0.961896	6.76951	1.01191	9.90285	0.949667	13.5202	0.93748	18.1749	1.07419	21.5264	72.5251	5.89697
A2A4P0	ATP-dependent RNA helicase DHX8 OS=Mus musculus GN=Dhx8 PE=2 SV=1 - [DHX8_MOUSE]	13.34	7	11	0.913221	11.967	1.02731	6.44404	1.04752	11.5916	1.0557	8.76206	0.990968	10.515	0.905588	10.4535	142.482	8.11865
H3BJP2	S-formylglutathione hydrolase (Fragment) OS=Mus musculus GN=Esd PE=1 SV=1 - [H3BJP2_MOUSE]	53.04	8	8	0.927454	13.5701	1.0488	4.36403	1.00206	10.5536	1.03038	14.7824	1.14049	11.4369	1.05105	17.6579	27.1132	6.85889
P81122	Insulin receptor substrate 2 OS=Mus musculus GN=Irs2 PE=1 SV=2 - [IRS2_MOUSE]	14.84	3	12	1.07734	15.5377	0.996426	10.3881	0.932631	15.6874	0.97718	11.6595	0.949305	6.70496	1.00662	20.8228	136.678	8.68994
P54116	Erythrocyte band 7 integral membrane protein OS=Mus musculus GN=Stom PE=1 SV=3 - [STOM_MOUSE]	52.82	4	11	0.995996	11.7821	1.02625	7.3468	0.969164	12.5332	1.01203	15.2584	1.09152	14.9837	0.984479	14.2947	31.3555	6.93213
Q8VCY6	U3 small nucleolar RNA-associated protein 6 homolog OS=Mus musculus GN=Utp6 PE=2 SV=1 - [UTP6_MOUSE]	23.95	3	11	0.899361	13.631	1.03155	8.46479	1.10333	12.3048	1.08366	7.02133	0.945333	8.1271	0.956829	11.3367	70.3841	7.7085
Q80YD1	ATP-dependent RNA helicase SUPV3L1, mitochondrial OS=Mus musculus GN=Supv3l1 PE=2 SV=1 - [SUV3_MOUSE]	15.92	2	10	0.933675	13.6349	1.00239	5.52833	1.0442	14.6683	0.966935	17.7665	0.949004	14.7043	0.980116	9.59617	86.9501	7.84033
O54692	Centromere/kinetochore protein zw10 homolog OS=Mus musculus GN=Zw10 PE=2 SV=3 - [ZW10_MOUSE]	21.69	1	12	0.949367	17.1452	1.0263	7.26028	1.0372	11.3923	1.01261	12.5425	0.960369	13.7043	1.0213	9.13183	88.0063	5.92236
E0CX20	Protein BUD31 homolog OS=Mus musculus GN=Bud31 PE=1 SV=1 - [E0CX20_MOUSE]	59.72	2	9	1.06799	28.6514	0.913541	14.7189	1.00303	13.4433	1.04307	22.4089	0.940969	23.0504	1.1205	24.1579	16.9886	8.82178
Q9ESJ0	Exportin-4 OS=Mus musculus GN=Xpo4 PE=2 SV=2 - [XPO4_MOUSE]	10.43	4	10	0.973114	13.4541	1.00445	4.48758	0.970751	14.3518	1.00592	17.0025	1.05737	10.2333	0.984965	10.5891	129.896	5.12256
P10639	Thioredoxin OS=Mus musculus GN=Txn PE=1 SV=3 - [THIO_MOUSE]	65.71	1	7	1.04359	16.6118	0.877728	10.0142	1.08079	10.5543	1.02035	35.1401	1.08097	18.7767	1.18643	17.7793	11.6676	4.91943
Q9DBR7	Protein phosphatase 1 regulatory subunit 12A OS=Mus musculus GN=Ppp1r12a PE=1 SV=2 - [MYPT1_MOUSE]	14.87	2	11	0.874591	17.1779	1.0061	6.04714	1.06699	11.6378	1.0835	13.9899	1.03897	13.2781	0.952883	11.2539	114.927	5.49072
Q3TUQ7	Prkaa1 protein OS=Mus musculus GN=Prkaa1 PE=2 SV=1 - [Q3TUQ7_MOUSE]	27.45	5	11	1.0878	12.7426	1.01466	12.0795	0.957866	8.25886	1.00617	14.0467	0.999078	16.7312	1.0581	16.1838	62.6879	7.59131
E9Q9A3	Clathrin coat assembly protein AP180 OS=Mus musculus GN=Snap91 PE=1 SV=2 - [E9Q9A3_MOUSE]	13.01	10	7	0.965025	17.9284	1.0158	11.992	0.989683	14.5028	0.935326	5.8957	1.03532	6.53349	0.999785	12.8214	86.0019	5.07178
A1E2B8	Inducible heat shock protein 70 OS=Mus musculus PE=3 SV=1 - [A1E2B8_MOUSE]	13.42	9	1	0.85269		0.905552		1.24959		0.738565		0.671998		0.70894		70.088	5.71924
Q3TMP1	General transcription factor IIIC, polypeptide 3 OS=Mus musculus GN=Gtf3c3 PE=1 SV=1 - [Q3TMP1_MOUSE]	12.93	1	8	0.935757	20.4977	0.95283	9.79957	1.00757	25.2542	0.891732	19.7113	0.908608	16.9192	0.905749	26.2874	100.556	5.14795
Q3TDG9	Putative uncharacterized protein OS=Mus musculus GN=Stx12 PE=2 SV=1 - [Q3TDG9_MOUSE]	31.39	3	7	0.978236	11.1385	1.02056	8.28728	1.00026	11.2695	1.06213	7.23788	0.939508	5.36478	0.998426	14.3322	31.16	5.57959
P23591	GDP-L-fucose synthase OS=Mus musculus GN=Tsta3 PE=2 SV=3 - [FCL_MOUSE]	41.12	1	9	1.02496	17.8627	1.00455	8.11175	0.97687	7.51367	0.985245	9.68925	1.01211	12.195	1.0438	12.7248	35.855	6.7417
Q6A0A2	La-related protein 4B OS=Mus musculus GN=Larp4b PE=1 SV=2 - [LAR4B_MOUSE]	14.71	3	10	0.948743	7.84251	0.983175	4.55717	1.02504	13.0488	1.06284	7.53315	1.0508	10.804	0.935392	10.5985	81.5773	7.48877
Q9CX34	Suppressor of G2 allele of SKP1 homolog OS=Mus musculus GN=Sugt1 PE=2 SV=3 - [SUGT1_MOUSE]	35.42	2	9	1.02983	14.4836	0.96092	5.06905	1.01439	6.02971	1.03704	12.7419	1.062	17.2093	1.0627	12.0962	38.135	5.45264
Q9D020	Cytosolic 5'-nucleotidase 3A OS=Mus musculus GN=Nt5c3a PE=1 SV=4 - [5NT3A_MOUSE]	31.72	1	9	0.910799	16.3609	1.00299	6.14769	1.07355	9.77022	1.08564	10.2361	1.04897	9.96286	1.0331	12.528	37.2284	6.65381
Q80SW1	Putative adenosylhomocysteinase 2 OS=Mus musculus GN=Ahcyl1 PE=1 SV=1 - [SAHH2_MOUSE]	20.57	11	5	0.821698	7.45803	1.05297	9.57638	1.10259	9.38119	1.12444	8.179	1.07062	6.74523	0.898546	3.77122	58.9134	6.88818
P50518	V-type proton ATPase subunit E 1 OS=Mus musculus GN=Atp6v1e1 PE=1 SV=2 - [VATE1_MOUSE]	31.42	2	8	1.09747	14.7992	0.956162	9.43043	0.996193	17.289	0.957658	15.9803	0.974985	17.4598	1.06641	23.465	26.1408	8.42627
P57759	Endoplasmic reticulum resident protein 29 OS=Mus musculus GN=Erp29 PE=1 SV=2 - [ERP29_MOUSE]	41.6	5	8	0.963805	20.9507	1.01377	6.16944	1.06874	13.8371	0.988923	14.3361	0.98498	17.0522	0.912502	12.6707	28.8051	6.15088
Q9CRY7	Glycerophosphodiester phosphodiesterase domain-containing protein 1 OS=Mus musculus GN=Gdpd1 PE=2 SV=1 - [GDPD1_MOUSE]	29.94	1	8	0.94418	9.34627	0.998307	9.11135	1.00461	13.4495	0.968192	15.7506	0.92995	6.38412	1.03174	12.1827	35.8439	8.30908
Q60900	ELAV-like protein 3 OS=Mus musculus GN=Elavl3 PE=1 SV=1 - [ELAV3_MOUSE]	28.61	1	3	0.932889	8.44458	1.09314	10.8322	1.00675	3.09614	1.14009	33.746	0.96686	6.30333	1.06588	8.47202	39.5083	9.27588
Q8JZU2	Tricarboxylate transport protein, mitochondrial OS=Mus musculus GN=Slc25a1 PE=2 SV=1 - [TXTP_MOUSE]	35.69	2	10	0.984902	11.5763	0.938393	10.8578	1.075	13.4711	0.960745	12.5599	0.948474	8.98266	1.07632	17.3275	33.9099	9.89111
E9Q7N5	Ribosome-releasing factor 2, mitochondrial OS=Mus musculus GN=Gfm2 PE=1 SV=1 - [E9Q7N5_MOUSE]	14.44	6	8	0.955408	12.6827	1.02796	10.3106	0.956162	7.89311	0.959377	2.57276	0.9383	2.90049	0.92642	13.4591	81.9746	6.31592
Q9DBH5	Vesicular integral-membrane protein VIP36 OS=Mus musculus GN=Lman2 PE=2 SV=2 - [LMAN2_MOUSE]	34.92	1	9	1.04069	11.3524	0.972395	6.47779	0.984593	14.5524	0.983054	12.7927	0.972375	11.6472	1.06166	19.7472	40.4042	6.94678
Q05816	Fatty acid-binding protein, epidermal OS=Mus musculus GN=Fabp5 PE=1 SV=3 - [FABP5_MOUSE]	57.04	2	7	1.12077	10.5096	0.961421	8.60859	0.919341	17.2072	1.13481	12.1923	1.06758	9.40819	1.10294	15.8457	15.1274	6.53662
P58389	Serine/threonine-protein phosphatase 2A activator OS=Mus musculus GN=Ppp2r4 PE=1 SV=1 - [PTPA_MOUSE]	44.27	7	10	1.04659	16.6247	1.01983	15.8361	0.976809	18.5155	0.983796	16.7495	1.03865	14.129	0.957395	19.8583	36.6867	6.39209
Q9R1P1	Proteasome subunit beta type-3 OS=Mus musculus GN=Psmb3 PE=1 SV=1 - [PSB3_MOUSE]	34.15	3	5	1.00314	14.3232	1.03335	5.28494	0.967284	11.1197	1.01638	11.7072	1.03934	11.6993	1.05616	15.1628	22.9494	6.55127
D3Z440	COP9 signalosome complex subunit 7a (Fragment) OS=Mus musculus GN=Cops7a PE=1 SV=5 - [D3Z440_MOUSE]	42.29	4	8	1.01134	14.3352	0.996026	9.26131	1.00883	12.5227	1.04287	21.3316	0.993163	7.64672	1.04555	12.3338	25.0933	5.68115
Q9CQ60	6-phosphogluconolactonase OS=Mus musculus GN=Pgls PE=2 SV=1 - [6PGL_MOUSE]	54.47	5	10	1.08902	13.2539	1.02342	7.03894	0.887057	18.7757	0.985532	14.7433	1.068	14.4757	1.06783	13.0225	27.2374	5.84619
Q9DCA5	Ribosome biogenesis protein BRX1 homolog OS=Mus musculus GN=Brix1 PE=2 SV=3 - [BRX1_MOUSE]	31.73	4	10	0.963692	19.3846	1.00725	9.24314	1.04137	14.7693	0.959865	24.9212	0.893219	16.4106	1.023	22.7231	41.2149	10.0229
D3Z645	Vacuolar protein sorting-associated protein 29 OS=Mus musculus GN=Vps29 PE=1 SV=1 - [D3Z645_MOUSE]	56.94	4	7	1.18115	15.9205	0.896291	18.4346	0.938823	16.771	0.820763	30.4981	0.905331	24.8935	1.13215	25.1933	16.1273	7.00537
Q3TCN2	Putative phospholipase B-like 2 OS=Mus musculus GN=Plbd2 PE=1 SV=2 - [PLBL2_MOUSE]	22.56	1	9	0.940797	15.5915	0.993686	10.1207	1.04963	17.386	0.984716	10.1581	1.01589	12.6781	1.02997	13.2234	66.2472	6.12549
Q64433	10 kDa heat shock protein, mitochondrial OS=Mus musculus GN=Hspe1 PE=1 SV=2 - [CH10_MOUSE]	68.63	2	8	0.991179	21.6908	1.0062	8.93456	1.0691	16.2862	1.06045	17.9212	1.08147	23.9292	0.985269	15.4565	10.9559	8.35303
F6W8R9	Nesprin-2 (Fragment) OS=Mus musculus GN=Syne2 PE=1 SV=1 - [F6W8R9_MOUSE]	10.22	11	2	1.09929	7.24339	1.01803	1.729	0.895206	10.215	1.08019	2.20439	0.867743	39.4247	0.960986	0.990781	189.333	5.31299
Q9CQF0	39S ribosomal protein L11, mitochondrial OS=Mus musculus GN=Mrpl11 PE=2 SV=1 - [RM11_MOUSE]	44.27	1	7	1.04704	14.1332	0.975831	2.34234	0.9518	15.7628	1.00822	9.73943	0.975585	9.23863	0.986884	15.6757	20.6673	9.72998
Q8K1J6	CCA tRNA nucleotidyltransferase 1, mitochondrial OS=Mus musculus GN=Trnt1 PE=1 SV=1 - [TRNT1_MOUSE]	29.26	1	11	0.990808	13.6901	0.983909	10.035	1.03678	7.71702	1.0098	14.0235	1.04964	11.92	1.03164	11.8789	49.864	8.55811
Q3UMB9	WASH complex subunit 7 OS=Mus musculus GN=Kiaa1033 PE=2 SV=2 - [WASH7_MOUSE]	10.91	5	10	0.87283	7.91154	1.02551	5.27526	1.1036	6.42358	1.0533	10.2817	1.04727	3.69563	1.02848	17.0313	136.283	7.37158
Q9D287	Pre-mRNA-splicing factor SPF27 OS=Mus musculus GN=Bcas2 PE=2 SV=1 - [SPF27_MOUSE]	46.22	4	8	0.922812	7.91709	0.989286	7.30548	1.07226	6.65155	1.04226	14.3697	1.06758	16.4913	0.99173	29.9427	26.115	5.65576
O08529	Calpain-2 catalytic subunit OS=Mus musculus GN=Capn2 PE=2 SV=4 - [CAN2_MOUSE]	21	5	10	1.0356	5.79878	0.998727	5.89477	0.983276	4.39766	0.972792	16.8068	1.03844	11.6695	1.0281	11.4136	79.8218	4.95752
Q642K0	MCG140959, isoform CRA_a OS=Mus musculus GN=Myl6 PE=2 SV=1 - [Q642K0_MOUSE]	70.2	3	1	1.04741	4.36319	1.05669	7.29073	0.896619	5.5715	0.932523	12.646	0.756252	15.7771	0.97818	23.0728	16.9501	4.55127
Q8VE73	Cullin-7 OS=Mus musculus GN=Cul7 PE=1 SV=2 - [CUL7_MOUSE]	8.41	6	11	1.03434	12.627	1.04059	10.8683	0.963025	6.44188	1.01012	13.6925	0.999859	19.6516	0.959431	24.9468	192.171	6.29053
Q9ERA6	Tuftelin-interacting protein 11 OS=Mus musculus GN=Tfip11 PE=1 SV=1 - [TFP11_MOUSE]	17.18	4	11	0.950841	13.1861	1.02017	5.4328	1.04338	9.98715	1.05509	8.71961	0.960752	13.7219	0.910304	10.8575	96.2444	5.89697
D3YZN4	Paraplegin OS=Mus musculus GN=Spg7 PE=1 SV=1 - [D3YZN4_MOUSE]	26.63	10	13	0.95981	17.2712	1.02228	7.80862	0.997584	13.273	1.07578	10.1024	1.02266	11.1506	1.00482	18.9341	74.9558	7.40088
Q9WUN2	Serine/threonine-protein kinase TBK1 OS=Mus musculus GN=Tbk1 PE=1 SV=1 - [TBK1_MOUSE]	20.03	2	10	1.13065	19.3637	1.02821	6.62711	0.993763	14.8469	0.938718	29.369	0.898644	17.7289	1.05221	15.2889	83.3716	6.87354
P47963	60S ribosomal protein L13 OS=Mus musculus GN=Rpl13 PE=2 SV=3 - [RL13_MOUSE]	39.34	2	9	1.08483	14.6724	0.973664	10.5942	0.986317	16.8082	1.00852	9.10968	1.02653	12.3326	1.06179	14.0497	24.2905	11.5464
E9PY39	Protein Gm20431 OS=Mus musculus GN=Gm20431 PE=4 SV=1 - [E9PY39_MOUSE]	19.41	7	3	1.05346	11.6353	1.01973	5.61377	0.888926	24.3613	1.12345	16.2462	1.2385	7.97731	0.931595	5.15105	42.0694	6.75635
Q8BK35	MCG2065, isoform CRA_c OS=Mus musculus GN=Gltscr2 PE=1 SV=1 - [Q8BK35_MOUSE]	32.44	6	11	1.03309	19.904	0.982383	5.83467	0.992878	10.2587	0.988094	5.18615	1.02077	10.3667	0.996972	12.8136	55.7592	10.3452
Q3TME6	Putative uncharacterized protein OS=Mus musculus GN=Impa1 PE=2 SV=1 - [Q3TME6_MOUSE]	35.02	8	7	1.10112	5.72179	1.00969	5.17201	0.831442	16.2652	1.02124	8.89272	1.01878	15.2862	1.04216	10.1425	30.4853	5.18604
E9Q411	Protein Nbas OS=Mus musculus GN=Nbas PE=1 SV=1 - [E9Q411_MOUSE]	6.41	7	11	0.966679	12.8252	0.976962	15.1329	1.03088	5.69853	0.987155	31.3781	0.999277	20.0204	0.929246	15.7933	265.607	5.94775
F7BDR1	Fascin (Fragment) OS=Mus musculus GN=Fscn1 PE=1 SV=1 - [F7BDR1_MOUSE]	57.26	4	1	1.19546		0.871128		0.985889		0.990359		1.00918		0.948557		26.752	6.13818
G3UYF9	Prefoldin subunit 6 OS=Mus musculus GN=Pfdn6 PE=1 SV=1 - [G3UYF9_MOUSE]	64.36	2	9	1.01207	17.5928	0.991295	7.80023	1.04666	16.6973	0.955336	15.6498	1.1616	9.53822	1.04996	20.3713	11.4021	8.44092
Q9DCT2	NADH dehydrogenase [ubiquinone] iron-sulfur protein 3, mitochondrial OS=Mus musculus GN=Ndufs3 PE=1 SV=2 - [NDUS3_MOUSE]	30.04	1	6	0.971048	11.7717	1.01237	4.61863	1.0069	10.0641	1.01124	12.841	1.10422	12.8286	0.953043	9.07384	30.1305	7.1665
Q99JP7	Gamma-glutamyltransferase 7 OS=Mus musculus GN=Ggt7 PE=2 SV=2 - [GGT7_MOUSE]	26.28	4	11	0.992832	9.08398	0.981025	5.50139	1.04106	12.4622	0.972614	15.7241	1.00236	11.9848	1.00645	14.9024	70.2076	5.05908
D3YUK4	NADH dehydrogenase [ubiquinone] 1 beta subcomplex subunit 10 (Fragment) OS=Mus musculus GN=Ndufb10 PE=1 SV=1 - [D3YUK4_MOUSE]	52.35	2	6	1.04912	16.7485	1.05067	7.46948	0.898855	14.8421	0.969915	9.11024	1.04057	9.88449	1.01356	12.9696	17.7287	6.56592
Q6PHZ2	Calcium/calmodulin-dependent protein kinase type II subunit delta OS=Mus musculus GN=Camk2d PE=1 SV=1 - [KCC2D_MOUSE]	24.25	16	5	0.938726	15.883	1.0235	14.4266	1.03794	14.8044	1.01999	21.4972	1.07863	18.5047	0.960764	17.5889	56.3336	7.25439
P68181	cAMP-dependent protein kinase catalytic subunit beta OS=Mus musculus GN=Prkacb PE=1 SV=2 - [KAPCB_MOUSE]	39.03	5	4	1.09139	1.96706	1.03584	9.34523	0.857207	14.7364	0.931807	22.153	0.859015	16.7623	1.24085	6.93728	40.682	8.55811
O35382	Exocyst complex component 4 OS=Mus musculus GN=Exoc4 PE=1 SV=2 - [EXOC4_MOUSE]	13.74	8	10	0.949098	10.9181	1.03754	8.64178	1.00738	16.7424	0.96166	16.6397	0.9954	6.56684	0.949046	20.2398	110.475	6.49365
O88587	Catechol O-methyltransferase OS=Mus musculus GN=Comt PE=1 SV=2 - [COMT_MOUSE]	33.96	2	6	0.953606	15.7153	1.02582	9.78886	1.08067	8.33704	0.997714	8.57157	0.979925	6.68137	0.95741	10.7709	29.4673	5.8335
Q99J09	Methylosome protein 50 OS=Mus musculus GN=Wdr77 PE=1 SV=1 - [MEP50_MOUSE]	29.82	3	8	1.04064	9.74196	0.998964	7.26759	0.979172	2.87393	0.988393	7.87971	1.03493	9.24458	0.976122	18.2448	36.9192	5.2749
Q07832	Serine/threonine-protein kinase PLK1 OS=Mus musculus GN=Plk1 PE=1 SV=2 - [PLK1_MOUSE]	23.22	2	10	1.08221	18.2856	1.05683	11.0511	0.940229	13.5485	0.971482	15.4349	0.980524	12.3862	0.994313	15.1362	68.2576	8.71924
P20108	Thioredoxin-dependent peroxide reductase, mitochondrial OS=Mus musculus GN=Prdx3 PE=1 SV=1 - [PRDX3_MOUSE]	30.74	2	7	0.949199	13.1844	1.04603	9.78559	0.988042	10.4149	1.00343	10.3261	0.983266	17.108	0.935797	21.4437	28.1094	7.57666
Q3UQ84	Threonine--tRNA ligase, mitochondrial OS=Mus musculus GN=Tars2 PE=2 SV=1 - [SYTM_MOUSE]	15.49	4	9	0.975691	12.2095	0.985594	7.03378	1.00272	6.28146	0.958435	12.7628	0.949143	9.71867	0.970609	8.24062	81.6489	7.86963
P16460	Argininosuccinate synthase OS=Mus musculus GN=Ass1 PE=1 SV=1 - [ASSY_MOUSE]	27.18	3	9	0.985295	16.3795	1.0313	13.8484	1.0561	7.94416	0.936729	21.1227	0.971116	16.4203	0.956759	23.4957	46.555	8.22119
Q62189	U1 small nuclear ribonucleoprotein A OS=Mus musculus GN=Snrpa PE=2 SV=3 - [SNRPA_MOUSE]	36.93	5	6	1.02913	10.1961	0.964089	12.1687	0.986945	15.3176	0.966147	18.0764	0.943174	14.3507	0.997307	15.7257	31.8145	9.80322
Q6ZWQ5	Sorting nexin 12, isoform CRA_c OS=Mus musculus GN=Snx12 PE=1 SV=1 - [Q6ZWQ5_MOUSE]	44.44	5	7	1.09912	16.8138	1.00881	8.20666	0.973069	10.2426	1.01681	6.91787	1.0728	6.96514	1.09925	19.5833	18.8727	8.44092
Q8C7C4	Putative uncharacterized protein (Fragment) OS=Mus musculus PE=2 SV=1 - [Q8C7C4_MOUSE]	51.69	12	9	1.1089	53.4116	0.90186	21.1011	1.08577	13.022	1.00276	43.1851	0.961944	50.4289	1.18717	33.0082	20.2905	9.78857
F8WJG3	Transformer-2 protein homolog beta OS=Mus musculus GN=Tra2b PE=1 SV=1 - [F8WJG3_MOUSE]	40.96	3	5	1.06014	11.8173	0.957041	9.98178	0.96722	16.2562	0.999103	16.6896	1.03121	14.2625	1.09907	13.6707	21.9217	10.1548
P48024	Eukaryotic translation initiation factor 1 OS=Mus musculus GN=Eif1 PE=3 SV=2 - [EIF1_MOUSE]	61.06	5	6	1.01837	19.2233	0.936759	4.94759	1.06941	13.1767	0.953024	22.7137	1.01954	19.3002	1.16021	17.1848	12.7386	7.44482
Q91WC0	Histone-lysine N-methyltransferase setd3 OS=Mus musculus GN=Setd3 PE=1 SV=1 - [SETD3_MOUSE]	19.36	4	9	0.951614	12.5368	1.00175	2.84089	1.02411	12.5535	0.966113	4.54283	0.953252	14.9956	0.963969	11.491	67.1341	5.60498
Q93092	Transaldolase OS=Mus musculus GN=Taldo1 PE=1 SV=2 - [TALDO_MOUSE]	33.23	1	11	0.942456	24.6628	0.968773	10.9994	1.10816	12.4623	1.02092	25.0497	1.08646	18.3384	1.07341	18.8967	37.3634	7.03467
Q6ZQ93	Ubiquitin carboxyl-terminal hydrolase 34 OS=Mus musculus GN=Usp34 PE=1 SV=3 - [UBP34_MOUSE]	3.71	4	10	0.974252	5.76381	1.03234	9.53477	0.981368	9.10128	0.92333	17.444	0.961546	9.21494	0.983723	14.2182	407.953	5.68115
A0A0A6YXC8	Protein enabled homolog OS=Mus musculus GN=Enah PE=1 SV=1 - [A0A0A6YXC8_MOUSE]	24.81	7	10	1.05411	18.5556	1.03107	5.21035	0.936203	12.4853	0.992068	14.0611	0.943999	8.73113	0.988496	15.7366	58.3149	8.00146
Q99LC2	Cleavage stimulation factor subunit 1 OS=Mus musculus GN=Cstf1 PE=2 SV=1 - [CSTF1_MOUSE]	23.9	2	6	1.00361	6.64145	1.01751	13.7171	0.983546	13.801	0.987783	13.0732	1.05883	17.7742	1.04761	6.28657	48.3508	6.58057
Q8CI71	Coiled-coil domain-containing protein 132 OS=Mus musculus GN=Ccdc132 PE=2 SV=2 - [CC132_MOUSE]	13.07	5	10	0.923254	8.60527	1.0204	9.72354	1.04215	19.0313	1.05118	12.8402	0.998469	12.7025	0.978249	11.4244	111.104	6.07471
Q9CT10	Ran-binding protein 3 OS=Mus musculus GN=Ranbp3 PE=1 SV=2 - [RANB3_MOUSE]	29.53	1	11	0.988921	27.1598	0.978032	7.54767	1.00987	14.3198	0.989426	16.9275	0.995746	10.7471	0.896878	28.7779	52.5407	5.12256
G3UXH4	Serine/threonine-protein kinase N2 OS=Mus musculus GN=Pkn2 PE=1 SV=1 - [G3UXH4_MOUSE]	17.75	9	12	0.969535	8.88788	1.02087	6.39358	0.990472	8.15833	1.01731	8.96432	0.99229	11.5031	1.00142	10.9701	105.723	6.41748
P00375	Dihydrofolate reductase OS=Mus musculus GN=Dhfr PE=1 SV=3 - [DYR_MOUSE]	66.84	1	10	1.01	7.39092	0.961099	6.4663	1.03485	9.21229	0.96499	21.2401	1.00927	10.0831	1.06013	23.8795	21.5922	8.52881
Q8VCF0	Mitochondrial antiviral-signaling protein OS=Mus musculus GN=Mavs PE=1 SV=1 - [MAVS_MOUSE]	22.27	2	7	1.09519	19.8702	0.993452	7.39199	0.985132	11.8466	0.946243	17.1519	0.991058	9.65961	0.923046	10.8913	53.3658	6.3667
Q6P9R1	ATP-dependent RNA helicase DDX51 OS=Mus musculus GN=Ddx51 PE=2 SV=1 - [DDX51_MOUSE]	24.1	3	10	0.95469	14.202	1.01455	3.03819	1.04216	9.81248	1.03921	18.3253	1.00739	15.5392	0.933779	26.5756	70.3242	9.46631
Q8CHP8	Phosphoglycolate phosphatase OS=Mus musculus GN=Pgp PE=1 SV=1 - [PGP_MOUSE]	31.15	4	8	1.01707	18.2798	1.03134	6.95293	0.989984	11.8024	1.06379	11.1643	1.01641	14.4147	1.02755	16.7961	34.5187	5.35107
Q8VE97	Serine/arginine-rich splicing factor 4 OS=Mus musculus GN=Srsf4 PE=2 SV=1 - [SRSF4_MOUSE]	18	4	5	1.0091	16.2367	0.961152	8.49145	1.09967	6.49938	1.03505	15.4962	1.02589	9.366	0.958826	8.64953	55.9468	11.3999
Q60902	Epidermal growth factor receptor substrate 15-like 1 OS=Mus musculus GN=Eps15l1 PE=1 SV=3 - [EP15R_MOUSE]	16.87	1	11	0.932881	19.0766	0.987444	8.32886	1.03708	10.7659	0.953561	16.8706	0.983236	8.85169	0.880718	6.67535	99.2475	5.021
Q64310	Surfeit locus protein 4 OS=Mus musculus GN=Surf4 PE=2 SV=1 - [SURF4_MOUSE]	27.51	4	6	0.922033	14.8738	0.989216	11.8828	1.07721	16.1	0.95431	18.1333	0.899688	14.0949	0.945157	18.0032	30.3608	7.78174
A0A0A6YX73	cAMP-dependent protein kinase type II-alpha regulatory subunit OS=Mus musculus GN=Prkar2a PE=1 SV=1 - [A0A0A6YX73_MOUSE]	28.42	5	6	0.921741	11.8817	1.01165	6.25576	1.05657	13.6292	0.93008	13.7187	1.00761	6.87708	0.890706	13.0966	43.1384	4.93213
P62245	40S ribosomal protein S15a OS=Mus musculus GN=Rps15a PE=1 SV=2 - [RS15A_MOUSE]	56.15	4	7	1.0535	13.0049	0.99388	8.39188	0.977779	12.1037	0.985008	10.1834	1.0469	8.63391	1.15366	12.2524	14.83	10.1255
Q5SUT0	RNA-binding protein EWS OS=Mus musculus GN=Ewsr1 PE=1 SV=1 - [Q5SUT0_MOUSE]	17.15	8	8	0.994116	15.4655	1.0138	12.2603	0.978365	12.1575	1.09227	11.9919	1.05151	11.9307	0.949571	17.598	64.9481	9.37842
Q9D902	General transcription factor IIE subunit 2 OS=Mus musculus GN=Gtf2e2 PE=1 SV=2 - [T2EB_MOUSE]	35.27	5	7	1.01314	13.0181	1.0496	3.49114	0.947299	13.4415	0.941125	14.4668	0.950123	12.1233	1.11669	7.9059	33.0264	9.64209
P55264	Adenosine kinase OS=Mus musculus GN=Adk PE=1 SV=2 - [ADK_MOUSE]	26.59	4	8	0.937876	10.7531	0.969333	7.50544	1.07888	4.46376	1.06277	17.3802	1.09053	8.03369	1.00144	13.8939	40.1235	6.21436
Q9D338	39S ribosomal protein L19, mitochondrial OS=Mus musculus GN=Mrpl19 PE=2 SV=1 - [RM19_MOUSE]	35.96	3	8	0.911709	27.4508	1.02593	6.57926	1.06236	13.175	0.966766	16.8582	1.00358	15.2917	0.952924	11.9182	33.5564	9.43701
Q61733	28S ribosomal protein S31, mitochondrial OS=Mus musculus GN=Mrps31 PE=2 SV=1 - [RT31_MOUSE]	33.59	1	9	0.857129	15.0388	1.01962	5.75267	1.09005	18.3585	0.998905	19.1571	0.996187	11.7745	0.993207	10.2047	43.8536	8.51416
P27612	Phospholipase A-2-activating protein OS=Mus musculus GN=Plaa PE=1 SV=4 - [PLAP_MOUSE]	19.14	2	13	0.980602	16.6026	1.01029	3.76902	1.03097	13.622	1.05128	20.6898	1.08671	17.8796	0.993727	16.3174	87.1656	6.13818
P16332	Methylmalonyl-CoA mutase, mitochondrial OS=Mus musculus GN=Mut PE=1 SV=2 - [MUTA_MOUSE]	17.65	2	9	0.926363	14.8441	1.02824	12.5983	0.977402	3.02849	1.00075	23.4573	0.972867	13.5998	1.01614	10.8873	82.7916	6.88818
C5H0E8	Rap1A-retro1 OS=Mus musculus GN=Gm9392 PE=2 SV=1 - [C5H0E8_MOUSE]	45.11	5	2	0.926597	5.69755	0.82668	5.72601	1.27351	8.05191	1.21556	14.6805	1.15762	13.9901	1.26965	0.192905	21.0017	6.66846
Q9WU28	Prefoldin subunit 5 OS=Mus musculus GN=Pfdn5 PE=2 SV=1 - [PFD5_MOUSE]	53.9	8	6	0.975074	14.145	0.99837	7.71773	1.00446	15.0957	1.00376	9.707	1.11258	19.5906	1.14528	25.9704	17.345	6.32861
Q9Z179	SHC SH2 domain-binding protein 1 OS=Mus musculus GN=Shcbp1 PE=1 SV=1 - [SHCBP_MOUSE]	17.07	1	9	0.963695	9.93999	1.02416	6.40735	0.993927	17.7078	1.05993	7.52384	0.935216	15.1944	1.02026	6.44835	75.8686	4.97021
Q9WUL7	ADP-ribosylation factor-like protein 3 OS=Mus musculus GN=Arl3 PE=1 SV=1 - [ARL3_MOUSE]	48.35	1	8	1.00387	13.8154	1.02568	8.45857	1.0032	14.5317	0.923286	11.7265	0.994855	16.0391	1.11076	19.1162	20.4738	7.23975
Q9CZP5	Mitochondrial chaperone BCS1 OS=Mus musculus GN=Bcs1l PE=1 SV=1 - [BCS1_MOUSE]	20.33	1	6	0.883425	13.1067	1.11341	4.11925	1.01696	19.552	0.936754	22.9813	1.07434	10.5538	0.979281	10.8757	47.3763	7.92822
J3QJX3	Protein sel-1 homolog 1 OS=Mus musculus GN=Sel1l PE=1 SV=1 - [J3QJX3_MOUSE]	25.41	8	10	1.07011	23.1215	1.01821	14.8566	0.940235	7.12699	0.92911	12.2925	1.00715	7.18803	1.08638	20.111	82.3741	6.02393
E9QNX9	Tyrosine-protein kinase receptor OS=Mus musculus GN=Igf1r PE=1 SV=1 - [E9QNX9_MOUSE]	10.59	4	9	0.916682	9.20238	0.957594	10.2687	1.06619	7.02725	0.949408	10.7617	0.967579	12.7374	0.984566	11.9607	155.185	5.8335
Q3URQ0	Testis-expressed sequence 10 protein OS=Mus musculus GN=Tex10 PE=1 SV=1 - [TEX10_MOUSE]	16.06	3	11	0.94891	26.864	0.995069	11.7874	1.09739	10.697	1.0426	18.1066	1.00155	16.9071	1.0779	17.3001	105.143	9.15869
P05132	cAMP-dependent protein kinase catalytic subunit alpha OS=Mus musculus GN=Prkaca PE=1 SV=3 - [KAPCA_MOUSE]	28.77	2	3	0.973374	13.2137	0.942509	0.713912	1.09708	10.4053	1.10153	2.48502	1.14341	6.57495	0.852176	7.77417	40.545	8.79248
K3W4Q8	Basigin OS=Mus musculus GN=Bsg PE=1 SV=1 - [K3W4Q8_MOUSE]	40.37	5	8	1.01799	16.2533	1.01463	10.2262	1.01876	12.3302	1.07761	12.0952	1.09067	12.8934	1.03484	13.3533	24.1012	5.36377
Q8BIA4	F-box/WD repeat-containing protein 8 OS=Mus musculus GN=Fbxw8 PE=1 SV=2 - [FBXW8_MOUSE]	21.91	1	9	0.989191	13.5204	1.08462	9.52339	0.942544	18.4446	0.90631	19.6681	0.89426	13.6039	1.05375	19.9272	67.9132	6.16357
Q3V2N5	Putative uncharacterized protein OS=Mus musculus GN=Sntb2 PE=2 SV=1 - [Q3V2N5_MOUSE]	15.77	3	7	1.03159	4.50143	0.948684	11.4099	1.02296	12.4957	1.11594	15.3761	1.02344	13.2888	0.998461	11.787	56.3742	8.80713
Q8C9B9	Death-inducer obliterator 1 OS=Mus musculus GN=Dido1 PE=1 SV=4 - [DIDO1_MOUSE]	5.14	1	8	0.975658	21.564	0.984388	9.6641	1.05467	15.2073	1.09338	12.6508	1.03512	18.3084	0.83193	33.2904	247.024	7.91357
Q3ULG4	Putative uncharacterized protein OS=Mus musculus GN=Psmd4 PE=2 SV=1 - [Q3ULG4_MOUSE]	22.16	2	1	1.37771	68.3371	0.827883	21.5574	0.651522	99.8874	0.767663	60.6365	0.830895	68.2359	0.596317	61.5804	41.0203	4.79248
Q01730	Ras suppressor protein 1 OS=Mus musculus GN=Rsu1 PE=2 SV=3 - [RSU1_MOUSE]	50.18	9	10	1.02386	10.8894	0.964062	7.93857	0.961624	15.2576	1.00601	16.9932	0.990035	16.1118	1.10733	19.043	31.5307	8.88037
P70460	Vasodilator-stimulated phosphoprotein OS=Mus musculus GN=Vasp PE=1 SV=4 - [VASP_MOUSE]	29.33	1	10	0.990261	11.9859	1.02852	9.1338	0.980042	18.7396	1.07275	7.66256	1.02762	25.2987	1.04955	27.0961	39.6419	8.52881
Q3U6X6	Putative uncharacterized protein OS=Mus musculus GN=Pgm2 PE=2 SV=1 - [Q3U6X6_MOUSE]	25.62	7	12	0.951571	21.9227	1.0057	8.00648	0.993218	12.6047	0.97744	20.4011	1.0496	13.9718	1.06493	7.58117	61.3306	6.40479
P62320	Small nuclear ribonucleoprotein Sm D3 OS=Mus musculus GN=Snrpd3 PE=1 SV=1 - [SMD3_MOUSE]	47.62	2	4	1.01275	14.1215	0.996743	6.37118	1.01705	16.4896	1.03415	10.6246	1.05084	12.9528	1.07832	8.87403	13.9073	10.3159
Q3TKM9	Actin-related protein 2/3 complex subunit 5 OS=Mus musculus GN=Arpc5 PE=2 SV=1 - [Q3TKM9_MOUSE]	56.95	4	1	1.06342	0.869742	0.958596	4.99786	1.01301	2.70673	1.03835	2.30745	1.02781	5.57084	1.0004	3.28145	16.2183	5.66846
A0A0A6YWX1	Ubiquitin carboxyl-terminal hydrolase OS=Mus musculus GN=Usp19 PE=1 SV=1 - [A0A0A6YWX1_MOUSE]	14.07	7	13	1.04397	12.7268	1.00976	9.8348	1.02194	18.6278	1.00133	16.5528	0.9339	14.1956	0.948136	11.7086	146.191	6.48096
Q91X78	Erlin-1 OS=Mus musculus GN=Erlin1 PE=1 SV=1 - [ERLN1_MOUSE]	21.1	2	3	1.25166	3.76519	0.964768	11.5533	0.81966	12.5283	0.99127	13.3457	0.949714	4.07349	0.954742	29.3107	38.9122	7.21045
E9QP99	Golgin subfamily A member 3 OS=Mus musculus GN=Golga3 PE=1 SV=1 - [E9QP99_MOUSE]	9.01	3	9	0.957318	11.6167	1.01245	5.58603	1.00059	11.7146	1.05309	13.3279	0.951276	22.1569	0.938807	7.08504	167.188	5.37646
P47867	Secretogranin-3 OS=Mus musculus GN=Scg3 PE=1 SV=1 - [SCG3_MOUSE]	31.21	1	9	1.17569	11.2347	0.906081	10.3203	0.996939	10.8457	1.01664	20.2955	0.893823	11.404	1.20143	24.8509	53.2938	4.93213
Q05DV2	Dihydroxyacetone phosphate acyltransferase (Fragment) OS=Mus musculus GN=Gnpat PE=1 SV=1 - [Q05DV2_MOUSE]	18.8	6	8	0.880111	18.4423	1.0714	8.53066	1.02707	14.0457	0.974356	15.3171	0.966999	7.64925	1.01703	8.30306	66.5597	7.18115
G5E8J3	Bromodomain and WD repeat domain containing 2, isoform CRA_a OS=Mus musculus GN=Wdr11 PE=1 SV=1 - [G5E8J3_MOUSE]	9.89	3	8	1.01201	17.5251	1.04797	12.5447	0.930788	7.92179	0.971048	7.4237	0.972276	10.5367	0.986595	10.4823	135.881	7.10791
Q9EQK5	Major vault protein OS=Mus musculus GN=Mvp PE=1 SV=4 - [MVP_MOUSE]	16.03	6	9	0.983846	9.22009	1.093	10.2973	0.928023	16.1604	0.9787	12.6962	1.05065	10.7905	1.03661	9.51057	95.8652	5.59229
B7ZWI2	1110005A23Rik protein OS=Mus musculus GN=1110005A23Rik PE=2 SV=1 - [B7ZWI2_MOUSE]	58.37	2	9	0.923656	9.92861	0.972102	3.69455	1.11981	5.65569	1.09988	9.10571	1.08089	7.05539	1.02696	6.97121	23.4473	6.65381
Q9CR68	Cytochrome b-c1 complex subunit Rieske, mitochondrial OS=Mus musculus GN=Uqcrfs1 PE=1 SV=1 - [UCRI_MOUSE]	44.53	1	9	1.04477	11.7111	0.978355	10.1317	0.960584	13.7838	0.996576	16.9597	0.99006	16.458	0.9808	13.1893	29.3492	8.70459
Q922W5	Pyrroline-5-carboxylate reductase 1, mitochondrial OS=Mus musculus GN=Pycr1 PE=2 SV=1 - [P5CR1_MOUSE]	24.92	4	3	0.992496	5.06592	0.897288	8.07481	1.12261	11.2051	0.793957	6.73889	0.95868	2.44947	1.15686	10.1851	32.3529	6.85889
D3Z4H6	Nucleolysin TIA-1 OS=Mus musculus GN=Tia1 PE=1 SV=1 - [D3Z4H6_MOUSE]	26.23	7	5	1.09111	13.0955	0.860537	18.8531	1.06114	12.1255	0.910287	41.9548	1.03823	8.42627	1.23235	17.1999	42.6556	7.98682
Q9DCS3	Trans-2-enoyl-CoA reductase, mitochondrial OS=Mus musculus GN=Mecr PE=1 SV=2 - [MECR_MOUSE]	31.9	2	10	1.04615	20.6669	0.997531	12.0541	0.983933	18.4269	0.992969	16.8505	0.994933	17.4928	0.977411	19.0354	40.3173	9.0708
Q3UWS9	Putative uncharacterized protein (Fragment) OS=Mus musculus GN=Prdx5 PE=2 SV=1 - [Q3UWS9_MOUSE]	47.74	8	9	0.967734	11.472	0.992313	11.8699	0.993534	18.1704	0.953128	14.2054	1.01376	8.15979	1.00318	7.81724	20.6999	8.77783
Q9CPQ3	Mitochondrial import receptor subunit TOM22 homolog OS=Mus musculus GN=Tomm22 PE=2 SV=3 - [TOM22_MOUSE]	58.45	2	5	1.02878	8.40665	1.00165	9.98728	0.99411	23.7253	1.00869	6.83409	1.02636	7.92543	0.984595	7.64842	15.5268	4.33545
P33609	DNA polymerase alpha catalytic subunit OS=Mus musculus GN=Pola1 PE=1 SV=2 - [DPOLA_MOUSE]	9.9	3	11	1.01281	22.1913	1.05516	8.43402	0.980366	13.3683	0.97227	13.4644	1.00065	14.6088	0.988055	10.4374	167.233	5.74463
Q9CQ43	Deoxyuridine triphosphatase OS=Mus musculus GN=Dut PE=1 SV=1 - [Q9CQ43_MOUSE]	59.88	3	7	1.20612	5.64884	0.935717	10.9691	0.864114	10.6735	0.982006	13.7754	0.948455	12.867	1.12745	20.0759	17.3737	6.03662
Q9D0F3	Protein ERGIC-53 OS=Mus musculus GN=Lman1 PE=2 SV=1 - [LMAN1_MOUSE]	28.05	3	10	1.03856	19.4129	0.97527	7.32911	0.927958	16.5262	0.99116	17.2447	1.01365	7.26552	1.00617	12.9028	57.7529	6.34131
Q8BP48	Methionine aminopeptidase 1 OS=Mus musculus GN=Metap1 PE=2 SV=1 - [MAP11_MOUSE]	31.61	3	8	0.967813	13.8039	1.03897	4.6416	1.01679	16.7109	0.950068	18.4449	0.988067	13.8968	0.986864	14.0771	43.1932	7.1665
Q8CIM8	Integrator complex subunit 4 OS=Mus musculus GN=Ints4 PE=1 SV=1 - [INT4_MOUSE]	18.36	1	14	0.992958	15.1916	1.01129	8.0108	0.978984	15.2424	0.927636	15.4788	0.981063	13.2892	1.02794	12.0229	108.124	6.41748
Q3U574	Putative uncharacterized protein OS=Mus musculus GN=Timeless PE=2 SV=1 - [Q3U574_MOUSE]	8.03	4	7	0.971281	12.3907	1.06269	10.6442	0.928423	10.73	0.968749	15.7976	0.860687	11.7144	1.01504	14.8781	137.346	5.49072
Q99JW2	Aminoacylase-1 OS=Mus musculus GN=Acy1 PE=1 SV=1 - [ACY1_MOUSE]	26.47	3	7	1.02383	3.98061	1.12153	3.61138	0.853328	11.8562	1.03022	7.81194	1.05299	4.67081	1.0067	13.6883	45.7521	6.31592
P97329	Kinesin-like protein KIF20A OS=Mus musculus GN=Kif20a PE=2 SV=1 - [KI20A_MOUSE]	11.84	1	9	0.950678	12.3512	1.00845	9.60226	0.988933	19.4055	0.966647	7.99031	1.0482	10.4728	0.928038	30.4426	99.8144	6.99072
Q3U935	Putative uncharacterized protein OS=Mus musculus GN=Cnbp PE=2 SV=1 - [Q3U935_MOUSE]	42.35	3	1	0.842996		0.974197		1.17751		1.50959		1.47142		1.49406		18.7292	7.7085
Q3UD72	Kinesin-like protein (Fragment) OS=Mus musculus GN=Kif2c PE=2 SV=1 - [Q3UD72_MOUSE]	22.34	5	9	0.935217	12.1902	1.10222	9.65852	0.956188	14.7523	1.07473	9.96977	1.0072	10.8952	1.02381	8.55998	61.3056	9.0415
Q8R326	Paraspeckle component 1 OS=Mus musculus GN=Pspc1 PE=1 SV=1 - [PSPC1_MOUSE]	20.46	2	9	0.979518	27.5523	0.920447	18.1556	1.07484	11.2678	1.04695	10.9658	0.989701	11.5403	0.995306	25.8101	58.7213	6.66846
Q8K131	Beta-galactosidase OS=Mus musculus GN=Glb1 PE=2 SV=1 - [Q8K131_MOUSE]	18.24	5	9	0.946061	10.8638	1.03094	8.06139	1.01473	8.71698	1.00882	9.88369	1.0277	10.763	1.05891	10.9324	72.9752	7.25439
O70579	Peroxisomal membrane protein PMP34 OS=Mus musculus GN=Slc25a17 PE=2 SV=1 - [PM34_MOUSE]	33.22	1	9	0.952604	14.7901	0.937437	20.1347	1.11182	14.8657	0.832247	39.4334	0.968267	18.9177	0.97574	13.8358	34.3908	10.1108
Q9DD18	D-tyrosyl-tRNA(Tyr) deacylase 1 OS=Mus musculus GN=Dtd1 PE=1 SV=2 - [DTD1_MOUSE]	35.89	1	5	0.958127	33.5333	0.999565	22.6305	0.854384	20.316	0.932116	3.19749	0.880507	5.93621	1.01513	39.2805	23.3698	7.86963
Q8C845	EF-hand domain-containing protein D2 OS=Mus musculus GN=Efhd2 PE=1 SV=1 - [Q8C845_MOUSE]	34.58	3	8	1.10607	28.7091	0.931029	8.09346	1.02933	22.0487	0.971718	12.8655	1.00965	12.2511	0.904268	23.5479	26.7836	5.13525
Q9CQ65	S-methyl-5'-thioadenosine phosphorylase OS=Mus musculus GN=Mtap PE=1 SV=1 - [MTAP_MOUSE]	47.35	1	9	1.19148	18.3766	1.02364	8.96637	0.838702	23.689	0.996747	10.7115	0.961158	19.1828	1.1136	30.2057	31.0417	7.13721
P51859	Hepatoma-derived growth factor OS=Mus musculus GN=Hdgf PE=1 SV=2 - [HDGF_MOUSE]	48.95	3	9	0.944291	10.5831	0.943986	20.9843	1.05095	21.0338	1.08505	19.6432	1.14653	28.9322	1.0576	8.3105	26.2526	4.83057
P70349	Histidine triad nucleotide-binding protein 1 OS=Mus musculus GN=Hint1 PE=1 SV=3 - [HINT1_MOUSE]	77.78	2	7	1.12158	9.75383	0.973782	8.00355	0.899048	7.75997	1.02606	13.4384	1.03536	15.2077	1.15238	13.4143	13.7681	6.87354
Q8CI51	PDZ and LIM domain protein 5 OS=Mus musculus GN=Pdlim5 PE=1 SV=4 - [PDLI5_MOUSE]	17.43	11	9	1.08942	13.7686	0.961419	11.465	0.968884	15.8611	1.02435	12.4295	0.978003	9.51555	1.09484	20.4351	63.2591	8.25049
Q99JB5	Proteasome (Prosome, macropain) 26S subunit, non-ATPase, 8 OS=Mus musculus GN=Psmd8 PE=2 SV=1 - [Q99JB5_MOUSE]	36.96	9	9	1.02722	12.1816	0.975549	2.45534	1.02431	12.1708	0.935121	18.0532	0.967508	11.0515	1.07095	10.7796	29.9195	6.37939
P61750	ADP-ribosylation factor 4 OS=Mus musculus GN=Arf4 PE=1 SV=2 - [ARF4_MOUSE]	59.44	6	3	0.871694	4.05103	1.05042	1.02065	1.04334	0.172898	0.875781	17.9228	1.09041	15.5556	0.949927	11.8047	20.3836	7.13721
O35459	Delta(3,5)-Delta(2,4)-dienoyl-CoA isomerase, mitochondrial OS=Mus musculus GN=Ech1 PE=1 SV=1 - [ECH1_MOUSE]	35.17	2	8	1.0466	33.6281	1.01639	8.2172	0.948344	20.5359	0.973406	17.5502	0.969313	11.1241	0.946013	15.2036	36.0952	7.7085
Q8VD75	Huntingtin-interacting protein 1 OS=Mus musculus GN=Hip1 PE=1 SV=2 - [HIP1_MOUSE]	16.52	2	12	0.975679	10.2751	1.01943	7.06263	1.00194	8.63677	1.05635	12.2299	1.04593	6.57757	0.950977	7.83417	115.13	5.42725
Q9WTP7	GTP:AMP phosphotransferase AK3, mitochondrial OS=Mus musculus GN=Ak3 PE=1 SV=3 - [KAD3_MOUSE]	50.22	3	9	0.920254	20.4581	1.01162	7.84323	1.02135	9.94954	1.03762	10.6981	1.05925	4.84114	0.972163	12.0372	25.4105	8.83643
A0EQY3	Jacobsen syndrome region 2 protein OS=Mus musculus GN=Ncapd3 PE=2 SV=1 - [A0EQY3_MOUSE]	11.29	5	11	0.965489	12.7645	1.0283	11.7847	1.00375	13.6406	0.945768	25.5842	1.00607	14.46	0.936181	16.8755	169.326	7.09326
Q9CQM8	60S ribosomal protein L21 OS=Mus musculus GN=Rpl21 PE=1 SV=1 - [Q9CQM8_MOUSE]	45.63	3	9	1.19601	15.0642	0.926628	6.40161	0.947452	9.34141	0.930805	20.9886	0.982039	19.4676	1.28158	9.56245	18.5671	10.4917
Q3TQY2	Putative uncharacterized protein OS=Mus musculus GN=Dctn4 PE=2 SV=1 - [Q3TQY2_MOUSE]	20.22	2	7	1.04161	6.59497	1.00318	11.6801	0.924603	11.2894	1.08297	10.4693	1.03408	9.32254	1.08884	13.5297	52.2086	7.69385
W4VSN9	MCG125586 OS=Mus musculus GN=Rhox2d PE=1 SV=1 - [W4VSN9_MOUSE]	35.08	2	3	1.04033	6.96052	1.09959	6.39523	0.883449	9.39906	1.04775	6.59521	1.0731	6.07748	1.01397	3.57782	21.0673	4.70361
Q9R1Q8	Transgelin-3 OS=Mus musculus GN=Tagln3 PE=1 SV=1 - [TAGL3_MOUSE]	55.28	3	8	0.909997	15.0338	0.984752	4.52569	1.03794	11.7408	1.01323	10.4821	1.04206	10.0523	1.07898	12.3417	22.4562	7.32764
P09671	Superoxide dismutase [Mn], mitochondrial OS=Mus musculus GN=Sod2 PE=1 SV=3 - [SODM_MOUSE]	29.73	3	7	1.00328	11.8236	0.971484	14.4444	1.058	12.1356	1.04968	21.3245	1.02995	15.4573	1.11042	19.4585	24.5875	8.6167
Q99N87	28S ribosomal protein S5, mitochondrial OS=Mus musculus GN=Mrps5 PE=2 SV=1 - [RT05_MOUSE]	24.54	3	10	0.92102	8.59416	0.92417	7.5882	1.164	4.33815	0.953138	17.6217	0.997976	2.74558	1.07365	7.29378	48.1762	10.1401
Q3TEA8	Heterochromatin protein 1-binding protein 3 OS=Mus musculus GN=Hp1bp3 PE=1 SV=1 - [HP1B3_MOUSE]	22.56	9	11	0.92782	9.78036	0.985149	5.61233	1.02204	14.5241	1.0407	17.9769	0.991624	12.9908	0.996925	8.73387	60.8291	9.70068
Q6P1F6	Serine/threonine-protein phosphatase 2A 55 kDa regulatory subunit B alpha isoform OS=Mus musculus GN=Ppp2r2a PE=1 SV=1 - [2ABA_MOUSE]	34.68	12	10	0.989128	12.13	0.991111	4.61454	1.04075	10.3901	0.962628	12.3618	0.96805	9.70742	1.02111	8.94073	51.6595	6.20166
Q921W2	Nucleolysin TIAR OS=Mus musculus GN=Tial1 PE=1 SV=1 - [Q921W2_MOUSE]	27.73	5	6	0.966706	12.8463	1.00787	8.01079	1.015	18.8867	1.00951	15.5101	0.89109	9.36865	1.24541	10.162	41.5041	7.73779
P61211	ADP-ribosylation factor-like protein 1 OS=Mus musculus GN=Arl1 PE=2 SV=1 - [ARL1_MOUSE]	40.33	6	6	0.981111	15.7292	1.03362	3.74466	1.01025	12.9171	1.04342	12.703	0.917451	17.3469	1.04454	20.4726	20.3985	5.71924
Q3U9U5	Putative uncharacterized protein OS=Mus musculus GN=Bcap31 PE=2 SV=1 - [Q3U9U5_MOUSE]	31.84	2	8	0.90745	13.3566	1.00116	6.65491	1.09538	5.83095	1.1368	6.91413	1.1509	6.7046	1.0505	16.5084	27.969	8.42627
Q8BHC2	2400003C14Rik protein OS=Mus musculus GN=Ist1 PE=2 SV=1 - [Q8BHC2_MOUSE]	28.07	2	10	0.905767	7.31	1.0558	7.1002	1.03422	8.93829	1.0595	8.34988	1.04092	16.9432	1.02272	9.13013	31.1813	6.39209
Q9D0K3	Putative uncharacterized protein OS=Mus musculus GN=Rfc2 PE=2 SV=1 - [Q9D0K3_MOUSE]	42.12	3	11	1.04524	23.0812	1.02548	10.1186	0.966478	13.1004	1.05838	10.0545	1.02587	6.97326	1.00446	11.9632	38.7999	6.85889
Q8R349	Cell division cycle protein 16 homolog OS=Mus musculus GN=Cdc16 PE=2 SV=1 - [CDC16_MOUSE]	23.06	3	10	1.01627	13.541	0.989978	9.26742	0.982754	9.21274	1.01993	21.3603	0.964067	16.7198	1.04328	7.07216	71.4143	5.75732
H7BWY4	Disks large homolog 1 OS=Mus musculus GN=Dlg1 PE=1 SV=1 - [H7BWY4_MOUSE]	21.67	14	9	1.023	12.6655	0.962002	8.57683	1.01958	12.3397	1.0138	20.9697	1.00098	11.3361	0.986507	12.9289	96.8322	5.89697
P54923	[Protein ADP-ribosylarginine] hydrolase OS=Mus musculus GN=Adprh PE=2 SV=1 - [ADPRH_MOUSE]	30.11	2	7	1.09471	12.3833	0.93909	11.5178	0.998645	14.5347	0.958089	23.0319	0.964508	9.72304	1.11602	15.7928	40.0424	5.75732
Q8K3J2	Bcl2-associated X protein kappa isoform OS=Mus musculus GN=Bax PE=2 SV=1 - [Q8K3J2_MOUSE]	53.76	3	7	1.00594	25.6843	0.982859	10.4222	0.978987	17.6627	0.99841	5.71964	0.996455	29.6539	1.02756	21.0769	19.563	5.37646
Q3U417	Putative uncharacterized protein OS=Mus musculus GN=Ppfibp1 PE=2 SV=1 - [Q3U417_MOUSE]	17.13	7	11	0.969298	13.112	0.97367	7.5466	0.99618	15.8555	1.05158	20.7174	0.960848	23.67	1.04424	17.3056	108.47	5.49072
P27048	Small nuclear ribonucleoprotein-associated protein B OS=Mus musculus GN=Snrpb PE=1 SV=1 - [RSMB_MOUSE]	22.94	3	7	0.958068	19.4683	0.930844	14.8664	1.16008	21.6818	1.06703	19.7242	1.00462	15.8061	1.15902	23.2773	23.6402	10.9019
Q3UMR5	Calcium uniporter protein, mitochondrial OS=Mus musculus GN=Mcu PE=1 SV=2 - [MCU_MOUSE]	26.57	1	8	1.10747	27.0043	0.916289	18.3619	1.05925	11.4228	0.912871	23.2621	1.01982	9.8098	1.1163	30.2619	39.6566	8.55811
O70569	Ribosomal protein S14 OS=Mus musculus GN=rps14 PE=3 SV=1 - [O70569_MOUSE]	36.42	5	5	1.09574	10.2493	0.988047	7.74938	0.908523	9.06596	0.976675	14.7896	1.05171	19.2416	1.10318	21.187	16.2905	10.1255
Q8VCG3	WD repeat-containing protein 74 OS=Mus musculus GN=Wdr74 PE=2 SV=1 - [WDR74_MOUSE]	36.46	3	11	1.0393	18.6155	0.97004	11.6675	0.95823	13.5373	0.987578	11.6117	1.04124	6.27338	1.00403	26.6145	42.6096	7.78174
O09061	Proteasome subunit beta type-1 OS=Mus musculus GN=Psmb1 PE=1 SV=1 - [PSB1_MOUSE]	47.08	1	8	1.04882	13.2124	1.03007	9.60329	0.940126	14.6053	1.03185	16.7228	1.03185	13.1732	1.0035	13.6535	26.3553	7.81104
Q9R0P9	Ubiquitin carboxyl-terminal hydrolase isozyme L1 OS=Mus musculus GN=Uchl1 PE=1 SV=1 - [UCHL1_MOUSE]	57.85	3	10	0.978254	16.8204	1.01742	12.4016	0.942284	11.4974	1.14533	19.4989	1.09417	19.8186	1.14531	17.5761	24.8224	5.23682
Q9CZN8	Glutamyl-tRNA(Gln) amidotransferase subunit A, mitochondrial OS=Mus musculus GN=Qrsl1 PE=2 SV=1 - [GATA_MOUSE]	24.76	1	9	0.896923	7.07147	0.987328	8.12551	1.10216	10.3232	1.0681	16.2172	0.992333	17.2856	0.946952	8.45809	56.7468	5.94775
Q3TQZ8	Putative uncharacterized protein (Fragment) OS=Mus musculus GN=Slc7a1 PE=2 SV=1 - [Q3TQZ8_MOUSE]	19.54	9	7	0.927994	18.086	1.02589	4.80313	1.06275	24.4256	0.969259	11.7711	1.00202	11.7251	0.936184	12.2453	51.0515	6.55127
Q3TN35	Small glutamine-rich tetratricopeptide repeat (TPR)-containing, alpha, isoform CRA_b OS=Mus musculus GN=Sgta PE=2 SV=1 - [Q3TN35_MOUSE]	28.34	3	8	1.0016	9.39222	0.95588	8.36138	1.05825	3.74443	1.09562	3.61662	1.10507	10.207	1.1135	15.9652	34.1728	5.05908
Q9D892	Inosine triphosphate pyrophosphatase OS=Mus musculus GN=Itpa PE=1 SV=2 - [ITPA_MOUSE]	61.62	2	7	1.06221	7.95347	1.02129	5.41947	0.950732	4.12637	1.00839	15.1061	1.03616	12.9379	1.14785	9.62061	21.883	5.87158
P70279	Surfeit locus protein 6 OS=Mus musculus GN=Surf6 PE=1 SV=1 - [SURF6_MOUSE]	22.82	2	8	0.902347	20.4482	0.963932	12.143	1.11466	13.0516	1.08995	10.8889	1.00114	14.8885	0.937975	9.17177	41.2095	10.521
Q91X42	Aldo-keto reductase family 1, member C12 OS=Mus musculus GN=Akr1c12 PE=2 SV=1 - [Q91X42_MOUSE]	39.01	5	2	1.01636	11.6873	0.995655	13.6412	0.903075	2.7964	0.892881	6.02795	0.957691	10.46	1.02669	8.48074	37.026	6.63916
O70378	ER membrane protein complex subunit 8 OS=Mus musculus GN=Emc8 PE=1 SV=1 - [EMC8_MOUSE]	39.61	9	6	1.05682	9.55312	0.979614	10.8472	0.992785	5.914	0.954474	14.4363	0.985238	7.23305	1.02272	18.2824	23.3334	6.15088
Q6NZB0	DnaJ homolog subfamily C member 8 OS=Mus musculus GN=Dnajc8 PE=2 SV=2 - [DNJC8_MOUSE]	38.74	7	9	0.999808	25.6446	0.923264	8.59874	1.08489	12.3343	1.09658	11.7563	1.0869	12.8319	1.0663	14.1852	29.7944	9.05615
P70303	CTP synthase 2 OS=Mus musculus GN=Ctps2 PE=2 SV=1 - [PYRG2_MOUSE]	20.31	2	7	0.943904	10.8973	0.983698	4.29218	1.10128	11.2758	0.999398	13.4624	0.972624	8.7708	1.02331	10.8834	65.4727	6.49365
O35114	Lysosome membrane protein 2 OS=Mus musculus GN=Scarb2 PE=1 SV=3 - [SCRB2_MOUSE]	18.83	2	8	1.10935	12.6758	0.971866	13.1592	0.949742	18.5932	0.957244	11.8025	0.9898	14.6242	1.02924	20.4146	54.0095	5.09717
P14131	40S ribosomal protein S16 OS=Mus musculus GN=Rps16 PE=2 SV=4 - [RS16_MOUSE]	55.48	3	10	1.12211	11.6478	1.00249	11.4442	0.930288	13.6524	1.02287	21.1495	1.00418	18.9507	1.16908	14.9619	16.435	10.2134
P62301	40S ribosomal protein S13 OS=Mus musculus GN=Rps13 PE=1 SV=2 - [RS13_MOUSE]	41.72	2	7	1.06239	14.2444	1.04178	7.33412	0.891862	18.8381	0.899536	31.9767	0.98712	25.6599	1.20961	25.2891	17.2117	10.5356
P28659	CUGBP Elav-like family member 1 OS=Mus musculus GN=Celf1 PE=1 SV=2 - [CELF1_MOUSE]	18.11	9	7	1.05994	12.1627	1.03563	7.16859	0.91887	16.086	1.00311	27.5023	0.966386	12.5144	1.05864	6.57363	52.0739	8.45557
Q9CXS4	Centromere protein V OS=Mus musculus GN=Cenpv PE=2 SV=2 - [CENPV_MOUSE]	28.57	2	6	0.933932	14.8867	1.00527	7.14984	1.04277	13.2039	1.02745	11.8686	0.972719	9.50425	0.979746	18.6031	27.5238	9.78857
O54781	SRSF protein kinase 2 OS=Mus musculus GN=Srpk2 PE=1 SV=2 - [SRPK2_MOUSE]	10.57	9	3	1.15468	23.2709	0.964816	12.0071	0.859166	11.6986	0.996574	13.5716	0.888433	7.09835	1.21826	23.1317	76.7087	4.90674
Q8BFV2	PCI domain-containing protein 2 OS=Mus musculus GN=Pcid2 PE=2 SV=1 - [PCID2_MOUSE]	36.84	5	12	1.00052	14.7388	0.99528	9.83342	1.01195	10.6449	0.968672	17.66	0.95563	14.3955	1.01458	12.4075	46.1019	8.52881
Q62066	Paired mesoderm homeobox protein 2A OS=Mus musculus GN=Phox2a PE=2 SV=1 - [PHX2A_MOUSE]	36.79	26	4	1.07358	18.4413	1.04354	6.74014	0.896579	13.242	1.01874	12.2813	0.98077	4.3311	1.01221	20.6319	29.3987	8.76318
Q8R1V4	Transmembrane emp24 domain-containing protein 4 OS=Mus musculus GN=Tmed4 PE=2 SV=1 - [TMED4_MOUSE]	41.85	2	5	0.961275	7.62067	0.972401	9.59587	0.978405	15.5721	0.992751	14.4642	0.996309	17.4605	0.908359	23.0294	26.0054	8.17725
P97346	Nucleoredoxin OS=Mus musculus GN=Nxn PE=1 SV=1 - [NXN_MOUSE]	20.92	1	6	1.13041	7.79582	1.03004	2.86183	0.834323	12.6392	1.0772	11.1842	0.947893	19.5542	0.993229	16.3568	48.3136	4.93213
P58021	Transmembrane 9 superfamily member 2 OS=Mus musculus GN=Tm9sf2 PE=2 SV=1 - [TM9S2_MOUSE]	15.86	5	8	1.05375	11.1715	0.962382	13.3115	0.991494	8.71332	0.998798	7.57164	0.940579	11.2304	1.01887	11.0509	75.2802	7.43018
Q3TJD4	Putative uncharacterized protein OS=Mus musculus GN=Atp5f1 PE=2 SV=1 - [Q3TJD4_MOUSE]	30.47	4	9	0.951969	16.6685	0.979862	9.5486	1.04289	15.5604	1.07636	12.5999	1.03627	9.23955	0.979567	16.0303	28.9295	9.26123
F7BGR7	Protein Gm21992 OS=Mus musculus GN=Gm21992 PE=1 SV=1 - [F7BGR7_MOUSE]	22.22	13	1	1.09631		0.972895		0.954255		1.1018		1.0495		0.969332		52.7579	7.29834
P62823	Ras-related protein Rab-3C OS=Mus musculus GN=Rab3c PE=1 SV=1 - [RAB3C_MOUSE]	40.53	18	5	0.941614	3.76683	0.959283	11.6422	1.10319	13.2192	0.998017	11.9244	1.12861	18.7929	1.02366	16.0123	25.8556	5.23682
B2CSK2	Heat shock protein 1-like protein OS=Mus musculus PE=3 SV=1 - [B2CSK2_MOUSE]	12.01	8	1	1.24976		0.901128		0.902439		0.93632		0.907342		0.913472		70.5631	6.23975
O08583	THO complex subunit 4 OS=Mus musculus GN=Alyref PE=1 SV=3 - [THOC4_MOUSE]	36.08	5	6	1.00098	12.3919	0.971716	10.0452	1.04673	13.517	1.04938	11.6371	1.02049	11.1128	1.0567	15.573	26.9236	11.1509
Q8BP67	60S ribosomal protein L24 OS=Mus musculus GN=Rpl24 PE=1 SV=2 - [RL24_MOUSE]	36.31	5	7	0.96408	8.09769	0.985521	9.5619	1.02886	9.79702	1.03541	18.9826	1.03949	10.7592	1.08566	19.7897	17.7679	11.2534
Q8BQ10	Histone deacetylase 2 OS=Mus musculus GN=Hdac2 PE=1 SV=1 - [Q8BQ10_MOUSE]	39.47	4	5	0.91668	8.59711	1.03613	7.0528	1.07228	7.88817	1.16004	5.50424	1.0154	7.69347	1.04743	4.83964	34.6678	7.91357
Q2M2Q8	Msi2h protein OS=Mus musculus GN=Msi2 PE=2 SV=1 - [Q2M2Q8_MOUSE]	29.27	7	6	0.992837	10.7724	0.95883	3.52506	1.05288	8.51987	1.04091	12.6079	0.983769	10.0523	1.13739	8.22989	35.1431	8.48486
P58044	Isopentenyl-diphosphate Delta-isomerase 1 OS=Mus musculus GN=Idi1 PE=2 SV=1 - [IDI1_MOUSE]	37.44	18	7	1.06739	9.54229	0.967529	6.87547	0.998704	14.1039	1.02709	18.3033	1.06093	12.5086	1.11827	19.6358	26.2724	6.16357
E9Q166	Protein Atad2b OS=Mus musculus GN=Atad2b PE=1 SV=1 - [E9Q166_MOUSE]	7.53	3	6	1.03518	16.1263	1.01397	8.40788	1.00913	10.7819	1.08541	14.8016	0.913871	13.8951	0.973742	15.9989	164.621	6.96143
P28474	Alcohol dehydrogenase class-3 OS=Mus musculus GN=Adh5 PE=1 SV=3 - [ADHX_MOUSE]	37.17	4	10	1.01391	12.6976	1.03645	5.25039	0.98063	14.5427	1.03729	9.22251	1.01972	14.1805	0.978691	14.8592	39.5221	7.25439
Q3UIT6	Putative uncharacterized protein OS=Mus musculus GN=Tubgcp2 PE=2 SV=1 - [Q3UIT6_MOUSE]	16.69	4	12	1.09363	12.4502	0.957905	7.76112	0.955484	10.0781	0.942549	17.9053	0.964658	5.54428	1.03268	12.3115	103.085	6.82959
Q3UGB5	DAZ associated protein 1, isoform CRA_b OS=Mus musculus GN=Dazap1 PE=1 SV=1 - [Q3UGB5_MOUSE]	23.4	4	6	0.941389	8.44773	0.9926	6.99507	1.03016	13.2947	1.02964	14.4707	0.967768	12.8281	0.977226	10.3583	43.13	8.55811
Q3THG9	Alanyl-tRNA editing protein Aarsd1 OS=Mus musculus GN=Aarsd1 PE=1 SV=2 - [AASD1_MOUSE]	31.8	3	8	1.13614	4.44279	1.00304	1.60035	0.886916	4.8597	0.986769	9.72223	1.11356	14.1046	0.969497	18.6076	44.9432	6.41748
Q6PGG8	Tdrkh protein OS=Mus musculus GN=Tdrkh PE=2 SV=1 - [Q6PGG8_MOUSE]	24.29	2	9	1.01918	26.5393	1.00221	7.7711	0.987598	27.1605	0.971347	17.7778	0.936186	16.893	1.04406	9.20937	62.1113	4.94482
Q9D1M4	Eukaryotic translation elongation factor 1 epsilon-1 OS=Mus musculus GN=Eef1e1 PE=2 SV=1 - [MCA3_MOUSE]	51.15	2	8	1.0573	10.0925	0.955268	10.0325	1.02598	8.48326	0.961469	15.8969	1.05135	8.45036	1.09159	13.5204	19.8464	8.5874
Q3TAP5	Putative uncharacterized protein OS=Mus musculus GN=Tra2a PE=2 SV=1 - [Q3TAP5_MOUSE]	29.25	3	5	1.20326	43.8341	0.877295	33.3317	1.06286	15.4071	0.96967	26.3174	0.797604	41.5172	1.19083	36.3377	24.6554	11.561
P04223	H-2 class I histocompatibility antigen, K-K alpha chain OS=Mus musculus GN=H2-K1 PE=1 SV=1 - [HA1K_MOUSE]	29	60	2	0.939302	4.36351	1.0914	3.76555	0.954293	10.0226	1.01494	10.1119	1.00785	18.1336	0.915608	14.5177	41.6198	7.03467
Q2TBE6	Phosphatidylinositol 4-kinase type 2-alpha OS=Mus musculus GN=Pi4k2a PE=1 SV=1 - [P4K2A_MOUSE]	24.84	2	9	0.884336	13.7041	0.985424	8.4392	1.10626	15.1843	0.956447	23.0307	1.01979	16.8691	0.993508	10.1568	54.2236	8.04541
Q9WVF7	DNA polymerase epsilon catalytic subunit A OS=Mus musculus GN=Pole PE=2 SV=3 - [DPOE1_MOUSE]	5.87	6	10	1.01874	20.9839	1.0365	16.3574	1.01484	16.701	0.887094	17.4599	0.965786	20.4266	0.879937	18.3005	261.932	6.44287
Q3TBW2	39S ribosomal protein L10, mitochondrial OS=Mus musculus GN=Mrpl10 PE=2 SV=2 - [RM10_MOUSE]	45.42	2	8	0.977731	8.52082	0.995027	7.29195	1.04835	5.7263	0.959426	12.175	0.967875	11.0139	1.00773	12.6131	29.3769	9.68604
Q5M9L1	60S ribosomal protein L36 OS=Mus musculus GN=Rpl36 PE=2 SV=1 - [Q5M9L1_MOUSE]	36.19	4	5	0.903999	11.651	1.08282	9.68255	0.979931	17.7696	1.04386	18.1357	1.0641	14.3635	1.05708	26.5858	12.2889	11.5903
P41105	60S ribosomal protein L28 OS=Mus musculus GN=Rpl28 PE=1 SV=2 - [RL28_MOUSE]	43.07	3	8	1.03036	16.2278	0.938315	10.8971	0.95808	21.803	0.959348	19.5961	1.00822	11.5116	1.16886	14.8681	15.7237	12.0151
P81117	Nucleobindin-2 OS=Mus musculus GN=Nucb2 PE=1 SV=2 - [NUCB2_MOUSE]	30.71	3	10	1.01518	15.4255	0.958914	16.6302	1.01918	15.5532	0.9767	10.2721	0.924817	14.5935	1.10157	27.1534	50.2732	5.14795
Q9CY29	Putative uncharacterized protein OS=Mus musculus GN=Psmd4 PE=2 SV=1 - [Q9CY29_MOUSE]	24.05	2	1	1.01896	0.400899	0.948612	15.8556	1.04617	1.08835	1.43844	9.2563	1.26751	60.0743	0.888281	20.889	40.0178	4.80518
Q6PE01	U5 small nuclear ribonucleoprotein 40 kDa protein OS=Mus musculus GN=Snrnp40 PE=2 SV=1 - [SNR40_MOUSE]	35.2	2	8	0.935342	13.055	0.895503	19.4129	1.07318	13.405	0.936887	26.4116	0.999587	19.2676	1.08253	18.1483	39.2507	8.104
P62267	40S ribosomal protein S23 OS=Mus musculus GN=Rps23 PE=1 SV=3 - [RS23_MOUSE]	34.27	6	7	1.08493	17.2843	0.907881	17.0388	1.04992	18.2146	0.882379	29.7851	1.01137	10.2334	1.23485	24.7999	15.7977	10.4917
D3YVV7	Protein Nova2 OS=Mus musculus GN=Nova2 PE=1 SV=2 - [D3YVV7_MOUSE]	24.39	2	6	0.88348	13.1365	1.06727	4.64571	0.962833	15.5444	1.03423	7.83101	1.10212	15.3893	0.993875	13.4631	49.0366	8.1626
P61965	WD repeat-containing protein 5 OS=Mus musculus GN=Wdr5 PE=1 SV=1 - [WDR5_MOUSE]	40.12	3	9	1.0287	9.79422	0.945449	6.44367	1.03525	7.43401	1.03617	10.1178	1.07208	7.60946	1.03017	16.2376	36.5655	8.26514
Q6PAC3	DDB1- and CUL4-associated factor 13 OS=Mus musculus GN=Dcaf13 PE=2 SV=2 - [DCA13_MOUSE]	26.74	1	10	1.03707	8.40462	0.961401	5.18637	1.04889	6.88871	1.03752	5.33408	0.981203	5.67553	0.98458	16.9162	51.423	9.31982
Q922U1	U4/U6 small nuclear ribonucleoprotein Prp3 OS=Mus musculus GN=Prpf3 PE=2 SV=1 - [PRPF3_MOUSE]	18.74	3	10	0.901977	11.502	0.985053	3.73772	1.03088	14.2751	1.12777	4.10381	1.03004	12.9858	0.977211	7.76946	77.4069	9.49561
Q91YR5	Methyltransferase-like protein 13 OS=Mus musculus GN=Mettl13 PE=1 SV=1 - [MET13_MOUSE]	17.05	4	9	1.02603	13.1703	0.948557	5.07662	1.05359	10.5604	1.02996	14.0799	1.04034	10.2948	1.02698	11.5945	78.7065	6.82959
Q3UGR5	Haloacid dehalogenase-like hydrolase domain-containing protein 2 OS=Mus musculus GN=Hdhd2 PE=1 SV=2 - [HDHD2_MOUSE]	52.9	3	7	1.00782	14.1866	0.99985	4.03671	0.990753	13.3612	0.96609	10.2851	1.04942	13.0932	1.12497	12.4077	28.7121	6.04932
E9QAZ2	Ribosomal protein L15 OS=Mus musculus GN=Gm10020 PE=3 SV=1 - [E9QAZ2_MOUSE]	38.73	4	9	0.960792	11.2723	1.06201	8.19699	0.970492	10.5801	0.965677	13.3772	1.02977	18.7854	1.11152	19.4192	24.062	11.5757
Q6P8N8	ATP-dependent Clp protease ATP-binding subunit clpX-like, mitochondrial OS=Mus musculus GN=Clpx PE=1 SV=1 - [Q6P8N8_MOUSE]	16.29	3	8	0.852252	18.6842	1.01076	4.42819	1.10869	6.47617	1.07994	12.8248	1.02006	9.49933	0.967717	4.43543	67.2937	7.54736
P08228	Superoxide dismutase [Cu-Zn] OS=Mus musculus GN=Sod1 PE=1 SV=2 - [SODC_MOUSE]	47.4	2	7	1.31249	16.6695	0.780506	12.9444	1.00403	13.1281	0.812513	19.1688	1.05871	15.5656	1.26597	13.5896	15.9328	6.50732
P35293	Ras-related protein Rab-18 OS=Mus musculus GN=Rab18 PE=2 SV=2 - [RAB18_MOUSE]	51.94	2	8	0.909987	7.17611	0.974638	8.0614	1.11901	11.6407	0.998729	10.6191	1.06718	4.02894	0.98921	14.5612	23.0207	5.36377
Q5M9P2	5730427N09Rik protein (Fragment) OS=Mus musculus GN=Nsa2 PE=2 SV=1 - [Q5M9P2_MOUSE]	40.32	3	9	1.08763	10.518	1.00453	9.92908	0.973649	11.7008	1.0447	10.6935	1.02519	7.08814	1.05736	12.1025	28.4787	10.2866
Q3V090	Putative uncharacterized protein OS=Mus musculus GN=Rasa1 PE=2 SV=1 - [Q3V090_MOUSE]	23.18	4	11	0.921738	24.0782	1.07352	10.8072	0.909562	18.4322	1.00699	18.6577	1.00433	11.0122	0.994859	18.2105	85.5468	7.15186
Q69Z99	Zinc finger protein 512 OS=Mus musculus GN=Znf512 PE=2 SV=2 - [ZN512_MOUSE]	22.78	1	9	1.00376	17.7622	0.952139	8.88518	1.0626	16.6825	1.0321	30.9474	0.956823	13.2258	1.05385	14.4075	63.8674	9.51025
Q99LB6	Methionine adenosyltransferase 2 subunit beta OS=Mus musculus GN=Mat2b PE=2 SV=1 - [MAT2B_MOUSE]	24.85	2	7	1.00033	14.5013	1.00367	14.2321	1.01713	12.6132	0.964423	31.1067	1.0829	13.7387	0.928316	18.1226	37.369	6.94678
Q8C9Y7	Putative uncharacterized protein OS=Mus musculus GN=Ect2 PE=2 SV=1 - [Q8C9Y7_MOUSE]	17.63	2	9	0.986272	11.4278	1.05691	9.15502	0.976078	4.62187	1.00549	6.35651	1.04142	15.1	1.09289	26.2776	78.5277	5.63037
Q3UBT6	Casein kinase 1, delta, isoform CRA_c OS=Mus musculus GN=Csnk1d PE=2 SV=1 - [Q3UBT6_MOUSE]	21.52	8	1	1.04394	0.860553	1.03654	1.28315	0.925844	0.827448	0.969138	5.82365	0.874973	11.9014	1.10006	9.84071	46.7888	9.64209
Q3TCE7	Putative uncharacterized protein OS=Mus musculus GN=Arpc1b PE=2 SV=1 - [Q3TCE7_MOUSE]	34.68	7	8	1.00138	11.1028	1.0064	6.36713	1.01904	12.0955	1.03255	16.1606	1.06075	11.8183	1.07476	19.8594	41.0655	8.35303
P52432	DNA-directed RNA polymerases I and III subunit RPAC1 OS=Mus musculus GN=Polr1c PE=1 SV=3 - [RPAC1_MOUSE]	23.12	6	6	0.918704	7.52816	1.09779	13.1028	0.925481	16.0929	1.01715	24.4624	1.08907	15.5779	0.964654	28.3803	39.0819	5.21143
P28667	MARCKS-related protein OS=Mus musculus GN=Marcksl1 PE=1 SV=2 - [MRP_MOUSE]	42	1	6	0.976525	15.6365	0.972238	15.0678	1.17881	24.5599	1.15235	29.6485	1.0715	28.6865	1.09016	37.6544	20.1534	4.61475
Q60749	KH domain-containing, RNA-binding, signal transduction-associated protein 1 OS=Mus musculus GN=Khdrbs1 PE=1 SV=2 - [KHDR1_MOUSE]	20.54	5	9	0.961885	20.7193	1.04015	6.67266	0.979031	21.6229	0.95601	20.1641	1.01202	20.1435	1.01897	16.4714	48.3404	8.71924
Q9CQJ4	E3 ubiquitin-protein ligase RING2 OS=Mus musculus GN=Rnf2 PE=1 SV=1 - [RING2_MOUSE]	29.46	4	5	1.0392	11.6181	1.0649	6.36202	0.931384	18.2319	1.00119	14.2787	0.956605	10.0246	0.961733	12.6751	37.5997	6.84424
E9QKZ2	Importin-9 OS=Mus musculus GN=Ipo9 PE=1 SV=1 - [E9QKZ2_MOUSE]	12.88	8	10	0.927199	9.9326	1.05415	9.18197	1.02276	11.8165	1.01662	9.53645	0.970154	12.6024	0.903672	26.4925	115.877	4.81787
Q3U5V2	Putative uncharacterized protein OS=Mus musculus GN=Cnbp PE=2 SV=1 - [Q3U5V2_MOUSE]	42.69	2	1	1.10486		0.91595		1.0136		0.994988		1.05402		0.934919		18.8583	7.57666
E9QM90	Protein 2310035C23Rik OS=Mus musculus GN=2310035C23Rik PE=1 SV=2 - [E9QM90_MOUSE]	11.68	7	10	0.99818	13.2378	1.02384	6.53154	1.04264	8.5571	0.994347	15.9761	1.03329	9.88156	0.940106	18.6848	134.486	5.33838
Q8R574	Phosphoribosyl pyrophosphate synthase-associated protein 2 OS=Mus musculus GN=Prpsap2 PE=1 SV=1 - [KPRB_MOUSE]	38.48	3	7	0.999262	12.2514	1.03712	10.7563	1.00704	10.4737	0.964161	16.713	0.940835	12.9339	0.968048	10.6556	40.8544	7.1665
Q3TRC8	Putative uncharacterized protein OS=Mus musculus GN=Arrb2 PE=2 SV=1 - [Q3TRC8_MOUSE]	27.11	5	8	0.986038	8.92936	0.988246	5.33964	1.04199	4.39458	1.0239	11.6705	0.986072	9.46311	0.895743	30.9642	45.1273	7.72314
E9Q1K3	Alpha-adducin OS=Mus musculus GN=Add1 PE=1 SV=1 - [E9Q1K3_MOUSE]	17.88	9	9	0.984202	12.2444	0.970624	7.78994	1.01744	7.88306	1.08933	17.0013	1.075	13.4668	1.06495	12.6459	72.8806	6.31592
Q3UFY8	Mitochondrial ribonuclease P protein 1 OS=Mus musculus GN=Trmt10c PE=1 SV=2 - [MRRP1_MOUSE]	20.29	1	7	0.938367	16.348	1.01261	8.38846	1.04415	3.37126	1.0102	8.22999	0.989292	9.74786	0.990955	7.78645	48.3551	9.37842
Q9EQ06	Estradiol 17-beta-dehydrogenase 11 OS=Mus musculus GN=Hsd17b11 PE=2 SV=1 - [DHB11_MOUSE]	34.9	3	7	0.96341	11.3485	0.970199	8.73787	1.03429	11.1022	0.862855	19.4294	0.918418	10.0221	0.916756	26.6449	32.8597	8.66064
P21278	Guanine nucleotide-binding protein subunit alpha-11 OS=Mus musculus GN=Gna11 PE=1 SV=1 - [GNA11_MOUSE]	36.21	7	7	1.02708	12.9455	0.99293	8.23213	0.996626	10.3054	1.02843	8.69085	1.01784	13.5095	1.08361	15.627	41.9975	5.97314
Q3TFA9	Putative uncharacterized protein OS=Mus musculus GN=Tmod3 PE=2 SV=1 - [Q3TFA9_MOUSE]	24.43	3	8	1.03806	20.1298	0.981413	3.07287	0.99222	17.0465	1.11221	10.2791	0.979375	15.4428	1.0356	11.8352	39.4484	5.18604
Q6NZL1	DEAH (Asp-Glu-Ala-His) box polypeptide 37 OS=Mus musculus GN=Dhx37 PE=1 SV=1 - [Q6NZL1_MOUSE]	13.91	2	12	0.897459	14.0454	0.973786	4.19424	1.1415	10.8215	1.02256	16.8618	0.934775	10.769	0.874567	9.30118	128.247	8.79248
Q3UMU9	Hepatoma-derived growth factor-related protein 2 OS=Mus musculus GN=Hdgfrp2 PE=1 SV=1 - [HDGR2_MOUSE]	18.24	1	7	0.995845	9.91173	0.999418	10.3593	1.07767	11.9659	1.11248	7.11376	1.07615	8.33028	0.852418	13.4609	74.2464	8.66064
Q69ZP4	MKIAA1182 protein (Fragment) OS=Mus musculus GN=Nelfb PE=2 SV=1 - [Q69ZP4_MOUSE]	27.5	4	10	0.892579	19.4653	1.05071	8.72227	1.02231	22.8486	1.08713	15.0683	0.866275	20.1564	0.945628	2.12624	59.0911	6.53662
Q8QZV7	Protein asunder homolog OS=Mus musculus GN=Asun PE=1 SV=2 - [ASUN_MOUSE]	15.3	3	8	1.03776	24.2703	0.986791	9.79662	0.954247	21.8329	0.972519	14.6312	0.950259	11.8344	0.948224	16.8248	82.7277	6.91748
Q8C3Y4	Kinetochore-associated protein 1 OS=Mus musculus GN=Kntc1 PE=1 SV=2 - [KNTC1_MOUSE]	5.26	1	9	0.915489	7.4987	0.993322	10.2714	1.10147	10.5847	0.973651	9.04934	0.875139	14.8648	0.904233	11.6192	250.198	5.99854
Q3V300	Kinesin-like protein KIF22 OS=Mus musculus GN=Kif22 PE=2 SV=2 - [KIF22_MOUSE]	17.58	1	10	0.960442	17.6683	0.984627	8.74525	1.07437	10.6996	1.0466	17.3017	1.04881	10.789	1.04242	14.1684	73.1446	9.24658
Q66JR8	Ptms protein OS=Mus musculus GN=Ptms PE=2 SV=1 - [Q66JR8_MOUSE]	24.17	5	3	1.09906	19.0937	0.954916	9.82248	0.964502	25.1468	1.04765	12.4672	1.1533	7.75481	0.923493	27.9953	23.1441	4.79248
Q3THK3	General transcription factor IIF subunit 1 OS=Mus musculus GN=Gtf2f1 PE=1 SV=2 - [T2FA_MOUSE]	20.67	2	4	1.03166	44.1124	0.936879	5.17466	1.01487	35.5275	1.08591	12.5391	1.00486	11.1485	0.945779	31.9457	57.2065	7.00537
Q99LD9	Translation initiation factor eIF-2B subunit beta OS=Mus musculus GN=Eif2b2 PE=2 SV=1 - [EI2BB_MOUSE]	33.33	4	8	1.07449	11.9494	1.05936	5.52733	0.887026	7.8798	1.06995	11.4026	1.03876	15.865	1.02021	21.766	38.8728	6.23975
Q9CXR1	Dehydrogenase/reductase SDR family member 7 OS=Mus musculus GN=Dhrs7 PE=2 SV=2 - [DHRS7_MOUSE]	29.88	1	8	0.880325	9.62987	1.07504	5.01045	1.00974	11.9663	1.03014	16.7011	1.03741	4.37007	0.928864	15.5383	38.143	8.32373
Q9Z247	Peptidyl-prolyl cis-trans isomerase FKBP9 OS=Mus musculus GN=Fkbp9 PE=1 SV=1 - [FKBP9_MOUSE]	21.75	1	9	0.890898	11.117	1.03631	7.6893	1.06711	13.2365	1.08387	16.0754	0.958867	11.3145	0.90313	13.3552	62.9555	5.21143
Q8K2Q9	Shootin-1 OS=Mus musculus GN=Kiaa1598 PE=1 SV=1 - [SHOT1_MOUSE]	14.26	2	9	0.880693	32.4113	1.04994	10.1813	0.994734	17.9531	1.09261	14.6255	1.06718	8.80429	0.93844	20.4724	71.2985	5.43994
Q8BH80	Vesicle-associated membrane protein, associated protein B and C OS=Mus musculus GN=Vapb PE=1 SV=1 - [Q8BH80_MOUSE]	43.62	4	6	0.938044	15.5979	1.02547	6.78466	0.970879	8.69877	1.09551	18.2539	1.12327	5.78498	1.02519	18.521	26.901	7.78174
Q9Z0G0	PDZ domain-containing protein GIPC1 OS=Mus musculus GN=Gipc1 PE=1 SV=1 - [GIPC1_MOUSE]	22.82	2	7	0.943066	10.1458	0.989606	2.96644	0.988639	12.792	1.07992	12.6407	1.07928	5.18643	1.02583	14.9022	36.1067	5.90967
Q9CSU2	Putative uncharacterized protein (Fragment) OS=Mus musculus GN=Psmd14 PE=2 SV=1 - [Q9CSU2_MOUSE]	42.08	3	7	1.03584	5.47058	1.04631	13.4281	0.92447	17.6978	0.915188	16.1377	0.943532	14.4828	0.95251	20.8764	28.7536	7.06396
Q9JKY0	Cell differentiation protein RCD1 homolog OS=Mus musculus GN=Rqcd1 PE=1 SV=1 - [RCD1_MOUSE]	30.43	1	9	0.95253	20.3194	0.944639	10.3565	1.12286	10.8009	0.990815	13.7914	1.05785	6.23293	0.998814	16.8776	33.5799	8.03076
Q6PAR5	GTPase-activating protein and VPS9 domain-containing protein 1 OS=Mus musculus GN=Gapvd1 PE=1 SV=2 - [GAPD1_MOUSE]	8.23	7	10	0.978267	15.4316	1.01756	4.90217	0.971193	10.5087	0.997512	8.22535	0.999753	10.3749	0.908734	9.05787	162.3	5.18604
Q6IWE3	Glyceraldehyde-3-phosphate-dehydrogenase (Fragment) OS=Mus musculus GN=Gapd PE=2 SV=1 - [Q6IWE3_MOUSE]	69.79	2	1	0.955815		1.10558		0.922976		0.99764		0.866642		0.72634		10.015	6.50732
P47941	Crk-like protein OS=Mus musculus GN=Crkl PE=1 SV=2 - [CRKL_MOUSE]	40.92	2	9	1.04221	9.31972	0.959052	8.97963	0.979399	12.1277	1.0102	13.5456	1.01826	12.7387	1.05659	11.4075	33.809	6.7417
P70670	Nascent polypeptide-associated complex subunit alpha, muscle-specific form OS=Mus musculus GN=Naca PE=1 SV=2 - [NACAM_MOUSE]	2.93	3	5	1.02696	14.4762	1.02176	8.42061	0.970324	15.0151	1.0187	14.0581	1.03799	13.5573	1.12761	17.7279	220.364	9.34912
Q8CEC6	Peptidylprolyl isomerase domain and WD repeat-containing protein 1 OS=Mus musculus GN=Ppwd1 PE=2 SV=2 - [PPWD1_MOUSE]	16.41	2	8	1.02175	11.0654	1.0268	7.34081	1.0573	6.26501	1.08369	16.3937	0.991706	13.5069	1.08525	18.4076	73.3378	7.15186
Q9JJ78	Lymphokine-activated killer T-cell-originated protein kinase OS=Mus musculus GN=Pbk PE=2 SV=1 - [TOPK_MOUSE]	38.18	2	9	1.04878	10.2219	1.03502	13.5354	0.984075	9.7623	1.05364	10.1479	1.06664	4.97749	1.13019	15.8438	36.7211	5.12256
Q8CCX9	Putative uncharacterized protein OS=Mus musculus GN=Mrpl39 PE=2 SV=1 - [Q8CCX9_MOUSE]	40.07	2	9	1.00665	10.245	1.02116	12.8342	0.975054	6.95412	0.961619	10.664	0.982636	14.3902	1.03768	19.4775	34.4775	7.41553
P35980	60S ribosomal protein L18 OS=Mus musculus GN=Rpl18 PE=2 SV=3 - [RL18_MOUSE]	40.96	7	7	1.04813	11.9247	1.00846	7.7235	0.954932	15.8289	0.976102	9.34406	1.04935	12.393	1.04148	15.5168	21.6312	11.7808
Q3TGM7	Putative uncharacterized protein OS=Mus musculus GN=Hbs1l PE=2 SV=1 - [Q3TGM7_MOUSE]	17.67	8	9	1.07332	12.7652	1.03405	7.81554	0.899255	9.64365	1.03827	11.3734	1.03775	12.0672	0.995477	25.0364	74.7812	6.354
Q9JJ28	Protein flightless-1 homolog OS=Mus musculus GN=Flii PE=1 SV=1 - [FLII_MOUSE]	9.6	1	10	0.901663	9.45755	1.04429	6.13393	1.04652	11.3721	1.0154	12.2198	0.962621	13.5129	0.934344	10.4355	144.712	6.06201
Q8K298	Actin-binding protein anillin OS=Mus musculus GN=Anln PE=1 SV=2 - [ANLN_MOUSE]	14.81	2	14	1.04687	10.4892	1.01325	8.84035	0.929292	7.62286	0.986546	13.8489	1.00125	10.1869	1.01472	21.4856	122.718	6.97607
P62911	60S ribosomal protein L32 OS=Mus musculus GN=Rpl32 PE=1 SV=2 - [RL32_MOUSE]	44.44	3	7	1.00002	11.7793	1.00432	5.49669	1.01199	9.11889	0.978809	8.32261	0.980419	11.7978	1.14449	11.7757	15.8498	11.3267
Q91XU0	ATPase WRNIP1 OS=Mus musculus GN=Wrnip1 PE=1 SV=2 - [WRIP1_MOUSE]	16.06	1	9	0.951825	7.03931	1.03457	5.41402	0.999243	3.35232	1.05261	11.6723	0.986718	15.0944	1.03124	19.8509	71.7488	6.17627
Q921E2	Ras-related protein Rab-31 OS=Mus musculus GN=Rab31 PE=1 SV=1 - [RAB31_MOUSE]	40.72	5	6	1.00184	11.8299	0.982818	4.16864	1.05106	10.7148	0.963446	16.5006	0.9718	21.4787	1.0426	12.1857	21.3178	7.40088
Q9DBT5	AMP deaminase 2 OS=Mus musculus GN=Ampd2 PE=1 SV=1 - [AMPD2_MOUSE]	16.67	2	10	0.925892	15.8929	1.04004	8.21991	1.04967	10.0256	0.966894	11.0543	1.08704	8.59906	0.979537	8.81379	91.9654	6.22705
Q921T2	Torsin-1A-interacting protein 1 OS=Mus musculus GN=Tor1aip1 PE=1 SV=3 - [TOIP1_MOUSE]	17.82	7	7	1.0053	21.6839	0.915473	6.96644	1.06111	10.5013	1.02625	13.6828	0.940129	13.3831	0.978893	13.646	66.7405	7.04932
Q3UHR1	Putative uncharacterized protein (Fragment) OS=Mus musculus GN=Fn1 PE=2 SV=1 - [Q3UHR1_MOUSE]	6.3	17	8	1.22301	22.6983	1.03147	7.66991	0.789549	27.6534	0.935309	14.0363	1.03969	8.69242	0.840701	11.8092	210.975	5.37646
G3UZ63	Kelch domain-containing protein 4 OS=Mus musculus GN=Klhdc4 PE=1 SV=1 - [G3UZ63_MOUSE]	23.51	6	10	1.06482	12.9046	1.00635	6.01094	0.972778	3.55699	1.08163	14.9236	0.979962	15.7212	0.975948	11.1628	61.4412	5.32568
Q3UNJ3	Putative uncharacterized protein OS=Mus musculus GN=Fkbp10 PE=2 SV=1 - [Q3UNJ3_MOUSE]	20.86	3	9	0.978131	8.30341	0.985823	8.10426	1.04648	14.4247	0.983555	11.1536	0.967701	5.51466	0.96011	17.2635	64.5994	5.64307
Q3TMX7	Sulfhydryl oxidase 2 OS=Mus musculus GN=Qsox2 PE=2 SV=1 - [QSOX2_MOUSE]	13.73	1	9	1.02307	15.0428	0.978551	12.5478	1.01841	8.37574	0.945052	25.3499	1.01134	10.696	0.926947	16.1299	77.7259	8.5874
D3YWT0	Signal peptidase complex catalytic subunit SEC11 OS=Mus musculus GN=Sec11a PE=1 SV=1 - [D3YWT0_MOUSE]	41.18	5	7	1.00569	10.4121	0.967041	6.39815	1.03999	7.55128	0.945529	16.2883	1.05611	15.3692	0.873406	16.1714	19.5564	9.48096
Q3UGN9	Signal transducing adapter molecule 1 OS=Mus musculus GN=Stam PE=1 SV=1 - [Q3UGN9_MOUSE]	32.47	6	9	0.914382	15.9427	1.04935	11.7297	1.04382	14.5115	1.07347	13.2905	1.01331	10.2231	1.05796	14.1395	51.1122	4.86865
Q8CFX3	Protein Pcdh1 OS=Mus musculus GN=Pcdh1 PE=1 SV=1 - [Q8CFX3_MOUSE]	13.78	4	4	0.928184	19.0077	0.945456	4.26901	1.12691	14.9516	1.08804	12.3345	1.00913	19.8836	1.01687	4.02753	112.342	5.021
Q61578	NADPH:adrenodoxin oxidoreductase, mitochondrial OS=Mus musculus GN=Fdxr PE=2 SV=1 - [ADRO_MOUSE]	31.38	4	10	1.01375	19.4743	0.978462	8.25357	1.06819	16.3049	1.05076	14.7917	1.01973	12.6977	0.942321	10.4421	54.1684	8.66064
Q8CHT3	Integrator complex subunit 5 OS=Mus musculus GN=Ints5 PE=2 SV=1 - [INT5_MOUSE]	7.76	1	6	0.951088	17.7312	1.0072	9.62734	1.06406	14.7881	0.951224	12.378	0.911474	6.02233	0.941832	10.9235	108.279	7.06396
B1AXN9	Ribosomal protein S6 kinase alpha-3 OS=Mus musculus GN=Rps6ka3 PE=1 SV=1 - [B1AXN9_MOUSE]	20.22	14	8	0.999327	15.776	0.989137	9.74252	0.987623	16.3562	1.02971	4.28236	1.02458	11.9892	1.09094	11.3024	80.6185	7.15186
Q6IR34	G-protein-signaling modulator 1 OS=Mus musculus GN=Gpsm1 PE=1 SV=3 - [GPSM1_MOUSE]	20.95	6	10	1.06968	22.4661	0.967398	7.11579	0.984345	13.7847	1.04165	8.17561	0.982553	7.70835	1.00044	14.0204	74.3162	6.22705
M0QW48	Methionine aminopeptidase 2 (Fragment) OS=Mus musculus GN=Metap2 PE=1 SV=1 - [M0QW48_MOUSE]	48.07	1	1	1.11154		1.149		0.73375		1.10614		0.84811		1.32241		25.6416	5.65576
P58242	Acid sphingomyelinase-like phosphodiesterase 3b OS=Mus musculus GN=Smpdl3b PE=1 SV=1 - [ASM3B_MOUSE]	28.07	2	8	1.11199	15.2183	0.941489	17.303	0.930045	17.2179	0.891666	31.2222	0.839375	12.1652	1.034	15.5692	51.5669	6.43018
Q78IK4	MICOS complex subunit Mic27 OS=Mus musculus GN=Apool PE=2 SV=1 - [MIC27_MOUSE]	37.74	3	7	1.02156	12.9374	0.939139	2.71756	0.983357	11.1988	0.9427	18.0332	0.99261	4.73698	1.08923	23.9047	29.2422	9.30518
Q9JJT0	RNA 3'-terminal phosphate cyclase-like protein OS=Mus musculus GN=Rcl1 PE=2 SV=1 - [RCL1_MOUSE]	30.03	2	10	1.04755	22.3749	0.961359	14.2369	1.01236	22.8684	1.0707	13.1605	0.995555	18.5693	0.997834	11.5642	40.8146	9.26123
Q8C0Z3	Putative uncharacterized protein (Fragment) OS=Mus musculus GN=Srsf11 PE=2 SV=1 - [Q8C0Z3_MOUSE]	29.18	16	7	1.05129	14.7037	0.997265	9.47256	0.968262	16.548	0.966135	11.3196	0.976234	12.3402	1.0835	18.0455	32.6835	11.4731
Q8BVQ5	Protein phosphatase methylesterase 1 OS=Mus musculus GN=Ppme1 PE=1 SV=5 - [PPME1_MOUSE]	20.73	1	8	1.02335	5.21685	1.02157	3.45974	0.966206	7.58983	0.956519	15.6683	1.05265	9.17401	1.07201	8.30677	42.2292	5.97314
A2BFF8	Cytoplasmic dynein 1 intermediate chain 2 OS=Mus musculus GN=Dync1i2 PE=1 SV=1 - [A2BFF8_MOUSE]	20.95	9	8	1.11088	22.0981	0.960554	4.78229	0.924363	15.5325	1.01513	25.2073	1.02515	33.9989	1.07756	21.5372	68.2236	5.2876
P61967	AP-1 complex subunit sigma-1A OS=Mus musculus GN=Ap1s1 PE=1 SV=1 - [AP1S1_MOUSE]	37.34	5	3	0.953859	6.07821	0.953511	4.52239	1.04249	13.0077	1.05495	15.4488	0.972514	10.26	1.17633	13.8621	18.7206	5.73193
Q7JJ13	Bromodomain-containing protein 2 OS=Mus musculus GN=Brd2 PE=1 SV=1 - [BRD2_MOUSE]	15.66	6	7	0.960295	19.5797	1.02432	4.8453	1.01786	8.89807	1.00604	22.8568	1.00716	18.0526	0.976125	12.4347	88.0124	9.12939
Q9D7M1	Glucose-induced degradation protein 8 homolog OS=Mus musculus GN=Gid8 PE=2 SV=1 - [GID8_MOUSE]	47.37	1	6	1.06471	14.8695	1.0107	6.38728	0.883039	27.7719	1.00232	22.1725	0.971034	23.1829	1.05033	21.5799	26.7617	4.97021
Q9D1E6	Tubulin-folding cofactor B OS=Mus musculus GN=Tbcb PE=1 SV=2 - [TBCB_MOUSE]	42.21	1	9	1.01129	20.8472	0.941381	5.98363	1.08755	10.321	1.05154	9.59825	1.0025	5.69986	1.01287	12.0721	27.3684	5.23682
Q8JZN5	Acyl-CoA dehydrogenase family member 9, mitochondrial OS=Mus musculus GN=Acad9 PE=1 SV=2 - [ACAD9_MOUSE]	16.96	2	9	0.940193	11.8028	1.01135	8.05566	1.05548	7.2833	1.03244	14.7198	1.00892	15.9407	0.977337	16.8943	68.6787	7.45947
D3Z3G6	Mitogen-activated protein kinase OS=Mus musculus GN=Mapk3 PE=1 SV=1 - [D3Z3G6_MOUSE]	25.26	21	2	0.964726	8.55658	1.04108	6.86072	0.940109	1.12739	1.01121	10.2405	1.12987	8.56781	1.13801	8.11871	42.3749	8.60205
Q9D0T1	NHP2-like protein 1 OS=Mus musculus GN=Nhp2l1 PE=1 SV=4 - [NH2L1_MOUSE]	53.13	2	7	1.03887	10.6742	0.982663	6.92362	0.988197	13.8325	0.996271	16.522	1.03344	19.1359	1.02029	15.3069	14.1646	8.45557
A1L0U3	Histone H3 (Fragment) OS=Mus musculus GN=Hist1h3e PE=2 SV=1 - [A1L0U3_MOUSE]	51.88	2	1	1.03839	9.40484	0.988581	9.59015	1.02067	12.7315	1.0905	17.6991	0.817247	22.1079	1.64159	21.4356	15.0203	11.1362
Q8BW10	RNA-binding protein NOB1 OS=Mus musculus GN=Nob1 PE=1 SV=1 - [NOB1_MOUSE]	22.83	4	7	1.02475	16.6915	0.991284	9.51812	1.02742	13.4817	0.989544	27.0656	0.9657	19.984	1.07229	20.9068	45.4352	7.31299
Q5BKS5	Hook homolog 3 (Drosophila) OS=Mus musculus GN=Hook3 PE=2 SV=1 - [Q5BKS5_MOUSE]	18.06	4	10	1.07387	12.345	0.996397	6.04105	0.95972	12.2359	1.00861	6.27976	0.971035	9.0624	1.05411	13.9667	83.4086	5.16064
Q64337	Sequestosome-1 OS=Mus musculus GN=Sqstm1 PE=1 SV=1 - [SQSTM_MOUSE]	33.94	3	8	1.01531	8.21528	1.01082	6.29937	0.954003	7.67702	0.975793	18.2454	1.11239	14.0007	1.02239	23.7441	48.1322	5.21143
Q8JZM7	Parafibromin OS=Mus musculus GN=Cdc73 PE=2 SV=1 - [CDC73_MOUSE]	20.9	1	10	0.966121	10.6159	1.02639	5.9161	0.978867	10.3679	1.0626	8.25671	0.93588	16.0091	0.981563	12.2492	60.5391	9.61279
Q6PGL7	WASH complex subunit FAM21 OS=Mus musculus GN=Fam21 PE=1 SV=1 - [FAM21_MOUSE]	9.45	3	8	0.927789	19.1713	1.01495	7.0001	1.03184	15.7285	0.905436	21.2655	1.01563	10.5846	0.918756	12.1688	145.224	4.76709
F8VPK0	Protein Ttc37 OS=Mus musculus GN=Ttc37 PE=1 SV=1 - [F8VPK0_MOUSE]	6.65	4	7	1.07539	11.1908	0.972194	3.39438	0.971247	11.5526	1.0626	14.7902	1.04948	5.00797	0.931024	14.9432	173.832	7.12256
O08915	AH receptor-interacting protein OS=Mus musculus GN=Aip PE=1 SV=1 - [AIP_MOUSE]	28.79	2	8	1.07956	9.81197	0.993933	8.5343	0.931709	15.4115	0.939019	9.08646	0.978401	13.2199	1.04752	25.1482	37.5811	6.40479
O88712	C-terminal-binding protein 1 OS=Mus musculus GN=Ctbp1 PE=1 SV=2 - [CTBP1_MOUSE]	25.85	1	6	0.939235	19.7074	1.05369	10.4709	0.956873	9.15421	1.01132	4.83631	1.05748	15.1507	0.94021	14.5628	47.7145	6.771
Q9D6J6	NADH dehydrogenase [ubiquinone] flavoprotein 2, mitochondrial OS=Mus musculus GN=Ndufv2 PE=1 SV=2 - [NDUV2_MOUSE]	37.9	6	7	0.948721	16.0833	1.00484	3.65151	1.02625	13.512	1.00337	6.12143	1.10362	8.45697	1.0081	12.0867	27.2679	7.40088
B2RX14	Terminal uridylyltransferase 4 OS=Mus musculus GN=Zcchc11 PE=1 SV=2 - [TUT4_MOUSE]	6.87	6	8	0.98174	16.6067	1.04577	5.79794	0.942156	25.4354	1.01016	21.6554	1.02868	18.4833	1.00663	21.2803	184.532	8.19189
B2RXL7	Kidins220 protein OS=Mus musculus GN=Kidins220 PE=2 SV=1 - [B2RXL7_MOUSE]	6.28	12	9	0.889955	8.72847	0.964299	11.9157	1.04211	11.7197	1.00423	6.75571	0.982222	8.96762	0.908486	15.8637	185.44	6.65381
F8VQJ3	Laminin subunit gamma-1 OS=Mus musculus GN=Lamc1 PE=1 SV=1 - [F8VQJ3_MOUSE]	10.64	8	12	1.1121	25.8944	0.959071	12.788	1.02812	29.2016	1.0462	12.8868	0.995054	10.3069	0.916211	17.7427	177.074	5.18604
Q9DBC3	Cap-specific mRNA (nucleoside-2'-O-)-methyltransferase 1 OS=Mus musculus GN=Cmtr1 PE=1 SV=1 - [CMTR1_MOUSE]	14.1	4	9	0.964281	11.5058	1.05101	7.08058	0.958754	11.6446	0.953742	11.7737	1.03446	3.71385	1.03125	10.5922	95.6151	7.26904
O54950	5'-AMP-activated protein kinase subunit gamma-1 OS=Mus musculus GN=Prkag1 PE=1 SV=2 - [AAKG1_MOUSE]	27.27	11	8	1.03468	11.1536	1.02916	5.84122	0.937593	9.11871	1.03823	10.4914	1.01884	8.23612	1.20662	10.7837	37.4968	7.13721
Q9CSC2	Putative uncharacterized protein (Fragment) OS=Mus musculus GN=Snx3 PE=2 SV=1 - [Q9CSC2_MOUSE]	53.79	6	7	1.10897	19.6637	1.01982	8.23009	0.966341	8.6755	1.02556	16.0197	1.03885	15.3311	1.05815	21.4299	15.3941	9.0708
Q8BH95	Enoyl-CoA hydratase, mitochondrial OS=Mus musculus GN=Echs1 PE=1 SV=1 - [ECHM_MOUSE]	34.83	3	8	0.996589	13.2504	0.999168	11.0858	1.04771	12.7056	0.995907	11.6908	1.01055	7.78842	1.0233	9.64927	31.4542	8.48486
P61089	Ubiquitin-conjugating enzyme E2 N OS=Mus musculus GN=Ube2n PE=1 SV=1 - [UBE2N_MOUSE]	53.29	1	7	1.03942	11.4941	1.02423	11.0413	0.970628	10.5569	1.01335	13.2732	1.01023	11.7476	1.11728	12.2112	17.127	6.56592
Q62348	Translin OS=Mus musculus GN=Tsn PE=1 SV=1 - [TSN_MOUSE]	20.61	1	5	1.08432	18.654	1.00818	8.47769	0.989988	18.3378	0.969015	7.46651	0.974689	24.9376	1.11186	16.7985	26.1848	6.44287
E9Q8N5	CLIP-associating protein 2 OS=Mus musculus GN=Clasp2 PE=1 SV=1 - [E9Q8N5_MOUSE]	6.77	9	4	0.984052	15.0249	1.09446	10.4751	1.01482	17.8541	1.04282	14.3434	0.961647	6.6412	0.933124	20.8067	140.638	8.63135
P36552	Oxygen-dependent coproporphyrinogen-III oxidase, mitochondrial OS=Mus musculus GN=Cpox PE=1 SV=2 - [HEM6_MOUSE]	25.51	2	8	1.0626	17.8518	1.03691	8.45797	0.933219	13.3205	0.952321	9.43849	0.954136	26.8661	1.02759	24.2547	49.6828	8.52881
A2AK42	Protein Gm13691 OS=Mus musculus GN=Gm13697 PE=4 SV=1 - [A2AK42_MOUSE]	14.7	13	11	0.914492	11.2825	0.950181	9.55119	1.12681	13.903	1.10196	8.45775	1.01213	15.1974	0.984575	17.4745	95.6126	6.11279
Q8C048	Calcium-transporting ATPase OS=Mus musculus GN=Atp2b3 PE=1 SV=1 - [Q8C048_MOUSE]	9	5	1	1.13263		1.02835		0.856853		0.952307		1.00125		1.02363		125.634	5.64307
A0ZVB6	TBP-associated factor 170 OS=Mus musculus GN=Btaf1 PE=2 SV=1 - [A0ZVB6_MOUSE]	7.58	4	11	1.02838	14.9293	0.997086	6.0031	0.970876	10.1857	0.970216	15.9791	1.0064	14.7571	0.943988	7.90221	206.914	6.43018
Q8BHX3	Borealin OS=Mus musculus GN=Cdca8 PE=1 SV=2 - [BOREA_MOUSE]	33.91	2	7	0.968142	13.4799	1.02222	7.72877	1.05184	11.5828	0.984562	16.8198	0.979717	10.9258	0.971288	12.46	32.1944	10.1255
Q3UFM5	Nucleolar MIF4G domain-containing protein 1 OS=Mus musculus GN=Nom1 PE=2 SV=2 - [NOM1_MOUSE]	13.7	1	10	0.966624	8.69284	0.952088	16.219	1.02688	9.45177	0.985448	12.2573	0.952263	6.34513	1.03484	24.7253	95.8998	8.86572
Q9QXT0	Protein canopy homolog 2 OS=Mus musculus GN=Cnpy2 PE=1 SV=1 - [CNPY2_MOUSE]	42.86	1	6	1.12351	13.2699	0.87653	13.5163	0.994056	23.0576	0.970827	11.4864	1.12144	13.8956	1.00633	20.8583	20.7543	5.07178
E9Q1U8	Transcription intermediary factor 1-alpha OS=Mus musculus GN=Trim24 PE=1 SV=1 - [E9Q1U8_MOUSE]	8.46	5	5	0.829862	8.79846	1.00917	4.84483	1.12411	8.16351	1.03514	10.428	1.09324	12.7191	1.09614	8.15284	110.096	7.10791
Q8R480	Nuclear pore complex protein Nup85 OS=Mus musculus GN=Nup85 PE=1 SV=1 - [NUP85_MOUSE]	21.95	3	10	0.985319	8.13474	1.01839	7.75546	0.984207	18.1449	1.03194	14.5769	0.980129	8.24398	0.993486	9.42648	74.7277	5.56689
P59328	WD repeat and HMG-box DNA-binding protein 1 OS=Mus musculus GN=Wdhd1 PE=1 SV=2 - [WDHD1_MOUSE]	12.8	3	11	1.01275	13.3836	1.00462	10.6612	1.05042	13.6425	1.02814	11.1339	1.0425	12.2312	1.15428	9.77991	124.176	5.63037
Q99N96	39S ribosomal protein L1, mitochondrial OS=Mus musculus GN=Mrpl1 PE=1 SV=2 - [RM01_MOUSE]	30.06	3	6	0.885332	19.222	1.02913	6.62453	1.09479	3.57391	1.16522	10.8769	1.03398	13.6578	0.994805	7.9815	37.5728	8.71924
Q9D7Z3	Nucleolar protein 7 OS=Mus musculus GN=Nol7 PE=1 SV=1 - [NOL7_MOUSE]	17.32	1	5	0.927886	27.588	0.945659	15.337	1.14769	23.4085	1.05968	20.7548	1.03897	27.4559	1.02133	12.0747	28.9523	9.61279
P35276	Ras-related protein Rab-3D OS=Mus musculus GN=Rab3d PE=1 SV=1 - [RAB3D_MOUSE]	49.32	22	5	0.986896	6.31872	0.99764	7.22226	1.01825	5.42319	0.98655	9.25146	0.913689	11.1314	1.06947	7.77967	24.4009	4.93213
Q5SU71	E3 ubiquitin/ISG15 ligase TRIM25 OS=Mus musculus GN=Trim25 PE=1 SV=1 - [Q5SU71_MOUSE]	18.69	7	9	0.961488	17.6337	1.0542	9.49171	1.02196	13.4579	0.977631	18.8018	1.08525	16.6377	0.920185	10.9529	70.7083	8.11865
Q9R0Y5	Adenylate kinase isoenzyme 1 OS=Mus musculus GN=Ak1 PE=1 SV=1 - [KAD1_MOUSE]	54.12	3	8	1.04443	10.5885	1.01938	7.48228	0.985543	16.4021	0.988419	11.1863	1.01693	16.8924	1.04696	14.5501	21.5261	5.80811
Q9R099	Transducin beta-like protein 2 OS=Mus musculus GN=Tbl2 PE=2 SV=2 - [TBL2_MOUSE]	26.92	4	9	0.957419	16.6067	1.01118	8.27674	1.03508	9.58691	1.05637	10.8317	1.02927	8.16082	1.08415	14.3916	49.5522	9.0415
Q3UC32	Actin-related protein 2/3 complex subunit 5 OS=Mus musculus GN=Arpc5 PE=2 SV=1 - [Q3UC32_MOUSE]	56.95	2	1	1.22028		0.989434		0.824807		0.954213		0.867269		1.22763		16.2793	5.40186
Q3UA06	Pachytene checkpoint protein 2 homolog OS=Mus musculus GN=Trip13 PE=2 SV=1 - [PCH2_MOUSE]	19.21	1	7	0.955395	11.7239	0.935087	13.4825	1.08256	8.96114	1.03459	14.5633	1.07731	12.9714	0.895801	15.7567	48.3464	5.85889
Q9D1D4	Transmembrane emp24 domain-containing protein 10 OS=Mus musculus GN=Tmed10 PE=2 SV=1 - [TMEDA_MOUSE]	35.62	2	6	1.01809	13.738	1.02448	6.68015	0.979601	11.0789	0.990452	11.5096	1.00373	7.28039	0.975201	16.6739	24.8949	6.69775
P61971	Nuclear transport factor 2 OS=Mus musculus GN=Nutf2 PE=2 SV=1 - [NTF2_MOUSE]	69.29	2	5	1.06713	19.8183	0.984932	6.94078	0.948561	21.1148	1.05616	10.4501	0.984073	11.8297	1.15527	12.2024	14.469	5.37646
P52651	Homeobox protein Rhox5 OS=Mus musculus GN=Rhox5 PE=2 SV=1 - [RHOX5_MOUSE]	53.33	6	8	1.03301	9.34666	1.03713	10.2781	0.903544	9.43648	0.983827	9.31747	1.07501	8.66781	1.01119	18.2078	23.0312	6.25244
Q6ZQI3	Malectin OS=Mus musculus GN=Mlec PE=2 SV=2 - [MLEC_MOUSE]	28.52	2	7	0.890883	13.0799	0.993734	4.88315	1.15191	11.6507	1.01277	13.4291	1.00628	9.15208	0.990667	9.62344	32.3218	6.04932
Q9DC29	ATP-binding cassette sub-family B member 6, mitochondrial OS=Mus musculus GN=Abcb6 PE=1 SV=1 - [ABCB6_MOUSE]	9.98	1	6	0.998632	18.6942	1.04078	6.22789	0.909368	10.8392	0.963103	8.77676	1.00688	14.2678	0.950678	4.7983	93.7112	8.04541
Q3U281	Putative uncharacterized protein OS=Mus musculus GN=Sar1b PE=2 SV=1 - [Q3U281_MOUSE]	36.87	2	3	1.06124	18.0863	0.996881	13.4077	0.925233	16.1497	0.972082	19.1721	1.0802	12.6626	1.08328	18.5174	22.2955	6.39209
A2AIV2	Protein virilizer homolog OS=Mus musculus GN=Kiaa1429 PE=1 SV=1 - [VIR_MOUSE]	5.3	3	8	0.86031	9.49196	1.0399	6.30231	1.10612	19.0317	1.05379	10.0598	0.9719	16.1543	0.894597	12.7506	201.313	4.95752
Q60790	Ras GTPase-activating protein 3 OS=Mus musculus GN=Rasa3 PE=1 SV=2 - [RASA3_MOUSE]	11.03	3	7	1.00772	8.42631	0.981459	11.0919	1.01349	12.9665	0.971544	6.50454	0.962135	15.78	0.941703	8.71346	95.9264	7.34229
Q64332	Synapsin-2 OS=Mus musculus GN=Syn2 PE=1 SV=2 - [SYN2_MOUSE]	18.6	2	7	1.03853	10.1694	1.05327	9.28841	0.971346	7.78165	0.86754	12.4818	0.953076	17.6076	1.03755	21.1217	63.3327	8.42627
Q8CFE6	Sodium-coupled neutral amino acid transporter 2 OS=Mus musculus GN=Slc38a2 PE=1 SV=1 - [S38A2_MOUSE]	16.47	2	6	0.912763	10.6627	1.01442	7.23652	1.01434	11.1981	0.973524	7.53067	0.992222	11.3363	0.943129	22.304	55.4672	7.94287
Q9JK23	Proteasome assembly chaperone 1 OS=Mus musculus GN=Psmg1 PE=2 SV=1 - [PSMG1_MOUSE]	32.87	3	8	1.1824	30.401	1.01839	8.24256	0.806878	26.9316	0.907465	13.5796	0.844521	12.9335	1.11614	26.3254	33.0826	6.3667
Q6PB44	Tyrosine-protein phosphatase non-receptor type 23 OS=Mus musculus GN=Ptpn23 PE=1 SV=2 - [PTN23_MOUSE]	6.97	1	10	0.977469	11.6328	0.983929	8.71908	1.01187	12.6474	1.07716	4.39891	1.08082	10.5666	1.00772	7.7962	185.1	6.80029
A0A087WNM1	SLIT-ROBO Rho GTPase-activating protein 2 OS=Mus musculus GN=Srgap2 PE=1 SV=1 - [A0A087WNM1_MOUSE]	13.87	8	8	1.059	13.1005	0.977459	8.73358	1.03379	9.8018	1.03166	8.22837	0.971585	3.22727	1.03396	4.27815	98.2172	5.96045
Q8BWY9	Protein CIP2A OS=Mus musculus GN=Kiaa1524 PE=2 SV=3 - [CIP2A_MOUSE]	11.47	3	9	0.899843	18.11	1.06732	19.5538	1.11962	8.82155	1.10993	15.7702	1.02663	13.0941	1.04057	13.8332	101.978	6.27783
Q9CPR5	39S ribosomal protein L15, mitochondrial OS=Mus musculus GN=Mrpl15 PE=2 SV=1 - [RM15_MOUSE]	28.81	3	7	1.03139	20.2415	0.954582	11.6891	1.01216	21.2603	0.897813	22.4973	0.836897	18.755	1.03455	15.8107	33.5209	10.0669
H3BKL8	Dual-specificity protein phosphatase 3 OS=Mus musculus GN=Dusp3 PE=1 SV=1 - [H3BKL8_MOUSE]	39.31	5	4	1.01522	12.1936	1.02272	8.47432	0.97198	9.08993	1.08301	16.1753	1.11338	12.1487	1.17042	15.5655	16.0028	4.77979
Q91ZR2	Sorting nexin-18 OS=Mus musculus GN=Snx18 PE=1 SV=1 - [SNX18_MOUSE]	17.43	4	9	0.999105	11.9104	0.956333	5.76747	1.0284	6.97508	1.08958	17.1567	1.02163	13.4593	1.02476	11.4789	67.8619	6.66846
P70696	Histone H2B type 1-A OS=Mus musculus GN=Hist1h2ba PE=1 SV=3 - [H2B1A_MOUSE]	49.61	2	2	1.02289	13.8903	1.00432	10.3766	0.996692	7.74941	1.10869	14.7375	0.974065	17.1338	0.964893	13.4088	14.2278	10.2866
Q9JLI8	Squamous cell carcinoma antigen recognized by T-cells 3 OS=Mus musculus GN=Sart3 PE=1 SV=1 - [SART3_MOUSE]	17.05	1	14	0.922935	17.4189	1.01189	7.82648	1.03882	18.2901	1.01468	17.9663	1.0109	12.2325	0.95009	9.70537	109.55	5.23682
Q8CH25	SAFB-like transcription modulator OS=Mus musculus GN=Sltm PE=1 SV=1 - [SLTM_MOUSE]	11.74	2	10	1.01074	17.8006	0.911197	11.3675	1.02742	15.8928	1.04314	11.3598	0.967326	10.7692	0.890247	27.956	116.85	7.72314
Q3UW66	Sulfurtransferase OS=Mus musculus GN=Mpst PE=1 SV=1 - [Q3UW66_MOUSE]	33	3	6	1.04332	5.91998	1.01204	9.84902	0.908593	9.60123	1.03927	11.1242	0.986811	6.45363	1.05674	4.24271	33.0765	6.46826
Q5SUF2	Luc7-like protein 3 OS=Mus musculus GN=Luc7l3 PE=1 SV=1 - [LC7L3_MOUSE]	18.75	2	8	0.82686	23.0699	0.939646	14.2538	1.20568	19.4571	1.07009	8.30602	1.02985	8.63926	0.944243	17.3421	51.4191	9.77393
P54731	FAS-associated factor 1 OS=Mus musculus GN=Faf1 PE=2 SV=2 - [FAF1_MOUSE]	16.64	1	7	0.963054	12.0165	1.01193	4.63023	1.02615	6.1044	1.03454	14.3977	1.01824	5.06471	0.937179	16.1332	73.8165	4.85596
Q61390	T-complex protein 1 subunit zeta-2 OS=Mus musculus GN=Cct6b PE=2 SV=4 - [TCPW_MOUSE]	16.57	3	1	1.57508		0.542081		1.03578		1.01124		0.528712		1.04487		58.1481	7.35693
Q80X85	28S ribosomal protein S7, mitochondrial OS=Mus musculus GN=Mrps7 PE=2 SV=1 - [RT07_MOUSE]	30.17	1	6	0.939096	15.5496	1.00515	5.2825	1.04129	4.72034	1.01816	11.8421	1.06083	5.51739	1.12409	21.7785	28.0447	9.93506
F6SBR5	Citron Rho-interacting kinase (Fragment) OS=Mus musculus GN=Cit PE=1 SV=1 - [F6SBR5_MOUSE]	5.54	5	7	1.04252	13.363	1.0761	5.11883	0.984518	9.49465	1.01392	13.303	1.13323	7.31038	0.927614	10.541	187.653	6.50732
E9Q4X2	Protein Uggt2 OS=Mus musculus GN=Uggt2 PE=1 SV=1 - [E9Q4X2_MOUSE]	6.45	6	5	0.940206	9.76937	0.974553	6.2322	1.06734	11.4625	0.88259	15.0257	0.876922	25.1109	0.961247	10.3122	172.657	6.20166
A0ZNJ2	3-hydroxyisobutyrate dehydrogenase OS=Mus musculus GN=Hibadh PE=2 SV=1 - [A0ZNJ2_MOUSE]	26.05	2	6	0.982181	17.188	1.03003	6.22869	1.02982	11.0488	1.02847	6.70837	0.989225	15.3321	0.976177	10.0032	35.4996	8.63135
F8WIX8	Histone H2A OS=Mus musculus GN=Hist1h2al PE=3 SV=1 - [F8WIX8_MOUSE]	33.6	14	1	1.00755	11.5947	0.996819	6.71661	1.01002	7.59689	0.938199	10.9309	0.953483	11.1459	1.12303	11.7931	13.5987	10.7407
E9QA15	Protein Cald1 OS=Mus musculus GN=Cald1 PE=1 SV=1 - [E9QA15_MOUSE]	15.89	15	10	0.95843	20.7219	0.918092	8.88857	1.06263	12.984	1.1234	15.5671	1.04849	10.2001	1.02076	15.9462	89.2203	5.50342
A7M7Q8	28S ribosomal protein S23, mitochondrial (Fragment) OS=Mus musculus GN=Mrps23 PE=1 SV=1 - [A7M7Q8_MOUSE]	61.98	7	7	0.957553	15.5006	0.995638	4.91608	1.0714	8.16301	0.917444	12.5207	0.957579	18.3562	0.956313	10.5191	14.2795	9.49561
Q99M28	RNA-binding protein with serine-rich domain 1 OS=Mus musculus GN=Rnps1 PE=2 SV=1 - [RNPS1_MOUSE]	27.54	4	7	1.10167	17.3529	0.914884	9.99796	0.985189	9.48724	0.991872	18.1715	0.884198	24.3595	1.10821	16.9026	34.1877	11.8394
Q9CS42	Ribose-phosphate pyrophosphokinase 2 OS=Mus musculus GN=Prps2 PE=1 SV=4 - [PRPS2_MOUSE]	28.3	3	1	1.30632		0.892576		0.862307		0.66807		0.813979		1.30797		34.764	6.60986
P68037	Ubiquitin-conjugating enzyme E2 L3 OS=Mus musculus GN=Ube2l3 PE=2 SV=1 - [UB2L3_MOUSE]	51.95	3	1	0.985842	16.0292	1.00907	10.0594	0.968367	5.06613	0.98905	22.6936	1.06606	30.3647	1.01867	36.992	17.8502	8.51416
Q3TB93	Putative uncharacterized protein (Fragment) OS=Mus musculus GN=Ptpn1 PE=2 SV=1 - [Q3TB93_MOUSE]	28.57	4	8	0.848418	7.93291	1.00274	7.31142	1.13379	4.34181	1.04033	4.94492	0.975789	3.13287	0.941609	13.1595	37.2977	6.39209
P35235	Tyrosine-protein phosphatase non-receptor type 11 OS=Mus musculus GN=Ptpn11 PE=1 SV=2 - [PTN11_MOUSE]	31.83	3	10	1.08608	17.3409	1.00224	7.63548	0.947325	14.5899	0.954195	18.8003	0.978511	15.6009	1.03345	20.2083	68.4174	7.29834
Q9DCC4	Pyrroline-5-carboxylate reductase 3 OS=Mus musculus GN=Pycrl PE=2 SV=2 - [P5CR3_MOUSE]	36.86	1	8	1.02834	11.0976	0.990808	7.66617	0.94968	15.4078	1.07228	5.77784	1.04251	11.5499	0.949546	9.2122	28.7027	7.26904
Q6P1F5	Huntingtin interacting protein 1 related OS=Mus musculus GN=Hip1r PE=2 SV=1 - [Q6P1F5_MOUSE]	9.55	9	9	0.96376	16.5455	1.00061	6.66996	1.02331	21.78	0.976173	9.66158	1.01676	12.9068	0.987389	13.4738	119.402	6.52197
Q6ZWS7	Putative uncharacterized protein OS=Mus musculus GN=Camk2g PE=2 SV=1 - [Q6ZWS7_MOUSE]	21.41	4	5	0.91616	18.0384	0.978194	8.61527	1.09519	10.8073	1.04125	8.56697	1.09299	11.6378	1.03368	10.1972	55.9255	7.18115
Q3U646	Putative uncharacterized protein OS=Mus musculus GN=Asah1 PE=2 SV=1 - [Q3U646_MOUSE]	33.5	6	10	1.12144	15.07	0.958764	14.9736	1.03829	13.7322	0.859509	27.3584	0.918179	17.3538	1.16563	19.3111	44.5688	8.5874
P32037	Solute carrier family 2, facilitated glucose transporter member 3 OS=Mus musculus GN=Slc2a3 PE=1 SV=1 - [GTR3_MOUSE]	12.37	4	6	0.944526	11.1634	1.01007	5.04744	1.08345	20.913	1.11155	5.51136	1.03771	13.8637	1.04238	16.604	53.444	4.98291
Q8VCB1	Nucleoporin NDC1 OS=Mus musculus GN=Ndc1 PE=2 SV=1 - [NDC1_MOUSE]	11	2	7	0.915662	12.0531	1.06774	4.87522	1.06929	17.9838	1.03228	26.2214	0.918167	10.5683	0.827151	3.67251	75.361	8.89502
Q62289	T-complex polypeptide 1 (Fragment) OS=Mus musculus GN=Tcp-1 PE=4 SV=1 - [Q62289_MOUSE]	48.48	6	1	0.90496		1.18946		0.86951		1.01497		0.888199		0.991477		14.5316	5.59229
Q8C4D5	Putative uncharacterized protein (Fragment) OS=Mus musculus GN=Rftn1 PE=2 SV=1 - [Q8C4D5_MOUSE]	13.82	4	5	1.11049	19.4211	0.962963	10.2592	0.960791	15.9827	0.942897	22.0151	1.08917	2.6204	0.867861	2.6655	57.6842	7.21045
B2RXC6	DNA-directed RNA polymerase OS=Mus musculus GN=Polr3a PE=1 SV=1 - [B2RXC6_MOUSE]	10.79	2	10	1.02405	17.958	1.00028	10.2132	0.964194	12.1789	0.976792	14.1326	0.938662	5.69997	0.883712	14.029	155.638	8.49951
[truncated: 4,741 more rows]
