# Supplementary material for: A Bivalent Securinine Compound SN3-L6 Induces Neuronal Differentiation via Translational Upregulation of Neurogenic Transcription Factors
Source: Front Pharmacol. 2018 Apr 5;9:290. doi: 10.3389/fphar.2018.00290 (PMC5895701; doi:10.3389/fphar.2018.00290)
Supplement: TABLE S2 — Up- and down-regulated proteins. [file Table_2.XLSX]

## Sheet: Sheet1
Upregulated proteins
Uniprot Accession #	Protein Description	Protein fold Change	P value
Q91YY2	Beta-1,4-galactosyltransferase 3 OS=Mus musculus GN=B4galt3 PE=1 SV=1 - [B4GT3_MOUSE]	1.93234	0.0159963
A0A087WQS5	ATP synthase F(0) complex subunit C2, mitochondrial (Fragment) OS=Mus musculus GN=Atp5g2 PE=3 SV=1 - [A0A087WQS5_MOUSE]	1.73075	0.0161503
Q9D6H2	Intraflagellar transport protein 25 homolog OS=Mus musculus GN=Hspb11 PE=1 SV=2 - [IFT25_MOUSE]	1.65474	0.0402298
F6SKQ8	Axin-1 (Fragment) OS=Mus musculus GN=Axin1 PE=4 SV=1 - [F6SKQ8_MOUSE]	1.63952	0.00629643
Q3U935	Putative uncharacterized protein OS=Mus musculus GN=Cnbp PE=2 SV=1 - [Q3U935_MOUSE]	1.49433	0.00729012
Q3TDW9	Putative uncharacterized protein (Fragment) OS=Mus musculus GN=Ralbp1 PE=2 SV=1 - [Q3TDW9_MOUSE]	1.39531	0.0477973
P70459	ETS domain-containing transcription factor ERF OS=Mus musculus GN=Erf PE=2 SV=1 - [ERF_MOUSE]	1.38659	0.0136991
Q9D842	Aprataxin and PNK-like factor OS=Mus musculus GN=Aplf PE=2 SV=2 - [APLF_MOUSE]	1.36563	0.0385359
F6WKU5	Multidrug resistance-associated protein 9 (Fragment) OS=Mus musculus GN=Abcc12 PE=4 SV=1 - [F6WKU5_MOUSE]	1.36449	0.00340436
Q3TQF4	Putative uncharacterized protein (Fragment) OS=Mus musculus GN=Slmap PE=2 SV=1 - [Q3TQF4_MOUSE]	1.36345	0.00969418
Q9Z1R9	MCG124046 OS=Mus musculus GN=Prss1 PE=1 SV=1 - [Q9Z1R9_MOUSE]	1.35727	0.0169411
Q9D3U7	Histone H2A OS=Mus musculus GN=H2afy3 PE=2 SV=1 - [Q9D3U7_MOUSE]	1.3538	0.0384328
A2RTH5	Leucine carboxyl methyltransferase 1 OS=Mus musculus GN=Lcmt1 PE=1 SV=1 - [A2RTH5_MOUSE]	1.27993	0.020192
Q9CQR4	Acyl-coenzyme A thioesterase 13 OS=Mus musculus GN=Acot13 PE=1 SV=1 - [ACO13_MOUSE]	1.27944	0.0175429
Q8BS95	Golgi pH regulator OS=Mus musculus GN=Gpr89a PE=2 SV=2 - [GPHR_MOUSE]	1.2749	0.040791
Q8K2R5	Zinc finger protein 668 OS=Mus musculus GN=Znf668 PE=2 SV=1 - [ZN668_MOUSE]	1.27229	0.0286314
F6SRV1	Splicing factor 1 (Fragment) OS=Mus musculus GN=Sf1 PE=1 SV=5 - [F6SRV1_MOUSE]	1.26571	0.0352325
P14069	Protein S100-A6 OS=Mus musculus GN=S100a6 PE=1 SV=3 - [S10A6_MOUSE]	1.26126	0.044716
B7ZP45	Lrig1 protein OS=Mus musculus GN=Lrig1 PE=2 SV=1 - [B7ZP45_MOUSE]	1.26001	0.0229388
D3Z726	Forkhead box protein P4 OS=Mus musculus GN=Foxp4 PE=1 SV=1 - [D3Z726_MOUSE]	1.24948	0.0221814
Q8K0T7	Protein unc-13 homolog C OS=Mus musculus GN=Unc13c PE=1 SV=3 - [UN13C_MOUSE]	1.24693	0.00431055
Q925B0	PRKC apoptosis WT1 regulator protein OS=Mus musculus GN=Pawr PE=1 SV=2 - [PAWR_MOUSE]	1.23428	0.0259908
Q91WE3	Ribonuclease P protein subunit p25 OS=Mus musculus GN=Rpp25 PE=2 SV=1 - [RPP25_MOUSE]	1.22334	0.0172114
Q8BHC7	Rhomboid-related protein 4 OS=Mus musculus GN=Rhbdd1 PE=1 SV=1 - [RHBL4_MOUSE]	1.22193	0.0243616
Q52L52	Hsf1 protein OS=Mus musculus GN=Hsf1 PE=2 SV=1 - [Q52L52_MOUSE]	1.21764	0.0298539
P14576	Signal recognition particle 54 kDa protein OS=Mus musculus GN=Srp54 PE=1 SV=2 - [SRP54_MOUSE]	1.21529	0.0316705
Q8R1V0	4732471D19Rik protein (Fragment) OS=Mus musculus GN=Simc1 PE=2 SV=1 - [Q8R1V0_MOUSE]	1.21366	0.0357613
Q8K0T4	Katanin p60 ATPase-containing subunit A-like 1 OS=Mus musculus GN=Katnal1 PE=1 SV=1 - [KATL1_MOUSE]	1.20514	0.0220725
Q8K2D6	Deoxycytidylate deaminase OS=Mus musculus GN=Dctd PE=2 SV=1 - [DCTD_MOUSE]	1.20083	0.000712363
Q9DCL4	Probable methyltransferase-like protein 15 OS=Mus musculus GN=Mettl15 PE=2 SV=2 - [MET15_MOUSE]	1.19864	0.00437259
Q8C4Q1	Putative uncharacterized protein OS=Mus musculus GN=Ccdc174 PE=2 SV=1 - [Q8C4Q1_MOUSE]	1.18953	0.030858
B1AX27	Protein Dmrtc1c1 (Fragment) OS=Mus musculus GN=Dmrtc1c1 PE=4 SV=1 - [B1AX27_MOUSE]	1.18552	0.0439698
P15532	Nucleoside diphosphate kinase A OS=Mus musculus GN=Nme1 PE=1 SV=1 - [NDKA_MOUSE]	1.17824	0.0171918
P62774	Myotrophin OS=Mus musculus GN=Mtpn PE=1 SV=2 - [MTPN_MOUSE]	1.17737	0.0314848
F8WHT2	Protein phosphatase Slingshot homolog 1 OS=Mus musculus GN=Ssh1 PE=1 SV=1 - [F8WHT2_MOUSE]	1.17604	0.0408565
Q3U566	MCG4647 OS=Mus musculus GN=Hmgb2 PE=2 SV=1 - [Q3U566_MOUSE]	1.16752	0.00750036
F7D6P2	Merlin (Fragment) OS=Mus musculus GN=Nf2 PE=1 SV=1 - [F7D6P2_MOUSE]	1.15718	0.0264557
Q9D0L8	mRNA cap guanine-N7 methyltransferase OS=Mus musculus GN=Rnmt PE=1 SV=1 - [MCES_MOUSE]	1.15233	0.0495379
Q9JMG1	Endothelial differentiation-related factor 1 OS=Mus musculus GN=Edf1 PE=1 SV=1 - [EDF1_MOUSE]	1.15215	0.00376462
Q9R0P9	Ubiquitin carboxyl-terminal hydrolase isozyme L1 OS=Mus musculus GN=Uchl1 PE=1 SV=1 - [UCHL1_MOUSE]	1.15209	0.00570186
Q9D1Q4	Dolichol-phosphate mannosyltransferase subunit 3 OS=Mus musculus GN=Dpm3 PE=3 SV=1 - [DPM3_MOUSE]	1.14856	0.0160969
P84089	Enhancer of rudimentary homolog OS=Mus musculus GN=Erh PE=1 SV=1 - [ERH_MOUSE]	1.1475	0.0323607
Q684Q8	N-terminal acetyltransferase complex ARD1 subunit homolog (Fragment) OS=Mus musculus GN=Naa10 PE=2 SV=1 - [Q684Q8_MOUSE]	1.14691	0.0447451
Q3TVY3	Putative uncharacterized protein OS=Mus musculus PE=2 SV=1 - [Q3TVY3_MOUSE]	1.14637	0.0280995
B7ZMU2	Papd5 protein OS=Mus musculus GN=Papd5 PE=2 SV=1 - [B7ZMU2_MOUSE]	1.14462	0.00921862
E9Q4M4	MICOS complex subunit Mic25 OS=Mus musculus GN=Chchd6 PE=1 SV=1 - [E9Q4M4_MOUSE]	1.14416	0.00996913
Q8VDZ4	Palmitoyltransferase ZDHHC5 OS=Mus musculus GN=Zdhhc5 PE=1 SV=1 - [ZDHC5_MOUSE]	1.14349	0.00800382
Q62559	Intraflagellar transport protein 52 homolog OS=Mus musculus GN=Ift52 PE=1 SV=2 - [IFT52_MOUSE]	1.13901	0.0236049
Q9DB34	Charged multivesicular body protein 2a OS=Mus musculus GN=Chmp2a PE=1 SV=1 - [CHM2A_MOUSE]	1.13351	0.0407639
P61924	Coatomer subunit zeta-1 OS=Mus musculus GN=Copz1 PE=2 SV=1 - [COPZ1_MOUSE]	1.12855	0.00444183
Q62446	Peptidyl-prolyl cis-trans isomerase FKBP3 OS=Mus musculus GN=Fkbp3 PE=1 SV=2 - [FKBP3_MOUSE]	1.12818	0.00764295
P62878	E3 ubiquitin-protein ligase RBX1 OS=Mus musculus GN=Rbx1 PE=1 SV=1 - [RBX1_MOUSE]	1.12649	0.0472189
Q6RUT7	Protein CCSMST1 OS=Mus musculus GN=Ccsmst1 PE=3 SV=1 - [CSMT1_MOUSE]	1.12596	0.00202791
O08688	Calpain-5 OS=Mus musculus GN=Capn5 PE=2 SV=1 - [CAN5_MOUSE]	1.12584	0.0469672
P19536	Cytochrome c oxidase subunit 5B, mitochondrial OS=Mus musculus GN=Cox5b PE=1 SV=1 - [COX5B_MOUSE]	1.12569	0.000892086
H3BJ24	Forkhead box protein P1 OS=Mus musculus GN=Foxp1 PE=1 SV=1 - [H3BJ24_MOUSE]	1.12517	0.00640139
Q9D1R1	Complex I assembly factor TMEM126B, mitochondrial OS=Mus musculus GN=Tmem126b PE=2 SV=1 - [T126B_MOUSE]	1.12371	0.0127836
Q99LC8	Translation initiation factor eIF-2B subunit alpha OS=Mus musculus GN=Eif2b1 PE=2 SV=1 - [EI2BA_MOUSE]	1.1229	0.0440625
Q8BMJ3	Eukaryotic translation initiation factor 1A, X-chromosomal OS=Mus musculus GN=Eif1ax PE=2 SV=3 - [IF1AX_MOUSE]	1.1205	0.0479459
P12970	60S ribosomal protein L7a OS=Mus musculus GN=Rpl7a PE=1 SV=2 - [RL7A_MOUSE]	1.12002	0.0458841
P35700	Peroxiredoxin-1 OS=Mus musculus GN=Prdx1 PE=1 SV=1 - [PRDX1_MOUSE]	1.11999	0.0131701
Q9JKB1	Ubiquitin carboxyl-terminal hydrolase isozyme L3 OS=Mus musculus GN=Uchl3 PE=1 SV=2 - [UCHL3_MOUSE]	1.11989	0.00392542
Q9DBP5	UMP-CMP kinase OS=Mus musculus GN=Cmpk1 PE=1 SV=1 - [KCY_MOUSE]	1.1198	0.0121123
P16045	Galectin-1 OS=Mus musculus GN=Lgals1 PE=1 SV=3 - [LEG1_MOUSE]	1.11904	0.0280777
H3BKL8	Dual-specificity protein phosphatase 3 OS=Mus musculus GN=Dusp3 PE=1 SV=1 - [H3BKL8_MOUSE]	1.11857	0.0167989
Q9DCT8	Cysteine-rich protein 2 OS=Mus musculus GN=Crip2 PE=1 SV=1 - [CRIP2_MOUSE]	1.11776	0.00834165
Q3U0F2	Putative uncharacterized protein OS=Mus musculus GN=Zfp593 PE=2 SV=1 - [Q3U0F2_MOUSE]	1.1165	0.0337712
Q3UR03	Myomegalin (Fragment) OS=Mus musculus GN=Pde4dip PE=1 SV=1 - [Q3UR03_MOUSE]	1.11466	0.0289425
B2RX07	Cleavage and polyadenylation factor subunit homolog (S. cerevisiae) OS=Mus musculus GN=Pcf11 PE=2 SV=1 - [B2RX07_MOUSE]	1.11159	0.0465266
D3YTQ9	40S ribosomal protein S15 OS=Mus musculus GN=Rps15 PE=1 SV=1 - [D3YTQ9_MOUSE]	1.10983	0.0479759
P48771	Cytochrome c oxidase subunit 7A2, mitochondrial OS=Mus musculus GN=Cox7a2 PE=1 SV=2 - [CX7A2_MOUSE]	1.10938	0.0243711
O35685	Nuclear migration protein nudC OS=Mus musculus GN=Nudc PE=1 SV=1 - [NUDC_MOUSE]	1.10937	0.0288208
P62281	40S ribosomal protein S11 OS=Mus musculus GN=Rps11 PE=1 SV=3 - [RS11_MOUSE]	1.1091	0.0125049
Q99K28	ADP-ribosylation factor GTPase-activating protein 2 OS=Mus musculus GN=Arfgap2 PE=1 SV=1 - [ARFG2_MOUSE]	1.10629	0.0187038
Q99KD6	Cox7a2l protein OS=Mus musculus GN=Cox7a2l PE=2 SV=1 - [Q99KD6_MOUSE]	1.10579	0.0458613
D3Z0I5	Tripartite motif-containing protein 59 (Fragment) OS=Mus musculus GN=Trim59 PE=1 SV=1 - [D3Z0I5_MOUSE]	1.1053	0.00418668
Q9CTT4	Putative uncharacterized protein (Fragment) OS=Mus musculus GN=Ndufs4 PE=2 SV=3 - [Q9CTT4_MOUSE]	1.10354	0.0482785
Q91XU2	Phosphatidyl inositol phosphate kinase type II beta (Fragment) OS=Mus musculus GN=Pip4k2b PE=2 SV=1 - [Q91XU2_MOUSE]	1.10308	0.0232195
Q6A028	Switch-associated protein 70 OS=Mus musculus GN=Swap70 PE=1 SV=2 - [SWP70_MOUSE]	1.10269	0.033988
Q3UKD6	Non-specific protein-tyrosine kinase OS=Mus musculus GN=Src PE=2 SV=1 - [Q3UKD6_MOUSE]	1.10094	0.0289636
P11438	Lysosome-associated membrane glycoprotein 1 OS=Mus musculus GN=Lamp1 PE=1 SV=2 - [LAMP1_MOUSE]	1.10053	0.000290689
Downregulated proteins
Uniprot Accession #	Protein Description	Protein fold Change	P value
A1L2Z3	C230096C10Rik protein OS=Mus musculus GN=Emc1 PE=2 SV=1 - [A1L2Z3_MOUSE]	0.898428	0.02792
Q3UJP5	Protein C8orf37 homolog OS=Mus musculus PE=1 SV=1 - [CH037_MOUSE]	0.89746	0.0189578
Q5DTT3	Protein FAM208B OS=Mus musculus GN=Fam208b PE=2 SV=2 - [F208B_MOUSE]	0.897196	0.0275785
Q8K0D0	Cyclin-dependent kinase 17 OS=Mus musculus GN=Cdk17 PE=1 SV=2 - [CDK17_MOUSE]	0.894558	0.0363356
Q924H7	WW domain-containing adapter protein with coiled-coil OS=Mus musculus GN=Wac PE=1 SV=2 - [WAC_MOUSE]	0.893531	0.0275494
E9PXB0	Calcium-independent phospholipase A2-gamma OS=Mus musculus GN=Pnpla8 PE=1 SV=1 - [E9PXB0_MOUSE]	0.892337	0.0218539
Q9WVF7	DNA polymerase epsilon catalytic subunit A OS=Mus musculus GN=Pole PE=2 SV=3 - [DPOE1_MOUSE]	0.890148	0.0165012
Q99JY4	TraB domain-containing protein OS=Mus musculus GN=Trabd PE=2 SV=1 - [TRABD_MOUSE]	0.888309	0.0349647
Q80YQ2	Mediator of RNA polymerase II transcription subunit 23 OS=Mus musculus GN=Med23 PE=1 SV=2 - [MED23_MOUSE]	0.887456	0.0100672
P70452	Syntaxin-4 OS=Mus musculus GN=Stx4 PE=1 SV=1 - [STX4_MOUSE]	0.883969	0.0223257
F8WGW3	S1 RNA-binding domain-containing protein 1 OS=Mus musculus GN=Srbd1 PE=1 SV=1 - [F8WGW3_MOUSE]	0.883163	0.0136551
Q3TWI9	CSC1-like protein 2 OS=Mus musculus GN=Tmem63b PE=1 SV=1 - [CSCL2_MOUSE]	0.882833	0.0178296
B2RUG2	Mib2 protein OS=Mus musculus GN=Mib2 PE=2 SV=1 - [B2RUG2_MOUSE]	0.87996	0.0371734
Q6A099	MKIAA0248 protein (Fragment) OS=Mus musculus GN=Gbf1 PE=1 SV=1 - [Q6A099_MOUSE]	0.877571	0.0316677
J3QNK5	Histone deacetylase complex subunit SAP130 OS=Mus musculus GN=Sap130 PE=1 SV=1 - [J3QNK5_MOUSE]	0.877302	0.0214637
E9Q933	Transmembrane protein 11, mitochondrial OS=Mus musculus GN=Tmem11 PE=1 SV=1 - [E9Q933_MOUSE]	0.877231	0.00783015
Q91YM4	Protein TBRG4 OS=Mus musculus GN=Tbrg4 PE=2 SV=1 - [TBRG4_MOUSE]	0.871227	0.0159166
E9QKV6	Unconventional myosin-IXb OS=Mus musculus GN=Myo9b PE=1 SV=1 - [E9QKV6_MOUSE]	0.869572	0.0261573
O70274	Protein tyrosine phosphatase type IVA 2 OS=Mus musculus GN=Ptp4a2 PE=1 SV=1 - [TP4A2_MOUSE]	0.864737	0.00503611
Q3UFB2	Box C/D snoRNA protein 1 OS=Mus musculus GN=Znhit6 PE=1 SV=2 - [BCD1_MOUSE]	0.864136	0.0222508
B0V2P6	DmX-like protein 2 (Fragment) OS=Mus musculus GN=Dmxl2 PE=1 SV=5 - [B0V2P6_MOUSE]	0.862675	0.0249152
Q9CS87	Putative uncharacterized protein (Fragment) OS=Mus musculus GN=Ddx55 PE=2 SV=1 - [Q9CS87_MOUSE]	0.861477	0.0433869
Q9DBB4	N-alpha-acetyltransferase 16, NatA auxiliary subunit OS=Mus musculus GN=Naa16 PE=2 SV=1 - [NAA16_MOUSE]	0.861349	0.0153679
Q8R164	Valacyclovir hydrolase OS=Mus musculus GN=Bphl PE=1 SV=1 - [BPHL_MOUSE]	0.861207	0.0278311
Q9CZS3	LisH domain-containing protein FOPNL OS=Mus musculus GN=Fopnl PE=2 SV=1 - [FOPNL_MOUSE]	0.860572	0.0199658
Q9CR08	Ribonuclease P protein subunit p29 OS=Mus musculus GN=Pop4 PE=2 SV=1 - [RPP29_MOUSE]	0.859555	0.00944642
Q9EPK6	Nucleotide exchange factor SIL1 OS=Mus musculus GN=Sil1 PE=1 SV=2 - [SIL1_MOUSE]	0.858095	0.00343282
Q8C181	Muscleblind-like protein 2 OS=Mus musculus GN=Mbnl2 PE=2 SV=2 - [MBNL2_MOUSE]	0.857075	0.0226077
Q9D0B5	Thiosulfate sulfurtransferase/rhodanese-like domain-containing protein 3 OS=Mus musculus GN=Tstd3 PE=1 SV=1 - [TSTD3_MOUSE]	0.846838	0.0238792
Q9QZ84	LEK1 (Fragment) OS=Mus musculus GN=Cenpf PE=2 SV=1 - [Q9QZ84_MOUSE]	0.844835	0.0127102
E9PW47	MMS19 nucleotide excision repair protein homolog OS=Mus musculus GN=Mms19 PE=1 SV=1 - [E9PW47_MOUSE]	0.84145	0.0107012
Q9JKK8	Serine/threonine-protein kinase ATR OS=Mus musculus GN=Atr PE=1 SV=2 - [ATR_MOUSE]	0.838838	0.0377595
Q91V35	Receptor-type tyrosine-protein phosphatase OS=Mus musculus GN=Ptpra PE=1 SV=1 - [Q91V35_MOUSE]	0.838814	0.0499736
Q8VDK1	Nitrilase homolog 1 OS=Mus musculus GN=Nit1 PE=2 SV=2 - [NIT1_MOUSE]	0.835868	0.04411
Q64514	Tripeptidyl-peptidase 2 OS=Mus musculus GN=Tpp2 PE=1 SV=3 - [TPP2_MOUSE]	0.835414	0.0090582
Q5XW57	Death domain-associated protein (Fragment) OS=Mus musculus GN=Daxx PE=2 SV=1 - [Q5XW57_MOUSE]	0.835026	0.0228966
P70208	Plexin-A3 OS=Mus musculus GN=Plxna3 PE=1 SV=2 - [PLXA3_MOUSE]	0.833238	0.0108726
S4R2J8	Bridging integrator 2 OS=Mus musculus GN=Bin2 PE=1 SV=1 - [S4R2J8_MOUSE]	0.822776	0.00524162
D3Z1L4	Protein FAM118B (Fragment) OS=Mus musculus GN=Fam118b PE=1 SV=1 - [D3Z1L4_MOUSE]	0.81826	0.0120066
Q9JLZ3	Methylglutaconyl-CoA hydratase, mitochondrial OS=Mus musculus GN=Auh PE=1 SV=1 - [AUHM_MOUSE]	0.817774	0.0240678
Q7M759	Alpha/beta hydrolase domain-containing protein 17B OS=Mus musculus GN=Abhd17b PE=2 SV=1 - [AB17B_MOUSE]	0.813191	0.00634685
Q80U44	Zinc finger FYVE domain-containing protein 16 OS=Mus musculus GN=Zfyve16 PE=1 SV=2 - [ZFY16_MOUSE]	0.812765	0.00817668
Q9DC37	Major facilitator superfamily domain-containing protein 1 OS=Mus musculus GN=Mfsd1 PE=1 SV=1 - [MFSD1_MOUSE]	0.809127	0.0339043
Q45VK7	Cytoplasmic dynein 2 heavy chain 1 OS=Mus musculus GN=Dync2h1 PE=1 SV=1 - [DYHC2_MOUSE]	0.80905	0.01839
Q9ET70	Na/Ca exchanger (Fragment) OS=Mus musculus PE=4 SV=1 - [Q9ET70_MOUSE]	0.808624	0.00501801
Q80TA9	Ectopic P granules protein 5 homolog OS=Mus musculus GN=Epg5 PE=2 SV=2 - [EPG5_MOUSE]	0.80854	0.00216795
B2M1R7	Poly(RC) binding protein 2 OS=Mus musculus GN=Pcbp2 PE=2 SV=1 - [B2M1R7_MOUSE]	0.805432	0.036989
Q99PU7	Ubiquitin carboxyl-terminal hydrolase BAP1 OS=Mus musculus GN=Bap1 PE=1 SV=1 - [BAP1_MOUSE]	0.79926	0.0245201
Q07797	Galectin-3-binding protein OS=Mus musculus GN=Lgals3bp PE=1 SV=1 - [LG3BP_MOUSE]	0.798567	0.00698587
Q5FWJ8	Enpp5 protein (Fragment) OS=Mus musculus GN=Enpp5 PE=2 SV=1 - [Q5FWJ8_MOUSE]	0.79149	0.0245592
Q9QXA3	Fat 1 cadherin (Fragment) OS=Mus musculus GN=Fat1 PE=2 SV=1 - [Q9QXA3_MOUSE]	0.791172	0.0484139
O08789	Max-binding protein MNT OS=Mus musculus GN=Mnt PE=2 SV=2 - [MNT_MOUSE]	0.790763	0.00197292
Q8R5D5	4921505C17Rik protein (Fragment) OS=Mus musculus GN=Rictor PE=2 SV=1 - [Q8R5D5_MOUSE]	0.789516	0.0323666
P24549	Retinal dehydrogenase 1 OS=Mus musculus GN=Aldh1a1 PE=1 SV=5 - [AL1A1_MOUSE]	0.786819	0.00452947
Q99JP0	Mitogen-activated protein kinase kinase kinase kinase 3 OS=Mus musculus GN=Map4k3 PE=1 SV=4 - [M4K3_MOUSE]	0.784994	0.0148272
Q8CJ61	CKLF-like MARVEL transmembrane domain-containing protein 4 OS=Mus musculus GN=Cmtm4 PE=2 SV=1 - [CKLF4_MOUSE]	0.78324	0.0254638
Q8BVA2	Transmembrane protein 222 OS=Mus musculus GN=Tmem222 PE=2 SV=1 - [TM222_MOUSE]	0.781135	0.0237958
Q3TLS9	Putative uncharacterized protein OS=Mus musculus GN=F8a PE=2 SV=1 - [Q3TLS9_MOUSE]	0.763499	0.0284216
Q6PB59	3-hydroxy-3-methylglutaryl coenzyme A reductase (Fragment) OS=Mus musculus GN=Hmgcr PE=2 SV=1 - [Q6PB59_MOUSE]	0.761015	0.0121963
I6L963	Myh2 protein OS=Mus musculus GN=Myh2 PE=2 SV=1 - [I6L963_MOUSE]	0.760887	0.0118622
Q3UIA3	Protein AF-9 OS=Mus musculus GN=Mllt3 PE=1 SV=1 - [Q3UIA3_MOUSE]	0.734367	0.0127337
D3YWJ0	Protein Nuggc OS=Mus musculus GN=Nuggc PE=4 SV=1 - [D3YWJ0_MOUSE]	0.729032	0.0199744
Q3UER5	Receptor protein serine/threonine kinase (Fragment) OS=Mus musculus GN=Bmpr2 PE=2 SV=1 - [Q3UER5_MOUSE]	0.728452	0.00802548
Q8BH65	Protein DENND6A OS=Mus musculus GN=Dennd6a PE=2 SV=1 - [DEN6A_MOUSE]	0.724536	0.0227479
Q6PAT3	D15Wsu169e protein (Fragment) OS=Mus musculus GN=Arhgap39 PE=2 SV=1 - [Q6PAT3_MOUSE]	0.715009	0.0244199
Q9EP52	Twisted gastrulation protein homolog 1 OS=Mus musculus GN=Twsg1 PE=1 SV=1 - [TWSG1_MOUSE]	0.699017	0.00219271
Q8VDN4	Coiled-coil domain-containing protein 92 OS=Mus musculus GN=Ccdc92 PE=2 SV=1 - [CCD92_MOUSE]	0.695986	0.0263789
Q400C8	Archaemetzincin-2 OS=Mus musculus GN=Amz2 PE=2 SV=1 - [AMZ2_MOUSE]	0.69331	0.0225352
Q6ZPN6	Oxysterol-binding protein (Fragment) OS=Mus musculus GN=mKIAA1534 PE=3 SV=1 - [Q6ZPN6_MOUSE]	0.691772	0.0211013
D3YYD1	PR domain zinc finger protein 10 OS=Mus musculus GN=Prdm10 PE=1 SV=1 - [D3YYD1_MOUSE]	0.688639	0.0297767
E9Q6A9	Catenin beta-1 OS=Mus musculus GN=Ctnnb1 PE=1 SV=1 - [E9Q6A9_MOUSE]	0.680198	0.00796153
Q8VI56	Low-density lipoprotein receptor-related protein 4 OS=Mus musculus GN=Lrp4 PE=1 SV=3 - [LRP4_MOUSE]	0.66768	0.0372247
Q8BSJ6	Putative uncharacterized protein (Fragment) OS=Mus musculus GN=Pml PE=2 SV=1 - [Q8BSJ6_MOUSE]	0.6661	0.00470429
E9Q6E8	Protein Maml3 OS=Mus musculus GN=Maml3 PE=4 SV=1 - [E9Q6E8_MOUSE]	0.645565	0.0179464
Q80YA8	Protein crumbs homolog 2 OS=Mus musculus GN=Crb2 PE=2 SV=3 - [CRUM2_MOUSE]	0.631846	0.00027229
Q5NCU4	SPARC OS=Mus musculus GN=Sparc PE=1 SV=1 - [Q5NCU4_MOUSE]	0.623955	0.0438009
Q3U0X6	Protein Zfp217 OS=Mus musculus GN=Zfp217 PE=1 SV=1 - [Q3U0X6_MOUSE]	0.621628	0.015261
Q811G0	Protein PTHB1 OS=Mus musculus GN=Bbs9 PE=1 SV=2 - [PTHB1_MOUSE]	0.621498	0.0453956
E9PXJ8	Protein Vmn2r90 OS=Mus musculus GN=Vmn2r90 PE=4 SV=1 - [E9PXJ8_MOUSE]	0.615146	0.0434511
A2AUE1	DnaJ homolog subfamily C member 5 (Fragment) OS=Mus musculus GN=Dnajc5 PE=1 SV=1 - [A2AUE1_MOUSE]	0.5794	0.0225107
Q8VE42	Ankyrin repeat domain-containing protein 49 OS=Mus musculus GN=Ankrd49 PE=2 SV=1 - [ANR49_MOUSE]	0.560074	0.0133648
O35615	Zinc finger protein ZFPM1 OS=Mus musculus GN=Zfpm1 PE=1 SV=1 - [FOG1_MOUSE]	0.528112	1.02362e-05
F6U3S2	Major facilitator superfamily domain-containing protein 6 (Fragment) OS=Mus musculus GN=Mfsd6 PE=1 SV=1 - [F6U3S2_MOUSE]	0.522193	0.0318941
Q0VBL1	Tigger transposable element-derived protein 2 OS=Mus musculus GN=Tigd2 PE=2 SV=1 - [TIGD2_MOUSE]	0.420703	0.0037737
Q3UGS0	Putative uncharacterized protein OS=Mus musculus GN=Actb PE=2 SV=1 - [Q3UGS0_MOUSE]	0.41901	0.00470943
Q564G0	Guanylate kinase OS=Mus musculus GN=Guk1 PE=1 SV=1 - [Q564G0_MOUSE]	0.369008	0.0387396
